# Supplementary material for: Transcriptome Analysis and Differential Gene Expression on the Testis of Orange Mud Crab, Scylla olivacea, during Sexual Maturation
Source: PLoS One. 2017 Jan 30;12(1):e0171095. doi: 10.1371/journal.pone.0171095 (PMC5279790; doi:10.1371/journal.pone.0171095)
Supplement: S2 Appendix — (XLSX) [file pone.0171095.s002.xlsx]

## Sheet: Differential_Expression
	Differential Expression Analysis at Transcript Level for Crab Transcriptome Samples
	Input: Counts of mapped reads aligned to Crab transcripts.
	Annotation: UniProt
	Sample Source	Condition 1	Condition 2	All Transcripts (no filters)			Significant DE Transcripts (Padj < 0.05)
	Sample Source	Condition 1	Condition 2	Total	# Up-Regulation (Condition 2 > Condition 1)	# Down-Regulation (Condition 2 < Condition 1)	Total	# Up-Regulation (Condition 2 > Condition 1)	# Down-Regulation (Condition 2 < Condition 1)
	Crab	UMT_I	UMT_M	153428	68788	84640	66	28	38
		UMT_I	UMT_R	157745	79304	78441	135	89	46
		UMT_M	UMT_R	146904	77850	69054	29	16	13
	Sample Name	Description
	UMT_I	testis of mature male S. olivacea.
	UMT_M	testis of maturing male S. olivacea.
	UMT_R	testis of immature male S. olivacea.
	Table 16: Differential expression analysis of transcripts in Crab transcriptome data sets.
	Differential Expression Analysis at Gene Level for Crab Transcriptome Samples
	Input: Counts of mapped reads aligned to Crab transcripts.
	Annotation: UniProt
	Sample Source	Condition 1	Condition 2	All Genes (no filters)			Significant DE Genes (Padj < 0.05)
	Sample Source	Condition 1	Condition 2	Total	# Up-Regulation (Condition 2 > Condition 1)	# Down-Regulation (Condition 2 < Condition 1)	Total	# Up-Regulation (Condition 2 > Condition 1)	# Down-Regulation (Condition 2 < Condition 1)
	Crab	UMT_I	UMT_M	121288	53598	67690	67	26	41
		UMT_I	UMT_R	125107	62787	62320	106	65	41
		UMT_M	UMT_R	115207	62183	53024	27	15	12
	Sample Name	Description
	UMT_I	testis of mature male S. olivacea.
	UMT_M	testis of maturing male S. olivacea.
	UMT_R	testis of immature male S. olivacea.
	Table 17: Differential expression analysis of genes in Crab transcriptome data sets.

## Sheet: UMT_I_vs_UMT_M_All
	Sample Source	UMT
	Organism	Crab transcripts
	Condition 1	UMT_I
	Condition 2	UMT_M
	Gene_ID	gene name given of the gene which this transcript belongs to (denote this gene as its parent gene)
	Transcript_ID	transcript name given of this transcript
	log2FC	The logarithm (to basis 2) of the fold change
	Pval	p value for the statistical significance of this change
	Padj	p value adjusted for multiple testing with the Benjamini-Hochberg procedure, which controls false discovery rate (FDR)
	UMT_M<UMT_I/UMT_M>UMT_I	down-regulation (UMT_M<UMT_I) of condition 2 over condition 1 or up-regulation (UMT_M>UMT_I) of condition 2 over condition 1
	Best Blastx Match Gene Symbol	Name of gene (if available)
	Best Blastx Match Accession ID	UniProt accession ID of protein hit
	Description (UniProt databases)	Description of gene/protein by mapped against UniProt databases
	Organism	Organism name
	Taxonomy	Condition names (and higher-level classification) of organisms
	KEGG Entry ID	KEGG Entry ID
	Interpro Entry ID	Interpro Entry ID
	Interpro Entry Name	Interpro Entry Name
	Pfam Entry ID	Pfam Entry ID
	Pfam Entry Name	Pfam Entry Name
	PROSITE Entry ID	PROSITE Entry ID
	PROSITE Entry Name	PROSITE Entry Name
	Description (Drosophila melanogaster protein databases)	Description of gene/protein by mapped against Drosophila melanogaster protein databases
	known/novel	known or novel gene identified
	Gene_ID	Transcript_ID	log2FC	Pval	Padj	UMT_M<UMT_I/UMT_M>UMT_I	Best Blastx Match Gene Symbol	Best Blastx Match Accession ID	Description (UniProt databases)	Organism	Taxonomy	KEGG Entry ID	Interpro Entry ID	Interpro Entry Name	Pfam Entry ID	Pfam Entry Name	PROSITE Entry ID	PROSITE Entry Name	Description (Drosophila melanogaster protein databases)	known/novel
	Ref_Crab_Gene_1	Ref_Crab_Transcript_1_332	-4.14186	0.161491	0.936207	UMT_M<UMT_I	-	-	-	-	-	-	-	-	-	-	-	-	-	novel
	Ref_Crab_Gene_2	Ref_Crab_Transcript_2_454	3.2845	0.0347826	0.936207	UMT_M>UMT_I	-	-	-	-	-	-	-	-	-	-	-	-	-	novel
	Ref_Crab_Gene_3	Ref_Crab_Transcript_3_341	-0.193188	1	1	UMT_M<UMT_I	-	-	-	-	-	-	-	-	-	-	-	-	-	novel
	Ref_Crab_Gene_4	Ref_Crab_Transcript_4_421	-1.11369	0.726708	1	UMT_M<UMT_I	-	-	-	-	-	-	-	-	-	-	-	-	-	novel
	Ref_Crab_Gene_5	Ref_Crab_Transcript_5_567	-1.81759	0.372947	1	UMT_M<UMT_I	-	-	-	-	-	-	-	-	-	-	-	-	-	novel
	Ref_Crab_Gene_6	Ref_Crab_Transcript_6_467	1.11148	1	1	UMT_M>UMT_I	-	-	-	-	-	-	-	-	-	-	-	-	-	novel
	Ref_Crab_Gene_7	Ref_Crab_Transcript_7_423	1.22518	0.658385	1	UMT_M>UMT_I	-	-	-	-	-	-	-	-	-	-	-	-	-	novel
	Ref_Crab_Gene_8	Ref_Crab_Transcript_8_368	-4.35253	0.0942029	0.936207	UMT_M<UMT_I	-	-	-	-	-	-	-	-	-	-	-	-	-	novel
	Ref_Crab_Gene_9	Ref_Crab_Transcript_9_337	1.11148	1	1	UMT_M>UMT_I	-	-	-	-	-	-	-	-	-	-	-	-	-	novel
	Ref_Crab_Gene_11	Ref_Crab_Transcript_11_345	-4.35253	0.0942029	0.936207	UMT_M<UMT_I	-	-	-	-	-	-	-	-	-	-	-	-	-	novel
	Ref_Crab_Gene_12	Ref_Crab_Transcript_12_370	-1.04178	0.63315	1	UMT_M<UMT_I	-	-	-	-	-	-	-	-	-	-	-	-	-	novel
	Ref_Crab_Gene_13	Ref_Crab_Transcript_13_327	0.715561	1	1	UMT_M>UMT_I	-	-	-	-	-	-	-	-	-	-	-	-	-	novel
	Ref_Crab_Gene_14	Ref_Crab_Transcript_14_313	4.49013	0.161491	0.936207	UMT_M>UMT_I	-	-	-	-	-	-	-	-	-	-	-	-	-	novel
	Ref_Crab_Gene_15	Ref_Crab_Transcript_15_335	-3.89508	0.285714	0.936207	UMT_M<UMT_I	-	-	-	-	-	-	-	-	-	-	-	-	-	novel
	Ref_Crab_Gene_16	Ref_Crab_Transcript_16_338	-0.193188	1	1	UMT_M<UMT_I	-	-	-	-	-	-	-	-	-	-	-	-	-	novel
	Ref_Crab_Gene_17	Ref_Crab_Transcript_17_507	-2.71173	1	1	UMT_M<UMT_I	-	-	-	-	-	-	-	-	-	-	-	-	-	novel
	Ref_Crab_Gene_19	Ref_Crab_Transcript_19_347	-3.22135	0.52381	1	UMT_M<UMT_I	-	-	-	-	-	-	-	-	-	-	-	-	-	novel
	Ref_Crab_Gene_20	Ref_Crab_Transcript_20_478	0.34827	1	1	UMT_M>UMT_I	-	-	-	-	-	-	-	-	-	-	-	-	-	novel
	Ref_Crab_Gene_21	Ref_Crab_Transcript_21_398	-0.569026	1	1	UMT_M<UMT_I	-	-	-	-	-	-	-	-	-	-	-	-	-	novel
	Ref_Crab_Gene_22	Ref_Crab_Transcript_22_302	-2.71173	1	1	UMT_M<UMT_I	-	-	-	-	-	-	-	-	-	-	-	-	-	novel
	Ref_Crab_Gene_24	Ref_Crab_Transcript_25_687	1.26156	0.147385	0.936207	UMT_M>UMT_I	-	-	-	-	-	-	-	-	-	-	-	-	-	novel
	Ref_Crab_Gene_25	Ref_Crab_Transcript_26_346	0.715561	1	1	UMT_M>UMT_I	-	-	-	-	-	-	-	-	-	-	-	-	-	novel
	Ref_Crab_Gene_26	Ref_Crab_Transcript_27_357	-0.193188	1	1	UMT_M<UMT_I	-	-	-	-	-	-	-	-	-	-	-	-	-	novel
	Ref_Crab_Gene_27	Ref_Crab_Transcript_28_399	0.0418354	1	1	UMT_M>UMT_I	-	-	-	-	-	-	-	-	-	-	-	-	-	novel
	Ref_Crab_Gene_28	Ref_Crab_Transcript_29_304	-0.762407	0.585507	1	UMT_M<UMT_I	-	-	-	-	-	-	-	-	-	-	-	-	-	novel
	Ref_Crab_Gene_31	Ref_Crab_Transcript_32_371	1.11148	1	1	UMT_M>UMT_I	-	-	-	-	-	-	-	-	-	-	-	-	-	novel
	Ref_Crab_Gene_32	Ref_Crab_Transcript_33_331	0.316433	1	1	UMT_M>UMT_I	-	-	-	-	-	-	-	-	-	-	-	-	-	novel
	Ref_Crab_Gene_33	Ref_Crab_Transcript_34_364	-2.71173	1	1	UMT_M<UMT_I	-	-	-	-	-	-	-	-	-	-	-	-	-	novel
	Ref_Crab_Gene_34	Ref_Crab_Transcript_35_497	-3.22135	0.52381	1	UMT_M<UMT_I	-	-	-	-	-	-	-	-	-	-	-	-	-	novel
	Ref_Crab_Gene_35	Ref_Crab_Transcript_36_319	-2.71173	1	1	UMT_M<UMT_I	-	-	-	-	-	-	-	-	-	-	-	-	-	novel
	Ref_Crab_Gene_36	Ref_Crab_Transcript_37_354	3.93691	0.285714	0.936207	UMT_M>UMT_I	-	-	-	-	-	-	-	-	-	-	-	-	-	novel
	Ref_Crab_Gene_37	Ref_Crab_Transcript_38_386	-4.14186	0.161491	0.936207	UMT_M<UMT_I	-	-	-	-	-	-	-	-	-	-	-	-	-	novel
	Ref_Crab_Gene_38	Ref_Crab_Transcript_39_368	-0.569026	1	1	UMT_M<UMT_I	-	-	-	-	-	-	-	-	-	-	-	-	-	novel
	Ref_Crab_Gene_39	Ref_Crab_Transcript_40_444	-3.89508	0.285714	0.936207	UMT_M<UMT_I	-	-	-	-	-	-	-	-	-	-	-	-	-	novel
	Ref_Crab_Gene_40	Ref_Crab_Transcript_41_537	2.09301	0.0281231	0.936207	UMT_M>UMT_I	-	-	-	-	-	-	-	-	-	-	-	-	-	novel
	Ref_Crab_Gene_41	Ref_Crab_Transcript_42_457	-0.145089	1	1	UMT_M<UMT_I	-	-	-	-	-	-	-	-	-	-	-	-	-	novel
	Ref_Crab_Gene_42	Ref_Crab_Transcript_43_351	-3.59719	0.285714	0.936207	UMT_M<UMT_I	-	-	-	-	-	-	-	-	-	-	-	-	-	novel
	Ref_Crab_Gene_43	Ref_Crab_Transcript_44_316	2.02023	0.285714	0.936207	UMT_M>UMT_I	-	-	-	-	-	-	-	-	-	-	-	-	-	novel
	Ref_Crab_Gene_44	Ref_Crab_Transcript_45_357	1.11148	1	1	UMT_M>UMT_I	-	-	-	-	-	-	-	-	-	-	-	-	-	novel
	Ref_Crab_Gene_45	Ref_Crab_Transcript_46_440	2.07817	0.0999758	0.936207	UMT_M>UMT_I	-	-	-	-	-	-	-	-	-	-	-	-	-	novel
	Ref_Crab_Gene_46	Ref_Crab_Transcript_47_442	2.48945	0.12496	0.936207	UMT_M>UMT_I	-	-	-	-	-	-	-	-	-	-	-	-	-	novel
	Ref_Crab_Gene_47	Ref_Crab_Transcript_48_416	-0.209191	1	1	UMT_M<UMT_I	-	-	-	-	-	-	-	-	-	-	-	-	-	novel
	Ref_Crab_Gene_48	Ref_Crab_Transcript_49_484	-0.569026	1	1	UMT_M<UMT_I	-	-	-	-	-	-	-	-	-	-	-	-	-	novel
	Ref_Crab_Gene_50	Ref_Crab_Transcript_51_632	-0.569026	1	1	UMT_M<UMT_I	-	-	-	-	-	-	-	-	-	-	-	-	-	novel
	Ref_Crab_Gene_51	Ref_Crab_Transcript_52_387	-1.95053	0.266667	0.936207	UMT_M<UMT_I	-	-	-	-	-	-	-	-	-	-	-	-	-	novel
	Ref_Crab_Gene_52	Ref_Crab_Transcript_53_326	-2.71173	1	1	UMT_M<UMT_I	-	-	-	-	-	-	-	-	-	-	-	-	-	novel
	Ref_Crab_Gene_54	Ref_Crab_Transcript_55_348	-1.11369	0.726708	1	UMT_M<UMT_I	-	-	-	-	-	-	-	-	-	-	-	-	-	novel
	Ref_Crab_Gene_55	Ref_Crab_Transcript_56_362	-0.132817	1	1	UMT_M<UMT_I	-	-	-	-	-	-	-	-	-	-	-	-	-	novel
	Ref_Crab_Gene_56	Ref_Crab_Transcript_57_523	-0.204946	1	1	UMT_M<UMT_I	-	-	-	-	-	-	-	-	-	-	-	-	-	novel
	Ref_Crab_Gene_58	Ref_Crab_Transcript_59_322	1.11148	1	1	UMT_M>UMT_I	-	-	-	-	-	-	-	-	-	-	-	-	-	novel
	Ref_Crab_Gene_59	Ref_Crab_Transcript_60_334	3.93691	0.285714	0.936207	UMT_M>UMT_I	-	-	-	-	-	-	-	-	-	-	-	-	-	novel
	Ref_Crab_Gene_60	Ref_Crab_Transcript_61_303	-3.59719	0.285714	0.936207	UMT_M<UMT_I	-	-	-	-	-	-	-	-	-	-	-	-	-	novel
	Ref_Crab_Gene_61	Ref_Crab_Transcript_62_344	0.0418354	1	1	UMT_M>UMT_I	-	-	-	-	-	-	-	-	-	-	-	-	-	novel
	Ref_Crab_Gene_62	Ref_Crab_Transcript_63_309	-2.71173	1	1	UMT_M<UMT_I	-	-	-	-	-	-	-	-	-	-	-	-	-	novel
	Ref_Crab_Gene_63	Ref_Crab_Transcript_64_318	1.78082	0.0572733	0.936207	UMT_M>UMT_I	-	-	-	-	-	-	-	-	-	-	-	-	-	novel
	Ref_Crab_Gene_65	Ref_Crab_Transcript_66_405	1.22518	0.658385	1	UMT_M>UMT_I	-	-	-	-	-	-	-	-	-	-	-	-	-	novel
	Ref_Crab_Gene_66	Ref_Crab_Transcript_67_349	-2.71173	1	1	UMT_M<UMT_I	-	-	-	-	-	-	-	-	-	-	-	-	-	novel
	Ref_Crab_Gene_68	Ref_Crab_Transcript_69_408	-2.71173	1	1	UMT_M<UMT_I	-	-	-	-	-	-	-	-	-	-	-	-	-	novel
	Ref_Crab_Gene_69	Ref_Crab_Transcript_70_334	-2.71173	1	1	UMT_M<UMT_I	-	-	-	-	-	-	-	-	-	-	-	-	-	novel
	Ref_Crab_Gene_71	Ref_Crab_Transcript_72_456	3.93691	0.285714	0.936207	UMT_M>UMT_I	-	-	-	-	-	-	-	-	-	-	-	-	-	novel
	Ref_Crab_Gene_73	Ref_Crab_Transcript_74_405	0.1376	1	1	UMT_M>UMT_I	-	-	-	-	-	-	-	-	-	-	-	-	-	novel
	Ref_Crab_Gene_74	Ref_Crab_Transcript_75_303	-4.53632	0.0942029	0.936207	UMT_M<UMT_I	-	-	-	-	-	-	-	-	-	-	-	-	-	novel
	Ref_Crab_Gene_75	Ref_Crab_Transcript_76_305	1.22518	0.658385	1	UMT_M>UMT_I	-	-	-	-	-	-	-	-	-	-	-	-	-	novel
	Ref_Crab_Gene_76	Ref_Crab_Transcript_77_359	1.22518	0.658385	1	UMT_M>UMT_I	-	-	-	-	-	-	-	-	-	-	-	-	-	novel
	Ref_Crab_Gene_77	Ref_Crab_Transcript_78_311	0.34827	1	1	UMT_M>UMT_I	-	-	-	-	-	-	-	-	-	-	-	-	-	novel
	Ref_Crab_Gene_78	Ref_Crab_Transcript_79_318	-0.193188	1	1	UMT_M<UMT_I	IO89_02715	A0A085BM18	Uncharacterized_protein	Epilithonimonas_lactis	Bacteria%Bacteroidetes%Flavobacteriia%Flavobacteriales%Flavobacteriaceae%Epilithonimonas	-	-	-	-	-	-	-	-	known
	Ref_Crab_Gene_79	Ref_Crab_Transcript_80_343	-4.35253	0.0942029	0.936207	UMT_M<UMT_I	-	-	-	-	-	-	-	-	-	-	-	-	-	novel
	Ref_Crab_Gene_80	Ref_Crab_Transcript_81_315	-2.71173	1	1	UMT_M<UMT_I	-	-	-	-	-	-	-	-	-	-	-	-	-	novel
	Ref_Crab_Gene_81	Ref_Crab_Transcript_82_532	-0.0461903	1	1	UMT_M<UMT_I	-	-	-	-	-	-	-	-	-	-	-	-	-	novel
	Ref_Crab_Gene_82	Ref_Crab_Transcript_83_341	0.316433	1	1	UMT_M>UMT_I	-	-	-	-	-	-	-	-	-	-	-	-	-	novel
	Ref_Crab_Gene_83	Ref_Crab_Transcript_84_407	1.97983	0.266667	0.936207	UMT_M>UMT_I	-	-	-	-	-	-	-	-	-	-	-	-	-	novel
	Ref_Crab_Gene_84	Ref_Crab_Transcript_85_495	-4.35253	0.0942029	0.936207	UMT_M<UMT_I	-	-	-	-	-	-	-	-	-	-	-	-	-	novel
	Ref_Crab_Gene_85	Ref_Crab_Transcript_86_370	-0.193188	1	1	UMT_M<UMT_I	-	-	-	-	-	-	-	-	-	-	-	-	-	novel
	Ref_Crab_Gene_86	Ref_Crab_Transcript_87_336	-2.71173	1	1	UMT_M<UMT_I	-	-	-	-	-	-	-	-	-	-	-	-	-	novel
	Ref_Crab_Gene_87	Ref_Crab_Transcript_88_371	1.97983	0.266667	0.936207	UMT_M>UMT_I	-	-	-	-	-	-	-	-	-	-	-	-	-	novel
	Ref_Crab_Gene_88	Ref_Crab_Transcript_89_301	0.316433	1	1	UMT_M>UMT_I	-	-	-	-	-	-	-	-	-	-	-	-	-	novel
	Ref_Crab_Gene_89	Ref_Crab_Transcript_90_311	-2.71173	1	1	UMT_M<UMT_I	-	-	-	-	-	-	-	-	-	-	-	-	-	novel
	Ref_Crab_Gene_90	Ref_Crab_Transcript_91_636	-4.84576	0.0347826	0.936207	UMT_M<UMT_I	-	-	-	-	-	-	-	-	-	-	-	-	-	novel
	Ref_Crab_Gene_91	Ref_Crab_Transcript_92_406	-0.866913	1	1	UMT_M<UMT_I	-	-	-	-	-	-	-	-	-	-	-	-	-	novel
	Ref_Crab_Gene_92	Ref_Crab_Transcript_93_330	1.11148	1	1	UMT_M>UMT_I	-	-	-	-	-	-	-	-	-	-	-	-	-	novel
	Ref_Crab_Gene_93	Ref_Crab_Transcript_94_343	1.22518	0.658385	1	UMT_M>UMT_I	-	-	-	-	-	-	-	-	-	-	-	-	-	novel
	Ref_Crab_Gene_94	Ref_Crab_Transcript_95_365	0.339722	1	1	UMT_M>UMT_I	-	-	-	-	-	-	-	-	-	-	-	-	-	novel
	Ref_Crab_Gene_95	Ref_Crab_Transcript_96_331	-0.193188	1	1	UMT_M<UMT_I	-	-	-	-	-	-	-	-	-	-	-	-	-	novel
	Ref_Crab_Gene_96	Ref_Crab_Transcript_97_768	-1.88354	0.146765	0.936207	UMT_M<UMT_I	-	-	-	-	-	-	-	-	-	-	-	-	-	novel
	Ref_Crab_Gene_97	Ref_Crab_Transcript_98_383	-1.32436	0.726708	1	UMT_M<UMT_I	-	-	-	-	-	-	-	-	-	-	-	-	-	novel
	Ref_Crab_Gene_98	Ref_Crab_Transcript_99_904	0.974917	0.226132	0.936207	UMT_M>UMT_I	-	-	-	-	-	-	-	-	-	-	-	-	-	novel
	Ref_Crab_Gene_99	Ref_Crab_Transcript_100_369	-1.73437	0.187026	0.936207	UMT_M<UMT_I	-	-	-	-	-	-	-	-	-	-	-	-	-	novel
	Ref_Crab_Gene_100	Ref_Crab_Transcript_101_413	-4.14186	0.161491	0.936207	UMT_M<UMT_I	-	K9KDE0	Actin-like_protein_2-like_protein	Equus_caballus	Eukaryota%Metazoa%Chordata%Craniata%Vertebrata%Euteleostomi%Mammalia%Eutheria%Laurasiatheria%Perissodactyla%Equidae%Equus	-	IPR004000%IPR027306	Actin-related%Arp2	PF00022	Actin	-	-	Actin-related	known
	Ref_Crab_Gene_101	Ref_Crab_Transcript_102_1008	-0.365234	0.7571	1	UMT_M<UMT_I	-	-	-	-	-	-	-	-	-	-	-	-	-	novel
	Ref_Crab_Gene_102	Ref_Crab_Transcript_103_385	4.88903	0.0565217	0.936207	UMT_M>UMT_I	-	-	-	-	-	-	-	-	-	-	-	-	-	novel
	Ref_Crab_Gene_103	Ref_Crab_Transcript_104_922	2.17528	0.0297218	0.936207	UMT_M>UMT_I	-	-	-	-	-	-	-	-	-	-	-	-	-	novel
	Ref_Crab_Gene_104	Ref_Crab_Transcript_105_395	-1.11369	0.726708	1	UMT_M<UMT_I	-	-	-	-	-	-	-	-	-	-	-	-	-	novel
	Ref_Crab_Gene_105	Ref_Crab_Transcript_106_484	0.447158	0.56732	1	UMT_M>UMT_I	-	-	-	-	-	-	-	-	-	-	-	-	-	novel
	Ref_Crab_Gene_106	Ref_Crab_Transcript_107_1075	1.34075	0.177284	0.936207	UMT_M>UMT_I	-	-	-	-	-	-	-	-	-	-	-	-	-	novel
	Ref_Crab_Gene_107	Ref_Crab_Transcript_108_707	-0.209191	1	1	UMT_M<UMT_I	-	-	-	-	-	-	-	-	-	-	-	-	-	novel
	Ref_Crab_Gene_108	Ref_Crab_Transcript_109_531,Ref_Crab_Transcript_110_382	-0.193188	1	1	UMT_M<UMT_I	-	-	-	-	-	-	-	-	-	-	-	-	-	novel
	Ref_Crab_Gene_109	Ref_Crab_Transcript_111_1531	-0.755417	0.258223	0.936207	UMT_M<UMT_I	-	-	-	-	-	-	-	-	-	-	-	-	-	novel
	Ref_Crab_Gene_110	Ref_Crab_Transcript_112_428	-3.59719	0.285714	0.936207	UMT_M<UMT_I	-	-	-	-	-	-	-	-	-	-	-	-	-	novel
	Ref_Crab_Gene_111	Ref_Crab_Transcript_113_757	-0.857463	0.393996	1	UMT_M<UMT_I	-	-	-	-	-	-	-	-	-	-	-	-	-	novel
	Ref_Crab_Gene_112	Ref_Crab_Transcript_114_1474	-0.0526266	0.949924	1	UMT_M<UMT_I	-	-	-	-	-	-	-	-	-	-	-	-	-	novel
	Ref_Crab_Gene_113	Ref_Crab_Transcript_115_950	0.248099	0.84052	1	UMT_M>UMT_I	-	-	-	-	-	-	-	-	-	-	-	-	-	novel
	Ref_Crab_Gene_114	Ref_Crab_Transcript_116_857	1.03595	0.188387	0.936207	UMT_M>UMT_I	-	-	-	-	-	-	-	-	-	-	-	-	-	novel
	Ref_Crab_Gene_115	Ref_Crab_Transcript_117_441	1.56259	0.251568	0.936207	UMT_M>UMT_I	-	-	-	-	-	-	-	-	-	-	-	-	-	novel
	Ref_Crab_Gene_116	Ref_Crab_Transcript_118_331	0.976044	0.352672	1	UMT_M>UMT_I	-	-	-	-	-	-	-	-	-	-	-	-	-	novel
	Ref_Crab_Gene_117	Ref_Crab_Transcript_119_609	-0.569026	1	1	UMT_M<UMT_I	-	-	-	-	-	-	-	-	-	-	-	-	-	novel
	Ref_Crab_Gene_118	Ref_Crab_Transcript_120_1334	0.0703598	1	1	UMT_M>UMT_I	-	T1IFQ3	Uncharacterized_protein	Rhodnius_prolixus	Eukaryota%Metazoa%Ecdysozoa%Arthropoda%Hexapoda%Insecta%Pterygota%Neoptera%Paraneoptera%Hemiptera%Euhemiptera%Heteroptera%Panheteroptera%Cimicomorpha%Reduviidae%Triatominae%Rhodnius	-	IPR029526	PGBD	PF13843	DDE_Tnp_1_7	-	-	-	known
	Ref_Crab_Gene_119	Ref_Crab_Transcript_121_707	-0.569026	1	1	UMT_M<UMT_I	-	I1FAD6	Uncharacterized_protein	Amphimedon_queenslandica	Eukaryota%Metazoa%Porifera%Demospongiae%Haplosclerida%Niphatidae%Amphimedon	-	IPR012337	RNaseH-like_dom	-	-	-	-	-	known
	Ref_Crab_Gene_120	Ref_Crab_Transcript_122_575	1.10514	0.390133	1	UMT_M>UMT_I	-	-	-	-	-	-	-	-	-	-	-	-	-	novel
	Ref_Crab_Gene_121	Ref_Crab_Transcript_123_408	0.339722	1	1	UMT_M>UMT_I	-	-	-	-	-	-	-	-	-	-	-	-	-	novel
	Ref_Crab_Gene_122	Ref_Crab_Transcript_124_385	-3.59719	0.285714	0.936207	UMT_M<UMT_I	-	-	-	-	-	-	-	-	-	-	-	-	-	novel
	Ref_Crab_Gene_123	Ref_Crab_Transcript_125_1147	-0.382303	0.732196	1	UMT_M<UMT_I	-	-	-	-	-	-	-	-	-	-	-	-	-	novel
	Ref_Crab_Gene_124	Ref_Crab_Transcript_126_485	0.0418354	1	1	UMT_M>UMT_I	-	-	-	-	-	-	-	-	-	-	-	-	-	novel
	Ref_Crab_Gene_125	Ref_Crab_Transcript_127_523	1.60399	0.266667	0.936207	UMT_M>UMT_I	-	-	-	-	-	-	-	-	-	-	-	-	-	novel
	Ref_Crab_Gene_126	Ref_Crab_Transcript_128_464	-3.22135	0.52381	1	UMT_M<UMT_I	-	-	-	-	-	-	-	-	-	-	-	-	-	novel
	Ref_Crab_Gene_127	Ref_Crab_Transcript_129_926,Ref_Crab_Transcript_130_1034	0.27399	0.779001	1	UMT_M>UMT_I	-	-	-	-	-	-	-	-	-	-	-	-	-	novel
	Ref_Crab_Gene_128	Ref_Crab_Transcript_131_331	0.339722	1	1	UMT_M>UMT_I	-	-	-	-	-	-	-	-	-	-	-	-	-	novel
	Ref_Crab_Gene_129	Ref_Crab_Transcript_132_1171	0.185216	0.787606	1	UMT_M>UMT_I	METL5	E3TCJ5	Methyltransferase-like_protein_5	Ictalurus_furcatus	Eukaryota%Metazoa%Chordata%Craniata%Vertebrata%Euteleostomi%Actinopterygii%Neopterygii%Teleostei%Ostariophysi%Siluriformes%Ictaluridae%Ictalurus	-	IPR002052%IPR029063%IPR007848	DNA_methylase_N6_adenine_CS%SAM-dependent_MTases-like%Small_mtfrase_dom	PF05175	MTS	PS00092	N6_MTASE	CG9666,	known
	Ref_Crab_Gene_131	Ref_Crab_Transcript_134_662	0.478974	0.854437	1	UMT_M>UMT_I	-	-	-	-	-	-	-	-	-	-	-	-	-	novel
	Ref_Crab_Gene_132	Ref_Crab_Transcript_135_690,Ref_Crab_Transcript_136_951	-0.343389	0.792443	1	UMT_M<UMT_I	-	-	-	-	-	-	-	-	-	-	-	-	-	novel
	Ref_Crab_Gene_133	Ref_Crab_Transcript_137_406	-1.47699	0.305221	0.960951	UMT_M<UMT_I	-	-	-	-	-	-	-	-	-	-	-	-	-	novel
	Ref_Crab_Gene_134	Ref_Crab_Transcript_138_357	0.316433	1	1	UMT_M>UMT_I	-	-	-	-	-	-	-	-	-	-	-	-	-	novel
	Ref_Crab_Gene_135	Ref_Crab_Transcript_139_810	-0.303708	0.866239	1	UMT_M<UMT_I	-	-	-	-	-	-	-	-	-	-	-	-	-	novel
	Ref_Crab_Gene_136	Ref_Crab_Transcript_140_1057	-1.33164	0.199929	0.936207	UMT_M<UMT_I	-	-	-	-	-	-	-	-	-	-	-	-	-	novel
	Ref_Crab_Gene_137	Ref_Crab_Transcript_141_978	0.462718	0.745855	1	UMT_M>UMT_I	-	-	-	-	-	-	-	-	-	-	-	-	-	novel
	Ref_Crab_Gene_138	Ref_Crab_Transcript_142_635	-0.209191	1	1	UMT_M<UMT_I	-	-	-	-	-	-	-	-	-	-	-	-	-	novel
	Ref_Crab_Gene_139	Ref_Crab_Transcript_143_302	-2.71173	1	1	UMT_M<UMT_I	-	-	-	-	-	-	-	-	-	-	-	-	-	novel
	Ref_Crab_Gene_140	Ref_Crab_Transcript_144_356	1.66768	0.372947	1	UMT_M>UMT_I	-	-	-	-	-	-	-	-	-	-	-	-	-	novel
	Ref_Crab_Gene_141	Ref_Crab_Transcript_145_342	-3.22135	0.52381	1	UMT_M<UMT_I	-	-	-	-	-	-	-	-	-	-	-	-	-	novel
	Ref_Crab_Gene_142	Ref_Crab_Transcript_146_648	-0.992235	0.140869	0.936207	UMT_M<UMT_I	-	-	-	-	-	-	-	-	-	-	-	-	-	novel
	Ref_Crab_Gene_143	Ref_Crab_Transcript_147_342	-0.569026	1	1	UMT_M<UMT_I	-	-	-	-	-	-	-	-	-	-	-	-	-	novel
	Ref_Crab_Gene_144	Ref_Crab_Transcript_148_1568	-0.949116	0.151242	0.936207	UMT_M<UMT_I	-	B9VUA3	Superoxide_dismutase	Scylla_paramamosain	Eukaryota%Metazoa%Ecdysozoa%Arthropoda%Crustacea%Malacostraca%Eumalacostraca%Eucarida%Decapoda%Pleocyemata%Brachyura%Eubrachyura%Portunoidea%Portunidae%Scylla	-	IPR001189%IPR019833%IPR019832%IPR019831	Mn/Fe_SOD%Mn/Fe_SOD_BS%Mn/Fe_SOD_C%Mn/Fe_SOD_N	PF02777%PF00081	Sod_Fe_C%Sod_Fe_N	PS00088	SOD_MN	superoxide	known
	Ref_Crab_Gene_145	Ref_Crab_Transcript_149_677	1.49359	0.0678523	0.936207	UMT_M>UMT_I	-	-	-	-	-	-	-	-	-	-	-	-	-	novel
	Ref_Crab_Gene_146	Ref_Crab_Transcript_150_2915	-0.203169	0.759355	1	UMT_M<UMT_I	-	U5EPJ6	Uncharacterized_protein	Corethrella_appendiculata	Eukaryota%Metazoa%Ecdysozoa%Arthropoda%Hexapoda%Insecta%Pterygota%Neoptera%Endopterygota%Diptera%Nematocera%Culicoidea%Chaoboridae%Corethrella	-	IPR008653	IER	PF05760	IER	-	-	-	known
	Ref_Crab_Gene_147	Ref_Crab_Transcript_151_456	-0.866913	1	1	UMT_M<UMT_I	-	-	-	-	-	-	-	-	-	-	-	-	-	novel
	Ref_Crab_Gene_148	Ref_Crab_Transcript_152_529	2.74594	0.0577711	0.936207	UMT_M>UMT_I	-	-	-	-	-	-	-	-	-	-	-	-	-	novel
	Ref_Crab_Gene_149	Ref_Crab_Transcript_153_387	-0.762407	0.585507	1	UMT_M<UMT_I	-	-	-	-	-	-	-	-	-	-	-	-	-	novel
	Ref_Crab_Gene_150	Ref_Crab_Transcript_154_572	1.78082	0.0572733	0.936207	UMT_M>UMT_I	-	-	-	-	-	-	-	-	-	-	-	-	-	novel
	Ref_Crab_Gene_151	Ref_Crab_Transcript_155_542	0.358584	0.876186	1	UMT_M>UMT_I	-	-	-	-	-	-	-	-	-	-	-	-	-	novel
	Ref_Crab_Gene_152	Ref_Crab_Transcript_156_452	-2.07224	0.191276	0.936207	UMT_M<UMT_I	X975_03893	A0A087UXG0	Alpha-tocopherol_transfer_protein-like_protein	Stegodyphus_mimosarum	Eukaryota%Metazoa%Ecdysozoa%Arthropoda%Chelicerata%Arachnida%Araneae%Araneomorphae%Entelegynae%Eresoidea%Eresidae%Stegodyphus	-	-	-	-	-	-	-	CG12926	known
	Ref_Crab_Gene_153	Ref_Crab_Transcript_157_350	-3.22135	0.52381	1	UMT_M<UMT_I	-	-	-	-	-	-	-	-	-	-	-	-	-	novel
	Ref_Crab_Gene_154	Ref_Crab_Transcript_158_457	-3.59719	0.285714	0.936207	UMT_M<UMT_I	-	-	-	-	-	-	-	-	-	-	-	-	-	novel
	Ref_Crab_Gene_155	Ref_Crab_Transcript_159_608,Ref_Crab_Transcript_160_492	-0.488565	0.822492	1	UMT_M<UMT_I	-	-	-	-	-	-	-	-	-	-	-	-	-	novel
	Ref_Crab_Gene_156	Ref_Crab_Transcript_161_302,Ref_Crab_Transcript_162_501	0.339722	1	1	UMT_M>UMT_I	LOC100185477	F7A7N9	Uncharacterized_protein	Ciona_intestinalis	Eukaryota%Metazoa%Chordata%Tunicata%Ascidiacea%Enterogona%Phlebobranchia%Cionidae%Ciona	-	IPR015915%IPR011498	Kelch-typ_b-propeller%Kelch_2	PF07646	Kelch_2	-	-	-	known
	Ref_Crab_Gene_157	Ref_Crab_Transcript_163_795	-0.0101016	1	1	UMT_M<UMT_I	-	-	-	-	-	-	-	-	-	-	-	-	-	novel
	Ref_Crab_Gene_158	Ref_Crab_Transcript_164_554	2.26728	0.0536329	0.936207	UMT_M>UMT_I	-	-	-	-	-	-	-	-	-	-	-	-	-	novel
	Ref_Crab_Gene_159	Ref_Crab_Transcript_165_615	0.343714	0.608894	1	UMT_M>UMT_I	-	-	-	-	-	-	-	-	-	-	-	-	-	novel
	Ref_Crab_Gene_160	Ref_Crab_Transcript_166_373	1.26878	0.521739	1	UMT_M>UMT_I	-	-	-	-	-	-	-	-	-	-	-	-	-	novel
	Ref_Crab_Gene_161	Ref_Crab_Transcript_167_416	1.7784	0.430642	1	UMT_M>UMT_I	-	-	-	-	-	-	-	-	-	-	-	-	-	novel
	Ref_Crab_Gene_162	Ref_Crab_Transcript_168_439	-1.32436	0.726708	1	UMT_M<UMT_I	-	-	-	-	-	-	-	-	-	-	-	-	-	novel
	Ref_Crab_Gene_163	Ref_Crab_Transcript_169_402	-3.89508	0.285714	0.936207	UMT_M<UMT_I	-	-	-	-	-	-	-	-	-	-	-	-	-	novel
	Ref_Crab_Gene_164	Ref_Crab_Transcript_170_2354	-0.240531	0.780694	1	UMT_M<UMT_I	-	-	-	-	-	-	-	-	-	-	-	-	-	novel
	Ref_Crab_Gene_165	Ref_Crab_Transcript_171_864	2.04188	0.0199098	0.936207	UMT_M>UMT_I	-	-	-	-	-	-	-	-	-	-	-	-	-	novel
	Ref_Crab_Gene_166	Ref_Crab_Transcript_172_740	-4.97869	0.0347826	0.936207	UMT_M<UMT_I	-	-	-	-	-	-	-	-	-	-	-	-	-	novel
	Ref_Crab_Gene_167	Ref_Crab_Transcript_173_896	1.64512	0.148066	0.936207	UMT_M>UMT_I	-	-	-	-	-	-	-	-	-	-	-	-	-	novel
	Ref_Crab_Gene_168	Ref_Crab_Transcript_174_724	0.624557	0.438759	1	UMT_M>UMT_I	-	-	-	-	-	-	-	-	-	-	-	-	-	novel
	Ref_Crab_Gene_169	Ref_Crab_Transcript_175_1845	-0.660523	0.323067	0.997205	UMT_M<UMT_I	-	-	-	-	-	-	-	-	-	-	-	-	-	novel
	Ref_Crab_Gene_170	Ref_Crab_Transcript_176_564	0.536499	0.7999	1	UMT_M>UMT_I	-	-	-	-	-	-	-	-	-	-	-	-	-	novel
	Ref_Crab_Gene_171	Ref_Crab_Transcript_177_512	-0.599406	0.769726	1	UMT_M<UMT_I	-	-	-	-	-	-	-	-	-	-	-	-	-	novel
	Ref_Crab_Gene_172	Ref_Crab_Transcript_178_1531,Ref_Crab_Transcript_179_1457	-0.0402028	1	1	UMT_M<UMT_I	DAPPUDRAFT_322333	E9GVL9	Putative_uncharacterized_protein	Daphnia_pulex	Eukaryota%Metazoa%Ecdysozoa%Arthropoda%Crustacea%Branchiopoda%Diplostraca%Cladocera%Anomopoda%Daphniidae%Daphnia	-	IPR000816%IPR016125	Peptidase_C15%Peptidase_C15-like	PF01470	Peptidase_C15	-	-	CG32147	known
	Ref_Crab_Gene_173	Ref_Crab_Transcript_180_495	0.747169	0.7999	1	UMT_M>UMT_I	-	-	-	-	-	-	-	-	-	-	-	-	-	novel
	Ref_Crab_Gene_174	Ref_Crab_Transcript_181_660	-0.936081	0.426125	1	UMT_M<UMT_I	-	-	-	-	-	-	-	-	-	-	-	-	-	novel
	Ref_Crab_Gene_175	Ref_Crab_Transcript_182_935	1.31581	0.251568	0.936207	UMT_M>UMT_I	-	-	-	-	-	-	-	-	-	-	-	-	-	novel
	Ref_Crab_Gene_176	Ref_Crab_Transcript_183_508	-3.89508	0.285714	0.936207	UMT_M<UMT_I	-	-	-	-	-	-	-	-	-	-	-	-	-	novel
	Ref_Crab_Gene_177	Ref_Crab_Transcript_184_524	0.422407	0.672306	1	UMT_M>UMT_I	LRRC49	F7BPM8	Uncharacterized_protein	Monodelphis_domestica	Eukaryota%Metazoa%Chordata%Craniata%Vertebrata%Euteleostomi%Mammalia%Metatheria%Didelphimorphia%Didelphidae%Monodelphis	mdo:100019533	IPR001611%IPR025875	Leu-rich_rpt%Leu-rich_rpt_4	PF12799	LRR_4	PS51450	LRR	CG13708,	known
	Ref_Crab_Gene_178	Ref_Crab_Transcript_185_642	0.99395	0.585507	1	UMT_M>UMT_I	-	-	-	-	-	-	-	-	-	-	-	-	-	novel
	Ref_Crab_Gene_179	Ref_Crab_Transcript_186_427	-1.32436	0.726708	1	UMT_M<UMT_I	-	-	-	-	-	-	-	-	-	-	-	-	-	novel
	Ref_Crab_Gene_180	Ref_Crab_Transcript_187_846	-1.20788	0.155983	0.936207	UMT_M<UMT_I	-	-	-	-	-	-	-	-	-	-	-	-	-	novel
	Ref_Crab_Gene_181	Ref_Crab_Transcript_188_507	-0.722517	0.670342	1	UMT_M<UMT_I	-	-	-	-	-	-	-	-	-	-	-	-	-	novel
	Ref_Crab_Gene_182	Ref_Crab_Transcript_189_1339	-0.382303	0.732196	1	UMT_M<UMT_I	L798_14124	A0A067QSW5	Geranylgeranyl_pyrophosphate_synthetase	Zootermopsis_nevadensis	Eukaryota%Metazoa%Ecdysozoa%Arthropoda%Hexapoda%Insecta%Pterygota%Neoptera%Orthopteroidea%Dictyoptera%Isoptera%Termopsidae%Zootermopsis	-	-	-	-	-	-	-	quemao,	known
	Ref_Crab_Gene_183	Ref_Crab_Transcript_190_586	0.339722	1	1	UMT_M>UMT_I	-	-	-	-	-	-	-	-	-	-	-	-	-	novel
	Ref_Crab_Gene_184	Ref_Crab_Transcript_191_396	-4.14186	0.161491	0.936207	UMT_M<UMT_I	-	-	-	-	-	-	-	-	-	-	-	-	-	novel
	Ref_Crab_Gene_185	Ref_Crab_Transcript_192_798	0.261464	0.876186	1	UMT_M>UMT_I	-	-	-	-	-	-	-	-	-	-	-	-	-	novel
	Ref_Crab_Gene_186	Ref_Crab_Transcript_193_342,Ref_Crab_Transcript_194_459	-1.81759	0.372947	1	UMT_M<UMT_I	-	-	-	-	-	-	-	-	-	-	-	-	-	novel
	Ref_Crab_Gene_187	Ref_Crab_Transcript_195_506	2.26728	0.0536329	0.936207	UMT_M>UMT_I	-	-	-	-	-	-	-	-	-	-	-	-	-	novel
	Ref_Crab_Gene_188	Ref_Crab_Transcript_196_499	1.7784	0.430642	1	UMT_M>UMT_I	-	-	-	-	-	-	-	-	-	-	-	-	-	novel
	Ref_Crab_Gene_189	Ref_Crab_Transcript_197_527	1.32816	0.283653	0.936207	UMT_M>UMT_I	-	D3UA17	Nicotinic_acetylcholine_receptor_subunit_alpha_5	Nasonia_vitripennis	Eukaryota%Metazoa%Ecdysozoa%Arthropoda%Hexapoda%Insecta%Pterygota%Neoptera%Endopterygota%Hymenoptera%Apocrita%Chalcidoidea%Pteromalidae%Pteromalinae%Nasonia	nvi:100123588	IPR027361%IPR006202%IPR006201%IPR006029%IPR018000%IPR002394	Acetylcholine_rcpt_TM%Neur_chan_lig-bd%Neur_channel%Neurotrans-gated_channel_TM%Neurotransmitter_ion_chnl_CS%Nicotinic_acetylcholine_rcpt	PF02931%PF02932	Neur_chan_LBD%Neur_chan_memb	PS00236	NEUROTR_ION_CHANNEL	nicotinic	known
	Ref_Crab_Gene_190	Ref_Crab_Transcript_198_409	1.11148	1	1	UMT_M>UMT_I	-	-	-	-	-	-	-	-	-	-	-	-	-	novel
	Ref_Crab_Gene_191	Ref_Crab_Transcript_199_364	-3.22135	0.52381	1	UMT_M<UMT_I	-	-	-	-	-	-	-	-	-	-	-	-	-	novel
	Ref_Crab_Gene_192	Ref_Crab_Transcript_200_825	0.7738	0.354733	1	UMT_M>UMT_I	AND_004185	W5JI63	Uncharacterized_protein	Anopheles_darlingi	Eukaryota%Metazoa%Ecdysozoa%Arthropoda%Hexapoda%Insecta%Pterygota%Neoptera%Endopterygota%Diptera%Nematocera%Culicoidea%Culicidae%Anophelinae%Anopheles	-	IPR001507	ZP_dom	PF00100	Zona_pellucida	PS51034	ZP_2	CG15020	known
	Ref_Crab_Gene_193	Ref_Crab_Transcript_201_490	0.0418354	1	1	UMT_M>UMT_I	-	-	-	-	-	-	-	-	-	-	-	-	-	novel
	Ref_Crab_Gene_194	Ref_Crab_Transcript_202_470	1.29184	0.372947	1	UMT_M>UMT_I	Blimp-1	D6WJ85	Blimp-1	Tribolium_castaneum	Eukaryota%Metazoa%Ecdysozoa%Arthropoda%Hexapoda%Insecta%Pterygota%Neoptera%Endopterygota%Coleoptera%Polyphaga%Cucujiformia%Tenebrionidae%Tenebrionidae_incertae_sedis%Tribolium	-	IPR001214%IPR007087%IPR015880%IPR013087%IPR016608	SET_dom%Znf_C2H2%Znf_C2H2-like%Znf_C2H2/integrase_DNA-bd%Znf_PRDM1	PF00856%PF00096	SET%zf-C2H2	PS50280%PS00028%PS50157	SET%ZINC_FINGER_C2H2_1%ZINC_FINGER_C2H2_2	Blimp-1,	known
	Ref_Crab_Gene_195	Ref_Crab_Transcript_203_704	0.355426	0.840166	1	UMT_M>UMT_I	-	-	-	-	-	-	-	-	-	-	-	-	-	novel
	Ref_Crab_Gene_196	Ref_Crab_Transcript_204_574	6.03165	0.00286389	0.83498	UMT_M>UMT_I	-	-	-	-	-	-	-	-	-	-	-	-	-	novel
	Ref_Crab_Gene_197	Ref_Crab_Transcript_205_401	-0.488565	0.822492	1	UMT_M<UMT_I	-	-	-	-	-	-	-	-	-	-	-	-	-	novel
	Ref_Crab_Gene_198	Ref_Crab_Transcript_206_986	1.47138	0.14853	0.936207	UMT_M>UMT_I	-	-	-	-	-	-	-	-	-	-	-	-	-	novel
	Ref_Crab_Gene_199	Ref_Crab_Transcript_207_591	-5.59049	0.00614931	0.936207	UMT_M<UMT_I	-	-	-	-	-	-	-	-	-	-	-	-	-	novel
	Ref_Crab_Gene_200	Ref_Crab_Transcript_208_832	1.11635	0.107859	0.936207	UMT_M>UMT_I	-	-	-	-	-	-	-	-	-	-	-	-	-	novel
	Ref_Crab_Gene_201	Ref_Crab_Transcript_209_949	-0.923771	0.438083	1	UMT_M<UMT_I	-	-	-	-	-	-	-	-	-	-	-	-	-	novel
	Ref_Crab_Gene_202	Ref_Crab_Transcript_210_702	0.189708	1	1	UMT_M>UMT_I	-	E2FMT2	Patched	Platynereis_dumerilii	Eukaryota%Metazoa%Lophotrochozoa%Annelida%Polychaeta%Palpata%Aciculata%Phyllodocida%Nereididae%Platynereis	-	IPR000731%IPR004766	SSD%TM_rcpt_patched	-	-	PS50156	SSD	patched	known
	Ref_Crab_Gene_203	Ref_Crab_Transcript_211_601	-1.52862	0.148066	0.936207	UMT_M<UMT_I	-	-	-	-	-	-	-	-	-	-	-	-	-	novel
	Ref_Crab_Gene_204	Ref_Crab_Transcript_212_324	-0.209191	1	1	UMT_M<UMT_I	-	-	-	-	-	-	-	-	-	-	-	-	-	novel
	Ref_Crab_Gene_205	Ref_Crab_Transcript_213_565	-0.0461903	1	1	UMT_M<UMT_I	-	-	-	-	-	-	-	-	-	-	-	-	-	novel
	Ref_Crab_Gene_206	Ref_Crab_Transcript_214_735	-1.8064	0.0611377	0.936207	UMT_M<UMT_I	-	-	-	-	-	-	-	-	-	-	-	-	-	novel
	Ref_Crab_Gene_207	Ref_Crab_Transcript_215_358	-0.484085	0.656347	1	UMT_M<UMT_I	-	-	-	-	-	-	-	-	-	-	-	-	-	novel
	Ref_Crab_Gene_208	Ref_Crab_Transcript_216_708	-0.0461903	1	1	UMT_M<UMT_I	Rasl12	D3ZLK2	Protein_Rasl12>RAS-like,_family_12_(Predicted)	Rattus_norvegicus	Eukaryota%Metazoa%Chordata%Craniata%Vertebrata%Euteleostomi%Mammalia%Eutheria%Euarchontoglires%Glires%Rodentia%Sciurognathi%Muroidea%Muridae%Murinae%Rattus	rno:315762	IPR027417%IPR005225%IPR001806%IPR020849	P-loop_NTPase%Small_GTP-bd_dom%Small_GTPase%Small_GTPase_Ras	PF00071	Ras	PS51421	RAS	-	known
	Ref_Crab_Gene_209	Ref_Crab_Transcript_217_816	-0.513158	0.55548	1	UMT_M<UMT_I	-	-	-	-	-	-	-	-	-	-	-	-	-	novel
	Ref_Crab_Gene_210	Ref_Crab_Transcript_218_508	0.316433	1	1	UMT_M>UMT_I	-	-	-	-	-	-	-	-	-	-	-	-	-	novel
	Ref_Crab_Gene_211	Ref_Crab_Transcript_219_384	0.600833	0.407672	1	UMT_M>UMT_I	-	-	-	-	-	-	-	-	-	-	-	-	-	novel
	Ref_Crab_Gene_212	Ref_Crab_Transcript_220_404	0.339722	1	1	UMT_M>UMT_I	-	-	-	-	-	-	-	-	-	-	-	-	-	novel
	Ref_Crab_Gene_213	Ref_Crab_Transcript_221_395	0.779761	0.271547	0.936207	UMT_M>UMT_I	-	-	-	-	-	-	-	-	-	-	-	-	-	novel
	Ref_Crab_Gene_214	Ref_Crab_Transcript_222_997	0.551534	0.587191	1	UMT_M>UMT_I	-	-	-	-	-	-	-	-	-	-	-	-	-	novel
	Ref_Crab_Gene_215	Ref_Crab_Transcript_223_427,Ref_Crab_Transcript_224_1541	-0.735392	0.521385	1	UMT_M<UMT_I	-	-	-	-	-	-	-	-	-	-	-	-	-	novel
	Ref_Crab_Gene_217	Ref_Crab_Transcript_226_1137	0.388899	0.639255	1	UMT_M>UMT_I	-	-	-	-	-	-	-	-	-	-	-	-	-	novel
	Ref_Crab_Gene_218	Ref_Crab_Transcript_227_560	-4.97869	0.0347826	0.936207	UMT_M<UMT_I	HmN_000013900	A0A068X628	Gag_pol_polyprotein	Hymenolepis_microstoma	Eukaryota%Metazoa%Platyhelminthes%Cestoda%Eucestoda%Cyclophyllidea%Hymenolepididae%Hymenolepis	-	-	-	-	-	-	-	-	known
	Ref_Crab_Gene_219	Ref_Crab_Transcript_228_739	-0.41717	0.66464	1	UMT_M<UMT_I	-	-	-	-	-	-	-	-	-	-	-	-	-	novel
	Ref_Crab_Gene_220	Ref_Crab_Transcript_229_907	-0.41717	0.66464	1	UMT_M<UMT_I	-	-	-	-	-	-	-	-	-	-	-	-	-	novel
	Ref_Crab_Gene_221	Ref_Crab_Transcript_230_620	0.1376	1	1	UMT_M>UMT_I	-	-	-	-	-	-	-	-	-	-	-	-	-	novel
	Ref_Crab_Gene_222	Ref_Crab_Transcript_231_701	1.33844	0.14853	0.936207	UMT_M>UMT_I	-	-	-	-	-	-	-	-	-	-	-	-	-	novel
	Ref_Crab_Gene_223	Ref_Crab_Transcript_232_461	0.715561	1	1	UMT_M>UMT_I	-	-	-	-	-	-	-	-	-	-	-	-	-	novel
	Ref_Crab_Gene_224	Ref_Crab_Transcript_233_427	0.976044	0.352672	1	UMT_M>UMT_I	-	-	-	-	-	-	-	-	-	-	-	-	-	novel
	Ref_Crab_Gene_225	Ref_Crab_Transcript_234_636	-1.88354	0.146765	0.936207	UMT_M<UMT_I	N332_12635	A0A091SDQ8	Histone-lysine_N-methyltransferase_2C	Mesitornis_unicolor	Eukaryota%Metazoa%Chordata%Craniata%Vertebrata%Euteleostomi%Testudines_+_Archosauria_group%Archosauria%Dinosauria%Saurischia%Theropoda%Coelurosauria%Aves%Neognathae%Gruiformes%Mesitornithidae%Mesitornis	-	-	-	-	-	-	-	-	known
	Ref_Crab_Gene_226	Ref_Crab_Transcript_235_856	0.0925994	1	1	UMT_M>UMT_I	ZNF516	F6WWQ3	Uncharacterized_protein	Equus_caballus	Eukaryota%Metazoa%Chordata%Craniata%Vertebrata%Euteleostomi%Mammalia%Eutheria%Laurasiatheria%Perissodactyla%Equidae%Equus	-	IPR007087%IPR015880%IPR013087	Znf_C2H2%Znf_C2H2-like%Znf_C2H2/integrase_DNA-bd	PF00096	zf-C2H2	PS00028%PS50157	ZINC_FINGER_C2H2_1%ZINC_FINGER_C2H2_2	CG8388	known
	Ref_Crab_Gene_227	Ref_Crab_Transcript_236_358	0.851864	0.240004	0.936207	UMT_M>UMT_I	-	-	-	-	-	-	-	-	-	-	-	-	-	novel
	Ref_Crab_Gene_228	Ref_Crab_Transcript_237_1281	0.642426	0.488687	1	UMT_M>UMT_I	-	-	-	-	-	-	-	-	-	-	-	-	-	novel
	Ref_Crab_Gene_229	Ref_Crab_Transcript_238_363	-0.193188	1	1	UMT_M<UMT_I	-	-	-	-	-	-	-	-	-	-	-	-	-	novel
	Ref_Crab_Gene_230	Ref_Crab_Transcript_239_485	-0.0461903	1	1	UMT_M<UMT_I	-	-	-	-	-	-	-	-	-	-	-	-	-	novel
	Ref_Crab_Gene_231	Ref_Crab_Transcript_240_1158	0.819001	0.465039	1	UMT_M>UMT_I	-	-	-	-	-	-	-	-	-	-	-	-	-	novel
	Ref_Crab_Gene_232	Ref_Crab_Transcript_241_1071	0.321944	0.761112	1	UMT_M>UMT_I	-	-	-	-	-	-	-	-	-	-	-	-	-	novel
	Ref_Crab_Gene_233	Ref_Crab_Transcript_242_690	0.547696	0.662736	1	UMT_M>UMT_I	-	-	-	-	-	-	-	-	-	-	-	-	-	novel
	Ref_Crab_Gene_234	Ref_Crab_Transcript_243_817	-0.866913	1	1	UMT_M<UMT_I	-	-	-	-	-	-	-	-	-	-	-	-	-	novel
	Ref_Crab_Gene_235	Ref_Crab_Transcript_244_339	-0.193188	1	1	UMT_M<UMT_I	Sp-Rt21	W4XIP5	Uncharacterized_protein	Strongylocentrotus_purpuratus	Eukaryota%Metazoa%Echinodermata%Eleutherozoa%Echinozoa%Echinoidea%Euechinoidea%Echinacea%Echinoida%Strongylocentrotidae%Strongylocentrotus	-	IPR000477	RT_dom	PF00078	RVT_1	PS50878	RT_POL	-	known
	Ref_Crab_Gene_236	Ref_Crab_Transcript_245_575	-1.01476	0.438083	1	UMT_M<UMT_I	-	-	-	-	-	-	-	-	-	-	-	-	-	novel
	Ref_Crab_Gene_237	Ref_Crab_Transcript_246_620	-0.599406	0.769726	1	UMT_M<UMT_I	-	-	-	-	-	-	-	-	-	-	-	-	-	novel
	Ref_Crab_Gene_238	Ref_Crab_Transcript_247_512,Ref_Crab_Transcript_248_760	0.283851	0.898528	1	UMT_M>UMT_I	IscW_ISCW002872	B7PBN0	Galactosyltransferase,_putative	Ixodes_scapularis	Eukaryota%Metazoa%Ecdysozoa%Arthropoda%Chelicerata%Arachnida%Acari%Parasitiformes%Ixodida%Ixodoidea%Ixodidae%Ixodinae%Ixodes	isc:IscW_ISCW002872	IPR002659	Glyco_trans_31	PF01762	Galactosyl_T	-	-	-	known
	Ref_Crab_Gene_239	Ref_Crab_Transcript_249_971	1.51195	0.187026	0.936207	UMT_M>UMT_I	-	-	-	-	-	-	-	-	-	-	-	-	-	novel
	Ref_Crab_Gene_240	Ref_Crab_Transcript_250_315	1.29184	0.372947	1	UMT_M>UMT_I	-	-	-	-	-	-	-	-	-	-	-	-	-	novel
	Ref_Crab_Gene_241	Ref_Crab_Transcript_251_315	0.316433	1	1	UMT_M>UMT_I	-	-	-	-	-	-	-	-	-	-	-	-	-	novel
	Ref_Crab_Gene_242	Ref_Crab_Transcript_252_417	2.74594	0.0577711	0.936207	UMT_M>UMT_I	GKIL_0006	U5QBR1	Peptidase_S9_prolyl_oligopeptidase	Gloeobacter_kilaueensis_JS1	Bacteria%Cyanobacteria%Gloeobacteria%Gloeobacterales%Gloeobacter	glj:GKIL_0006	IPR011042%IPR029058%IPR001375	6-blade_b-propeller_TolB-like%AB_hydrolase%Peptidase_S9	PF00326	Peptidase_S9	-	-	-	known
	Ref_Crab_Gene_243	Ref_Crab_Transcript_253_603	1.30611	0.333681	1	UMT_M>UMT_I	-	-	-	-	-	-	-	-	-	-	-	-	-	novel
	Ref_Crab_Gene_244	Ref_Crab_Transcript_254_791	-0.0461903	1	1	UMT_M<UMT_I	-	-	-	-	-	-	-	-	-	-	-	-	-	novel
	Ref_Crab_Gene_245	Ref_Crab_Transcript_255_514	-0.923771	0.438083	1	UMT_M<UMT_I	-	-	-	-	-	-	-	-	-	-	-	-	-	novel
	Ref_Crab_Gene_247	Ref_Crab_Transcript_257_598	-3.59719	0.285714	0.936207	UMT_M<UMT_I	-	-	-	-	-	-	-	-	-	-	-	-	-	novel
	Ref_Crab_Gene_248	Ref_Crab_Transcript_258_636	-1.95053	0.266667	0.936207	UMT_M<UMT_I	-	-	-	-	-	-	-	-	-	-	-	-	-	novel
	Ref_Crab_Gene_249	Ref_Crab_Transcript_259_1085	-0.619268	0.545915	1	UMT_M<UMT_I	WBGene00213790	K7I3L2	Uncharacterized_protein	Caenorhabditis_japonica	Eukaryota%Metazoa%Ecdysozoa%Nematoda%Chromadorea%Rhabditida%Rhabditoidea%Rhabditidae%Peloderinae%Caenorhabditis	-	IPR018347%IPR001148%IPR023561	CAH2%Carbonic_anhydrase_a%Carbonic_anhydrase_a-class	PF00194	Carb_anhydrase	PS51144	ALPHA_CA_2	CG32698,	known
	Ref_Crab_Gene_250	Ref_Crab_Transcript_260_304	0.715561	1	1	UMT_M>UMT_I	-	-	-	-	-	-	-	-	-	-	-	-	-	novel
	Ref_Crab_Gene_251	Ref_Crab_Transcript_261_305	-3.22135	0.52381	1	UMT_M<UMT_I	-	-	-	-	-	-	-	-	-	-	-	-	-	novel
	Ref_Crab_Gene_252	Ref_Crab_Transcript_262_382	-1.50816	0.521739	1	UMT_M<UMT_I	-	-	-	-	-	-	-	-	-	-	-	-	-	novel
	Ref_Crab_Gene_253	Ref_Crab_Transcript_263_739	-0.762407	0.585507	1	UMT_M<UMT_I	-	-	-	-	-	-	-	-	-	-	-	-	-	novel
	Ref_Crab_Gene_254	Ref_Crab_Transcript_264_445	-0.193188	1	1	UMT_M<UMT_I	-	-	-	-	-	-	-	-	-	-	-	-	-	novel
	Ref_Crab_Gene_255	Ref_Crab_Transcript_265_619	0.100778	1	1	UMT_M>UMT_I	-	K7FHE1	Uncharacterized_protein	Pelodiscus_sinensis	Eukaryota%Metazoa%Chordata%Craniata%Vertebrata%Euteleostomi%Testudines_+_Archosauria_group%Testudines%Cryptodira%Trionychoidea%Trionychidae%Pelodiscus	-	IPR007087%IPR015880%IPR013087	Znf_C2H2%Znf_C2H2-like%Znf_C2H2/integrase_DNA-bd	PF00096	zf-C2H2	PS00028%PS50157	ZINC_FINGER_C2H2_1%ZINC_FINGER_C2H2_2	maternal	known
	Ref_Crab_Gene_256	Ref_Crab_Transcript_266_428	-0.569026	1	1	UMT_M<UMT_I	-	-	-	-	-	-	-	-	-	-	-	-	-	novel
	Ref_Crab_Gene_257	Ref_Crab_Transcript_267_705	-0.858767	0.514813	1	UMT_M<UMT_I	-	-	-	-	-	-	-	-	-	-	-	-	-	novel
	Ref_Crab_Gene_258	Ref_Crab_Transcript_268_2043	0.0533624	0.93587	1	UMT_M>UMT_I	-	M1T9E5	Akirin	Litopenaeus_vannamei	Eukaryota%Metazoa%Ecdysozoa%Arthropoda%Crustacea%Malacostraca%Eumalacostraca%Eucarida%Decapoda%Dendrobranchiata%Penaeoidea%Penaeidae%Litopenaeus	-	IPR024132	Akirin	-	-	-	-	akirin,	known
	Ref_Crab_Gene_259	Ref_Crab_Transcript_269_1005	0.468118	0.63737	1	UMT_M>UMT_I	-	-	-	-	-	-	-	-	-	-	-	-	-	novel
	Ref_Crab_Gene_260	Ref_Crab_Transcript_270_366	-0.751995	0.294996	0.95603	UMT_M<UMT_I	-	-	-	-	-	-	-	-	-	-	-	-	-	novel
	Ref_Crab_Gene_261	Ref_Crab_Transcript_271_1346	0.0128937	1	1	UMT_M>UMT_I	-	-	-	-	-	-	-	-	-	-	-	-	-	novel
	Ref_Crab_Gene_262	Ref_Crab_Transcript_272_1095	-0.567573	0.396216	1	UMT_M<UMT_I	-	R4UV65	Uncharacterized_protein	Coptotermes_formosanus	Eukaryota%Metazoa%Ecdysozoa%Arthropoda%Hexapoda%Insecta%Pterygota%Neoptera%Orthopteroidea%Dictyoptera%Isoptera%Rhinotermitidae%Coptotermes	-	IPR029391	MYEOV2	PF15004	MYEOV2	-	-	CG17059	known
	Ref_Crab_Gene_263	Ref_Crab_Transcript_273_454	0.139813	0.870578	1	UMT_M>UMT_I	-	U5ESB8	Uncharacterized_protein	Corethrella_appendiculata	Eukaryota%Metazoa%Ecdysozoa%Arthropoda%Hexapoda%Insecta%Pterygota%Neoptera%Endopterygota%Diptera%Nematocera%Culicoidea%Chaoboridae%Corethrella	-	IPR020373	Ribosomal_S36_mt	PF10937	DUF2638	-	-	CG8446,	known
	Ref_Crab_Gene_264	Ref_Crab_Transcript_274_2835	-0.217148	0.791892	1	UMT_M<UMT_I	BRAFLDRAFT_92858	C3YGB4	Putative_uncharacterized_protein	Branchiostoma_floridae	Eukaryota%Metazoa%Chordata%Cephalochordata%Branchiostomidae%Branchiostoma	bfo:BRAFLDRAFT_92858	IPR003593%IPR007111%IPR027417%IPR001452	AAA+_ATPase%NACHT_NTPase%P-loop_NTPase%SH3_domain	PF14604	SH3_9	PS50837%PS50002	NACHT%SH3	-	known
	Ref_Crab_Gene_265	Ref_Crab_Transcript_275_635,Ref_Crab_Transcript_276_849	0.363332	0.698707	1	UMT_M>UMT_I	-	-	-	-	-	-	-	-	-	-	-	-	-	novel
	Ref_Crab_Gene_266	Ref_Crab_Transcript_277_995	0.433751	0.644988	1	UMT_M>UMT_I	-	-	-	-	-	-	-	-	-	-	-	-	-	novel
	Ref_Crab_Gene_267	Ref_Crab_Transcript_278_855	0.355426	0.840166	1	UMT_M>UMT_I	-	-	-	-	-	-	-	-	-	-	-	-	-	novel
	Ref_Crab_Gene_268	Ref_Crab_Transcript_279_1219	-0.497965	0.683327	1	UMT_M<UMT_I	-	T1HZ69	Uncharacterized_protein	Rhodnius_prolixus	Eukaryota%Metazoa%Ecdysozoa%Arthropoda%Hexapoda%Insecta%Pterygota%Neoptera%Paraneoptera%Hemiptera%Euhemiptera%Heteroptera%Panheteroptera%Cimicomorpha%Reduviidae%Triatominae%Rhodnius	-	IPR007662%IPR025254	Capsid_sigmaC_reovir%DUF4201	PF13870%PF04582	DUF4201%Reo_sigmaC	-	-	-	known
	Ref_Crab_Gene_269	Ref_Crab_Transcript_280_858	-2.28862	0.137874	0.936207	UMT_M<UMT_I	-	-	-	-	-	-	-	-	-	-	-	-	-	novel
	Ref_Crab_Gene_270	Ref_Crab_Transcript_281_802	-0.727775	0.275156	0.936207	UMT_M<UMT_I	-	-	-	-	-	-	-	-	-	-	-	-	-	novel
	Ref_Crab_Gene_271	Ref_Crab_Transcript_282_1078	-0.619268	0.545915	1	UMT_M<UMT_I	-	T1J9D3	Uncharacterized_protein	Strigamia_maritima	Eukaryota%Metazoa%Ecdysozoa%Arthropoda%Myriapoda%Chilopoda%Pleurostigmophora%Geophilomorpha%Linotaeniidae%Strigamia	-	IPR011598	bHLH_dom	PF00010	HLH	PS50888	BHLH	target	known
	Ref_Crab_Gene_272	Ref_Crab_Transcript_283_605	-0.193188	1	1	UMT_M<UMT_I	-	-	-	-	-	-	-	-	-	-	-	-	-	novel
	Ref_Crab_Gene_273	Ref_Crab_Transcript_284_414	-0.900073	0.393996	1	UMT_M<UMT_I	-	-	-	-	-	-	-	-	-	-	-	-	-	novel
	Ref_Crab_Gene_274	Ref_Crab_Transcript_285_347	1.22518	0.658385	1	UMT_M>UMT_I	-	-	-	-	-	-	-	-	-	-	-	-	-	novel
	Ref_Crab_Gene_275	Ref_Crab_Transcript_286_442	0.595052	0.769726	1	UMT_M>UMT_I	-	-	-	-	-	-	-	-	-	-	-	-	-	novel
	Ref_Crab_Gene_276	Ref_Crab_Transcript_287_515	1.01872	0.394643	1	UMT_M>UMT_I	-	-	-	-	-	-	-	-	-	-	-	-	-	novel
	Ref_Crab_Gene_277	Ref_Crab_Transcript_288_390	-3.22135	0.52381	1	UMT_M<UMT_I	-	-	-	-	-	-	-	-	-	-	-	-	-	novel
	Ref_Crab_Gene_278	Ref_Crab_Transcript_289_796	-0.679597	0.521385	1	UMT_M<UMT_I	-	-	-	-	-	-	-	-	-	-	-	-	-	novel
	Ref_Crab_Gene_279	Ref_Crab_Transcript_290_448	0.696669	0.612094	1	UMT_M>UMT_I	-	-	-	-	-	-	-	-	-	-	-	-	-	novel
	Ref_Crab_Gene_280	Ref_Crab_Transcript_291_441	-5.19871	2.82629e-08	0.000163235	UMT_M<UMT_I	-	I1LXQ4	Uncharacterized_protein	Glycine_max	Eukaryota%Viridiplantae%Streptophyta%Embryophyta%Tracheophyta%Spermatophyta%Magnoliophyta%eudicotyledons%Gunneridae%Pentapetalae%rosids%fabids%Fabales%Fabaceae%Papilionoideae%Phaseoleae%Glycine%Soja	-	-	-	-	-	-	-	-	known
	Ref_Crab_Gene_281	Ref_Crab_Transcript_292_412	-5.52746	8.16707e-10	1.89706e-05	UMT_M<UMT_I	PHAVU_011G120500g	V7AGQ8	Uncharacterized_protein	Phaseolus_vulgaris	Eukaryota%Viridiplantae%Streptophyta%Embryophyta%Tracheophyta%Spermatophyta%Magnoliophyta%eudicotyledons%Gunneridae%Pentapetalae%rosids%fabids%Fabales%Fabaceae%Papilionoideae%Phaseoleae%Phaseolus	pvu:PHAVU_011G120500g	-	-	-	-	-	-	-	known
	Ref_Crab_Gene_282	Ref_Crab_Transcript_293_427	-0.209191	1	1	UMT_M<UMT_I	-	-	-	-	-	-	-	-	-	-	-	-	-	novel
	Ref_Crab_Gene_283	Ref_Crab_Transcript_294_668	-0.379372	0.562381	1	UMT_M<UMT_I	-	F5A6D9	Ribosomal_protein_L9	Procambarus_clarkii	Eukaryota%Metazoa%Ecdysozoa%Arthropoda%Crustacea%Malacostraca%Eumalacostraca%Eucarida%Decapoda%Pleocyemata%Astacidea%Astacoidea%Cambaridae%Procambarus	-	IPR000702%IPR020040%IPR002359	Ribosomal_L6%Ribosomal_L6_a/b-dom%Ribosomal_L6_CS2	PF00347	Ribosomal_L6	PS00700	RIBOSOMAL_L6_2	ribosomal	known
	Ref_Crab_Gene_284	Ref_Crab_Transcript_295_396	1.96186	0.042606	0.936207	UMT_M>UMT_I	-	-	-	-	-	-	-	-	-	-	-	-	-	novel
	Ref_Crab_Gene_285	Ref_Crab_Transcript_296_1415	-0.27494	0.789628	1	UMT_M<UMT_I	-	-	-	-	-	-	-	-	-	-	-	-	-	novel
	Ref_Crab_Gene_286	Ref_Crab_Transcript_297_938	0.769436	0.249775	0.936207	UMT_M>UMT_I	-	-	-	-	-	-	-	-	-	-	-	-	-	novel
	Ref_Crab_Gene_287	Ref_Crab_Transcript_298_1040,Ref_Crab_Transcript_299_960	-2.07224	0.191276	0.936207	UMT_M<UMT_I	D910_06061	U4U6H3	Uncharacterized_protein	Dendroctonus_ponderosae	Eukaryota%Metazoa%Ecdysozoa%Arthropoda%Hexapoda%Insecta%Pterygota%Neoptera%Endopterygota%Coleoptera%Polyphaga%Cucujiformia%Curculionidae%Scolytinae%Dendroctonus	-	IPR001930%IPR014782	Peptidase_M1%Peptidase_M1_N	PF01433	Peptidase_M1	-	-	CG14516,	known
	Ref_Crab_Gene_288	Ref_Crab_Transcript_300_1552	-0.0851724	1	1	UMT_M<UMT_I	-	-	-	-	-	-	-	-	-	-	-	-	-	novel
	Ref_Crab_Gene_289	Ref_Crab_Transcript_301_482,Ref_Crab_Transcript_302_502	-4.35253	0.0942029	0.936207	UMT_M<UMT_I	PMI13_01510	J3CKS2	Glycosidase	Chryseobacterium_sp._CF314	Bacteria%Bacteroidetes%Flavobacteriia%Flavobacteriales%Flavobacteriaceae%Chryseobacterium	-	IPR006048%IPR015902%IPR013780%IPR006047%IPR013781%IPR017853	A-amylase_b_C%Glyco_hydro_13%Glyco_hydro_13_b%Glyco_hydro_13_cat_dom%Glyco_hydro_catalytic_dom%Glycoside_hydrolase_SF	PF00128%PF02806	Alpha-amylase%Alpha-amylase_C	-	-	maltase	known
	Ref_Crab_Gene_290	Ref_Crab_Transcript_303_505	0.670852	0.359789	1	UMT_M>UMT_I	-	-	-	-	-	-	-	-	-	-	-	-	-	novel
	Ref_Crab_Gene_291	Ref_Crab_Transcript_304_1141	1.12438	0.205414	0.936207	UMT_M>UMT_I	-	-	-	-	-	-	-	-	-	-	-	-	-	novel
	Ref_Crab_Gene_292	Ref_Crab_Transcript_305_916	0.36544	0.629284	1	UMT_M>UMT_I	-	-	-	-	-	-	-	-	-	-	-	-	-	novel
	Ref_Crab_Gene_293	Ref_Crab_Transcript_306_473,Ref_Crab_Transcript_307_531	-0.569026	1	1	UMT_M<UMT_I	-	-	-	-	-	-	-	-	-	-	-	-	-	novel
	Ref_Crab_Gene_294	Ref_Crab_Transcript_308_459,Ref_Crab_Transcript_309_829	-0.28027	0.792443	1	UMT_M<UMT_I	LOTGIDRAFT_235389	V4BBB8	Uncharacterized_protein	Lottia_gigantea	Eukaryota%Metazoa%Lophotrochozoa%Mollusca%Gastropoda%Patellogastropoda%Lottioidea%Lottiidae%Lottia	-	IPR023299%IPR018303%IPR006539%IPR008250%IPR001757%IPR023214	ATPase_P-typ_cyto_domN%ATPase_P-typ_P_site%ATPase_P-typ_Plipid-transp%ATPase_P-typ_transduc_dom_A%Cation_transp_P_typ_ATPase%HAD-like_dom	PF00122	E1-E2_ATPase	PS00154	ATPASE_E1_E2	CG4301,	known
	Ref_Crab_Gene_295	Ref_Crab_Transcript_310_1221	-0.365234	0.7571	1	UMT_M<UMT_I	-	-	-	-	-	-	-	-	-	-	-	-	-	novel
	Ref_Crab_Gene_296	Ref_Crab_Transcript_311_482	1.26878	0.521739	1	UMT_M>UMT_I	-	-	-	-	-	-	-	-	-	-	-	-	-	novel
	Ref_Crab_Gene_297	Ref_Crab_Transcript_312_593	0.577432	0.471443	1	UMT_M>UMT_I	-	-	-	-	-	-	-	-	-	-	-	-	-	novel
	Ref_Crab_Gene_298	Ref_Crab_Transcript_313_442	0.0418354	1	1	UMT_M>UMT_I	-	-	-	-	-	-	-	-	-	-	-	-	-	novel
	Ref_Crab_Gene_299	Ref_Crab_Transcript_314_367,Ref_Crab_Transcript_315_359	-5.10041	0.0219002	0.936207	UMT_M<UMT_I	-	-	-	-	-	-	-	-	-	-	-	-	-	novel
	Ref_Crab_Gene_300	Ref_Crab_Transcript_316_715	0.261464	0.876186	1	UMT_M>UMT_I	-	-	-	-	-	-	-	-	-	-	-	-	-	novel
	Ref_Crab_Gene_301	Ref_Crab_Transcript_317_903	-5.67128	0.0197869	0.936207	UMT_M<UMT_I	-	-	-	-	-	-	-	-	-	-	-	-	-	novel
	Ref_Crab_Gene_303	Ref_Crab_Transcript_319_406	-0.0724316	1	1	UMT_M<UMT_I	-	-	-	-	-	-	-	-	-	-	-	-	-	novel
	Ref_Crab_Gene_304	Ref_Crab_Transcript_320_345	-3.22135	0.52381	1	UMT_M<UMT_I	-	-	-	-	-	-	-	-	-	-	-	-	-	novel
	Ref_Crab_Gene_305	Ref_Crab_Transcript_321_361	0.316433	1	1	UMT_M>UMT_I	-	O44319	Reverse_transcriptase	Anurida_maritima	Eukaryota%Metazoa%Ecdysozoa%Arthropoda%Hexapoda%Collembola%Poduromorpha%Poduroidea%Neanuridae%Pseudachorutinae%Anurida	-	IPR000477%IPR007087%IPR015880	RT_dom%Znf_C2H2%Znf_C2H2-like	PF00078	RVT_1	PS50878%PS00028%PS50157	RT_POL%ZINC_FINGER_C2H2_1%ZINC_FINGER_C2H2_2	-	known
	Ref_Crab_Gene_306	Ref_Crab_Transcript_322_740	-0.82665	0.542974	1	UMT_M<UMT_I	L798_11103	A0A067R8X4	Fibrillin-2	Zootermopsis_nevadensis	Eukaryota%Metazoa%Ecdysozoa%Arthropoda%Hexapoda%Insecta%Pterygota%Neoptera%Orthopteroidea%Dictyoptera%Isoptera%Termopsidae%Zootermopsis	-	-	-	-	-	-	-	-	known
	Ref_Crab_Gene_307	Ref_Crab_Transcript_323_300	1.22518	0.658385	1	UMT_M>UMT_I	-	-	-	-	-	-	-	-	-	-	-	-	-	novel
	Ref_Crab_Gene_308	Ref_Crab_Transcript_324_1435	1.18872	0.131354	0.936207	UMT_M>UMT_I	-	-	-	-	-	-	-	-	-	-	-	-	-	novel
	Ref_Crab_Gene_309	Ref_Crab_Transcript_325_664,Ref_Crab_Transcript_326_568	0.0437685	1	1	UMT_M>UMT_I	-	-	-	-	-	-	-	-	-	-	-	-	-	novel
	Ref_Crab_Gene_310	Ref_Crab_Transcript_327_770	0.664865	0.670342	1	UMT_M>UMT_I	-	-	-	-	-	-	-	-	-	-	-	-	-	novel
	Ref_Crab_Gene_311	Ref_Crab_Transcript_328_616	-4.14186	0.161491	0.936207	UMT_M<UMT_I	-	-	-	-	-	-	-	-	-	-	-	-	-	novel
	Ref_Crab_Gene_312	Ref_Crab_Transcript_329_1157	0.143171	0.890635	1	UMT_M>UMT_I	-	-	-	-	-	-	-	-	-	-	-	-	-	novel
	Ref_Crab_Gene_313	Ref_Crab_Transcript_330_826,Ref_Crab_Transcript_331_841	0.61191	0.700311	1	UMT_M>UMT_I	-	X1WJ71	Uncharacterized_protein	Acyrthosiphon_pisum	Eukaryota%Metazoa%Ecdysozoa%Arthropoda%Hexapoda%Insecta%Pterygota%Neoptera%Paraneoptera%Hemiptera%Sternorrhyncha%Aphidiformes%Aphidoidea%Aphididae%Macrosiphini%Acyrthosiphon	-	IPR013162%IPR003961%IPR007110%IPR013783%IPR003598	CD80_C2-set%Fibronectin_type3%Ig-like_dom%Ig-like_fold%Ig_sub2	PF08205	C2-set_2	PS50853%PS50835	FN3%IG_LIKE	-	known
	Ref_Crab_Gene_314	Ref_Crab_Transcript_332_352	0.339722	1	1	UMT_M>UMT_I	-	-	-	-	-	-	-	-	-	-	-	-	-	novel
	Ref_Crab_Gene_315	Ref_Crab_Transcript_333_342	2.02023	0.285714	0.936207	UMT_M>UMT_I	-	-	-	-	-	-	-	-	-	-	-	-	-	novel
	Ref_Crab_Gene_316	Ref_Crab_Transcript_334_418	0.450575	0.662736	1	UMT_M>UMT_I	-	-	-	-	-	-	-	-	-	-	-	-	-	novel
	Ref_Crab_Gene_317	Ref_Crab_Transcript_335_654	-0.132817	1	1	UMT_M<UMT_I	-	-	-	-	-	-	-	-	-	-	-	-	-	novel
	Ref_Crab_Gene_318	Ref_Crab_Transcript_336_593	1.16516	0.283653	0.936207	UMT_M>UMT_I	-	-	-	-	-	-	-	-	-	-	-	-	-	novel
	Ref_Crab_Gene_319	Ref_Crab_Transcript_337_1301	-0.85779	0.202125	0.936207	UMT_M<UMT_I	-	-	-	-	-	-	-	-	-	-	-	-	-	novel
	Ref_Crab_Gene_320	Ref_Crab_Transcript_338_522	-0.721517	0.503	1	UMT_M<UMT_I	-	-	-	-	-	-	-	-	-	-	-	-	-	novel
	Ref_Crab_Gene_321	Ref_Crab_Transcript_339_308	-0.569026	1	1	UMT_M<UMT_I	-	-	-	-	-	-	-	-	-	-	-	-	-	novel
	Ref_Crab_Gene_322	Ref_Crab_Transcript_340_930	-0.690559	0.300432	0.960951	UMT_M<UMT_I	-	-	-	-	-	-	-	-	-	-	-	-	-	novel
	Ref_Crab_Gene_323	Ref_Crab_Transcript_341_400	1.29184	0.372947	1	UMT_M>UMT_I	-	-	-	-	-	-	-	-	-	-	-	-	-	novel
	Ref_Crab_Gene_324	Ref_Crab_Transcript_342_1736	-1.56188	0.0797222	0.936207	UMT_M<UMT_I	-	-	-	-	-	-	-	-	-	-	-	-	-	novel
	Ref_Crab_Gene_325	Ref_Crab_Transcript_343_1101	0.523913	0.562502	1	UMT_M>UMT_I	-	-	-	-	-	-	-	-	-	-	-	-	-	novel
	Ref_Crab_Gene_326	Ref_Crab_Transcript_344_2237	-1.71464	0.0452542	0.936207	UMT_M<UMT_I	-	-	-	-	-	-	-	-	-	-	-	-	-	novel
	Ref_Crab_Gene_327	Ref_Crab_Transcript_345_575	1.914	0.0480368	0.936207	UMT_M>UMT_I	-	-	-	-	-	-	-	-	-	-	-	-	-	novel
	Ref_Crab_Gene_328	Ref_Crab_Transcript_346_604	-0.866913	1	1	UMT_M<UMT_I	-	-	-	-	-	-	-	-	-	-	-	-	-	novel
	Ref_Crab_Gene_329	Ref_Crab_Transcript_347_566	-0.303708	0.866239	1	UMT_M<UMT_I	KGM_15178	G6DLQ4	Uncharacterized_protein	Danaus_plexippus	Eukaryota%Metazoa%Ecdysozoa%Arthropoda%Hexapoda%Insecta%Pterygota%Neoptera%Endopterygota%Lepidoptera%Glossata%Ditrysia%Papilionoidea%Nymphalidae%Danainae%Danaini%Danaina%Danaus%Danaus	-	IPR001828%IPR019594%IPR001320%IPR001508%IPR028082	ANF_lig-bd_rcpt%Glu_rcpt_Glu/Gly-bd%Iontro_glu_rcpt%NMDA_rcpt%Peripla_BP_I	PF01094%PF00060%PF10613	ANF_receptor%Lig_chan%Lig_chan-Glu_bd	-	-	glutamate	known
	Ref_Crab_Gene_330	Ref_Crab_Transcript_348_325	0.316433	1	1	UMT_M>UMT_I	-	-	-	-	-	-	-	-	-	-	-	-	-	novel
	Ref_Crab_Gene_331	Ref_Crab_Transcript_349_873	-0.0475794	1	1	UMT_M<UMT_I	-	-	-	-	-	-	-	-	-	-	-	-	-	novel
	Ref_Crab_Gene_332	Ref_Crab_Transcript_350_1657	0.310422	0.674898	1	UMT_M>UMT_I	-	-	-	-	-	-	-	-	-	-	-	-	-	novel
	Ref_Crab_Gene_333	Ref_Crab_Transcript_351_855	-0.0896666	1	1	UMT_M<UMT_I	-	-	-	-	-	-	-	-	-	-	-	-	-	novel
	Ref_Crab_Gene_334	Ref_Crab_Transcript_352_312	-3.59719	0.285714	0.936207	UMT_M<UMT_I	-	-	-	-	-	-	-	-	-	-	-	-	-	novel
	Ref_Crab_Gene_335	Ref_Crab_Transcript_353_356	-3.22135	0.52381	1	UMT_M<UMT_I	-	-	-	-	-	-	-	-	-	-	-	-	-	novel
	Ref_Crab_Gene_336	Ref_Crab_Transcript_354_853	0.726652	0.454082	1	UMT_M>UMT_I	-	-	-	-	-	-	-	-	-	-	-	-	-	novel
	Ref_Crab_Gene_337	Ref_Crab_Transcript_355_539	0.1376	1	1	UMT_M>UMT_I	-	-	-	-	-	-	-	-	-	-	-	-	-	novel
	Ref_Crab_Gene_338	Ref_Crab_Transcript_356_503	-0.610278	0.670342	1	UMT_M<UMT_I	-	-	-	-	-	-	-	-	-	-	-	-	-	novel
	Ref_Crab_Gene_339	Ref_Crab_Transcript_357_524	-3.59719	0.285714	0.936207	UMT_M<UMT_I	-	-	-	-	-	-	-	-	-	-	-	-	-	novel
	Ref_Crab_Gene_340	Ref_Crab_Transcript_358_346	-1.4655	0.183672	0.936207	UMT_M<UMT_I	-	-	-	-	-	-	-	-	-	-	-	-	-	novel
	Ref_Crab_Gene_341	Ref_Crab_Transcript_359_1565	0.889113	0.241368	0.936207	UMT_M>UMT_I	-	-	-	-	-	-	-	-	-	-	-	-	-	novel
	Ref_Crab_Gene_342	Ref_Crab_Transcript_360_462	-0.193188	1	1	UMT_M<UMT_I	-	-	-	-	-	-	-	-	-	-	-	-	-	novel
	Ref_Crab_Gene_343	Ref_Crab_Transcript_361_331	1.30611	0.333681	1	UMT_M>UMT_I	-	-	-	-	-	-	-	-	-	-	-	-	-	novel
	Ref_Crab_Gene_344	Ref_Crab_Transcript_362_344,Ref_Crab_Transcript_363_362	2.1773	0.186957	0.936207	UMT_M>UMT_I	-	-	-	-	-	-	-	-	-	-	-	-	-	novel
	Ref_Crab_Gene_345	Ref_Crab_Transcript_364_1024	-1.01293	0.282111	0.936207	UMT_M<UMT_I	-	-	-	-	-	-	-	-	-	-	-	-	-	novel
	Ref_Crab_Gene_346	Ref_Crab_Transcript_365_482	0.595052	0.769726	1	UMT_M>UMT_I	-	-	-	-	-	-	-	-	-	-	-	-	-	novel
	Ref_Crab_Gene_347	Ref_Crab_Transcript_366_573	-0.431957	0.779001	1	UMT_M<UMT_I	-	-	-	-	-	-	-	-	-	-	-	-	-	novel
	Ref_Crab_Gene_348	Ref_Crab_Transcript_367_316	0.316433	1	1	UMT_M>UMT_I	-	-	-	-	-	-	-	-	-	-	-	-	-	novel
	Ref_Crab_Gene_349	Ref_Crab_Transcript_368_642	-0.473783	0.53492	1	UMT_M<UMT_I	-	-	-	-	-	-	-	-	-	-	-	-	-	novel
	Ref_Crab_Gene_350	Ref_Crab_Transcript_369_624,Ref_Crab_Transcript_370_570	-0.619268	0.545915	1	UMT_M<UMT_I	-	-	-	-	-	-	-	-	-	-	-	-	-	novel
	Ref_Crab_Gene_351	Ref_Crab_Transcript_371_591	0.100778	1	1	UMT_M>UMT_I	-	-	-	-	-	-	-	-	-	-	-	-	-	novel
	Ref_Crab_Gene_352	Ref_Crab_Transcript_372_540	2.23632	0.0577711	0.936207	UMT_M>UMT_I	DAPPUDRAFT_303110	E9FSL8	Putative_uncharacterized_protein	Daphnia_pulex	Eukaryota%Metazoa%Ecdysozoa%Arthropoda%Crustacea%Branchiopoda%Diplostraca%Cladocera%Anomopoda%Daphniidae%Daphnia	-	IPR008946%IPR000536%IPR001723%IPR001628%IPR013088	Nucl_hormone_rcpt_ligand-bd%Nucl_hrmn_rcpt_lig-bd_core%Str_hrmn_rcpt%Znf_hrmn_rcpt%Znf_NHR/GATA	PF00104%PF00105	Hormone_recep%zf-C4	PS00031%PS51030	NUCLEAR_REC_DBD_1%NUCLEAR_REC_DBD_2	hormone	known
	Ref_Crab_Gene_353	Ref_Crab_Transcript_373_308	0.316433	1	1	UMT_M>UMT_I	-	-	-	-	-	-	-	-	-	-	-	-	-	novel
	Ref_Crab_Gene_354	Ref_Crab_Transcript_374_484	-1.11369	0.726708	1	UMT_M<UMT_I	-	-	-	-	-	-	-	-	-	-	-	-	-	novel
	Ref_Crab_Gene_355	Ref_Crab_Transcript_375_311	0.316433	1	1	UMT_M>UMT_I	-	-	-	-	-	-	-	-	-	-	-	-	-	novel
	Ref_Crab_Gene_356	Ref_Crab_Transcript_376_647	0.976044	0.352672	1	UMT_M>UMT_I	-	-	-	-	-	-	-	-	-	-	-	-	-	novel
	Ref_Crab_Gene_357	Ref_Crab_Transcript_377_411	-0.204946	1	1	UMT_M<UMT_I	-	-	-	-	-	-	-	-	-	-	-	-	-	novel
	Ref_Crab_Gene_358	Ref_Crab_Transcript_378_318	-3.22135	0.52381	1	UMT_M<UMT_I	-	-	-	-	-	-	-	-	-	-	-	-	-	novel
	Ref_Crab_Gene_359	Ref_Crab_Transcript_379_666	-0.996046	0.142951	0.936207	UMT_M<UMT_I	-	-	-	-	-	-	-	-	-	-	-	-	-	novel
	Ref_Crab_Gene_360	Ref_Crab_Transcript_380_372	1.7784	0.430642	1	UMT_M>UMT_I	-	-	-	-	-	-	-	-	-	-	-	-	-	novel
	Ref_Crab_Gene_361	Ref_Crab_Transcript_381_542	-0.0461903	1	1	UMT_M<UMT_I	-	-	-	-	-	-	-	-	-	-	-	-	-	novel
	Ref_Crab_Gene_362	Ref_Crab_Transcript_382_365	0.747169	0.7999	1	UMT_M>UMT_I	-	A0A023F6R6	Putative_endonuclease-reverse_transcriptase	Triatoma_infestans	Eukaryota%Metazoa%Ecdysozoa%Arthropoda%Hexapoda%Insecta%Pterygota%Neoptera%Paraneoptera%Hemiptera%Euhemiptera%Heteroptera%Panheteroptera%Cimicomorpha%Reduviidae%Triatominae%Triatoma	-	-	-	-	-	-	-	-	known
	Ref_Crab_Gene_364	Ref_Crab_Transcript_384_468	-0.193188	1	1	UMT_M<UMT_I	-	-	-	-	-	-	-	-	-	-	-	-	-	novel
	Ref_Crab_Gene_365	Ref_Crab_Transcript_385_1332	0.0848779	1	1	UMT_M>UMT_I	-	-	-	-	-	-	-	-	-	-	-	-	-	novel
	Ref_Crab_Gene_366	Ref_Crab_Transcript_386_506	0.34827	1	1	UMT_M>UMT_I	-	-	-	-	-	-	-	-	-	-	-	-	-	novel
	Ref_Crab_Gene_367	Ref_Crab_Transcript_387_429	1.42347	0.0574402	0.936207	UMT_M>UMT_I	-	-	-	-	-	-	-	-	-	-	-	-	-	novel
	Ref_Crab_Gene_368	Ref_Crab_Transcript_388_729	-0.668649	0.398232	1	UMT_M<UMT_I	-	-	-	-	-	-	-	-	-	-	-	-	-	novel
	Ref_Crab_Gene_369	Ref_Crab_Transcript_389_308	-2.71173	1	1	UMT_M<UMT_I	-	-	-	-	-	-	-	-	-	-	-	-	-	novel
	Ref_Crab_Gene_370	Ref_Crab_Transcript_390_356	1.11148	1	1	UMT_M>UMT_I	-	-	-	-	-	-	-	-	-	-	-	-	-	novel
	Ref_Crab_Gene_371	Ref_Crab_Transcript_391_978	1.18076	0.190995	0.936207	UMT_M>UMT_I	-	-	-	-	-	-	-	-	-	-	-	-	-	novel
	Ref_Crab_Gene_372	Ref_Crab_Transcript_392_302	1.82891	0.0910982	0.936207	UMT_M>UMT_I	-	-	-	-	-	-	-	-	-	-	-	-	-	novel
	Ref_Crab_Gene_373	Ref_Crab_Transcript_393_455	-1.11369	0.726708	1	UMT_M<UMT_I	-	-	-	-	-	-	-	-	-	-	-	-	-	novel
	Ref_Crab_Gene_374	Ref_Crab_Transcript_394_400	1.7784	0.430642	1	UMT_M>UMT_I	-	-	-	-	-	-	-	-	-	-	-	-	-	novel
	Ref_Crab_Gene_375	Ref_Crab_Transcript_395_510	3.16257	0.00356754	0.894467	UMT_M>UMT_I	-	-	-	-	-	-	-	-	-	-	-	-	-	novel
	Ref_Crab_Gene_376	Ref_Crab_Transcript_396_418	-4.53632	0.0942029	0.936207	UMT_M<UMT_I	-	-	-	-	-	-	-	-	-	-	-	-	-	novel
	Ref_Crab_Gene_377	Ref_Crab_Transcript_397_1955	0.710983	0.345784	1	UMT_M>UMT_I	-	-	-	-	-	-	-	-	-	-	-	-	-	novel
	Ref_Crab_Gene_378	Ref_Crab_Transcript_398_434	-3.22135	0.52381	1	UMT_M<UMT_I	-	-	-	-	-	-	-	-	-	-	-	-	-	novel
	Ref_Crab_Gene_379	Ref_Crab_Transcript_399_936	1.24728	0.171886	0.936207	UMT_M>UMT_I	-	-	-	-	-	-	-	-	-	-	-	-	-	novel
	Ref_Crab_Gene_380	Ref_Crab_Transcript_400_321	-0.569026	1	1	UMT_M<UMT_I	-	-	-	-	-	-	-	-	-	-	-	-	-	novel
	Ref_Crab_Gene_381	Ref_Crab_Transcript_401_1434	-0.328201	0.61922	1	UMT_M<UMT_I	-	-	-	-	-	-	-	-	-	-	-	-	-	novel
	Ref_Crab_Gene_382	Ref_Crab_Transcript_402_605	-0.782256	0.612094	1	UMT_M<UMT_I	-	-	-	-	-	-	-	-	-	-	-	-	-	novel
	Ref_Crab_Gene_383	Ref_Crab_Transcript_403_2620	-0.759387	0.345195	1	UMT_M<UMT_I	L798_02581	A0A067QG80	Nischarin	Zootermopsis_nevadensis	Eukaryota%Metazoa%Ecdysozoa%Arthropoda%Hexapoda%Insecta%Pterygota%Neoptera%Orthopteroidea%Dictyoptera%Isoptera%Termopsidae%Zootermopsis	-	-	-	-	-	-	-	CG11807,	known
	Ref_Crab_Gene_384	Ref_Crab_Transcript_404_443	0.1376	1	1	UMT_M>UMT_I	-	-	-	-	-	-	-	-	-	-	-	-	-	novel
	Ref_Crab_Gene_385	Ref_Crab_Transcript_405_320	4.88903	0.0565217	0.936207	UMT_M>UMT_I	-	-	-	-	-	-	-	-	-	-	-	-	-	novel
	Ref_Crab_Gene_386	Ref_Crab_Transcript_406_319	-0.866913	1	1	UMT_M<UMT_I	-	-	-	-	-	-	-	-	-	-	-	-	-	novel
	Ref_Crab_Gene_387	Ref_Crab_Transcript_407_396	2.1773	0.186957	0.936207	UMT_M>UMT_I	-	-	-	-	-	-	-	-	-	-	-	-	-	novel
	Ref_Crab_Gene_388	Ref_Crab_Transcript_408_777	-0.840898	0.394949	1	UMT_M<UMT_I	-	-	-	-	-	-	-	-	-	-	-	-	-	novel
	Ref_Crab_Gene_389	Ref_Crab_Transcript_409_334	2.97235	0.0565217	0.936207	UMT_M>UMT_I	-	T1HR57	Uncharacterized_protein	Rhodnius_prolixus	Eukaryota%Metazoa%Ecdysozoa%Arthropoda%Hexapoda%Insecta%Pterygota%Neoptera%Paraneoptera%Hemiptera%Euhemiptera%Heteroptera%Panheteroptera%Cimicomorpha%Reduviidae%Triatominae%Rhodnius	-	-	-	-	-	-	-	-	known
	Ref_Crab_Gene_390	Ref_Crab_Transcript_410_408	-2.71173	1	1	UMT_M<UMT_I	Dyak\GE14365	B4PAS7	GE14365	Drosophila_yakuba	Eukaryota%Metazoa%Ecdysozoa%Arthropoda%Hexapoda%Insecta%Pterygota%Neoptera%Endopterygota%Diptera%Brachycera%Muscomorpha%Ephydroidea%Drosophilidae%Drosophila%Sophophora	dya:Dyak_GE14365	IPR018490%IPR000595%IPR005821%IPR003938%IPR003967%IPR014710	cNMP-bd-like%cNMP-bd_dom%Ion_trans_dom%K_chnl_volt-dep_EAG/ELK/ERG%K_chnl_volt-dep_ERG%RmlC-like_jellyroll	PF00027%PF00520	cNMP_binding%Ion_trans	PS50042	CNMP_BINDING_3	seizure,	known
	Ref_Crab_Gene_391	Ref_Crab_Transcript_411_418	-4.35253	0.0942029	0.936207	UMT_M<UMT_I	-	-	-	-	-	-	-	-	-	-	-	-	-	novel
	Ref_Crab_Gene_393	Ref_Crab_Transcript_413_379	-3.89508	0.285714	0.936207	UMT_M<UMT_I	-	-	-	-	-	-	-	-	-	-	-	-	-	novel
	Ref_Crab_Gene_394	Ref_Crab_Transcript_414_302	-3.22135	0.52381	1	UMT_M<UMT_I	-	-	-	-	-	-	-	-	-	-	-	-	-	novel
	Ref_Crab_Gene_395	Ref_Crab_Transcript_415_903	1.08848	0.248713	0.936207	UMT_M>UMT_I	CAPTEDRAFT_210518	R7VF90	Uncharacterized_protein	Capitella_teleta	Eukaryota%Metazoa%Lophotrochozoa%Annelida%Polychaeta%Scolecida%Capitellida%Capitellidae%Capitella	-	-	-	-	-	-	-	-	known
	Ref_Crab_Gene_396	Ref_Crab_Transcript_416_864	-0.690446	0.427663	1	UMT_M<UMT_I	-	J9M634	Uncharacterized_protein	Acyrthosiphon_pisum	Eukaryota%Metazoa%Ecdysozoa%Arthropoda%Hexapoda%Insecta%Pterygota%Neoptera%Paraneoptera%Hemiptera%Sternorrhyncha%Aphidiformes%Aphidoidea%Aphididae%Macrosiphini%Acyrthosiphon	-	IPR006578	MADF-dom	PF10545	MADF_DNA_bdg	PS51029	MADF	-	known
	Ref_Crab_Gene_397	Ref_Crab_Transcript_417_461	-2.01872	0.11546	0.936207	UMT_M<UMT_I	-	-	-	-	-	-	-	-	-	-	-	-	-	novel
	Ref_Crab_Gene_398	Ref_Crab_Transcript_418_454	-3.22135	0.52381	1	UMT_M<UMT_I	-	-	-	-	-	-	-	-	-	-	-	-	-	novel
	Ref_Crab_Gene_399	Ref_Crab_Transcript_419_408	0.595052	0.769726	1	UMT_M>UMT_I	-	H9JXE0	Uncharacterized_protein	Bombyx_mori	Eukaryota%Metazoa%Ecdysozoa%Arthropoda%Hexapoda%Insecta%Pterygota%Neoptera%Endopterygota%Lepidoptera%Glossata%Ditrysia%Bombycoidea%Bombycidae%Bombycinae%Bombyx	bmor:101738126	IPR007110%IPR013783%IPR003598	Ig-like_dom%Ig-like_fold%Ig_sub2	-	-	PS50835	IG_LIKE	dpr6,	known
	Ref_Crab_Gene_400	Ref_Crab_Transcript_420_376	0.355426	0.840166	1	UMT_M>UMT_I	-	-	-	-	-	-	-	-	-	-	-	-	-	novel
	Ref_Crab_Gene_401	Ref_Crab_Transcript_421_461	-0.569026	1	1	UMT_M<UMT_I	-	-	-	-	-	-	-	-	-	-	-	-	-	novel
	Ref_Crab_Gene_402	Ref_Crab_Transcript_422_419	-1.67116	0.372947	1	UMT_M<UMT_I	-	-	-	-	-	-	-	-	-	-	-	-	-	novel
	Ref_Crab_Gene_403	Ref_Crab_Transcript_423_305	-2.71173	1	1	UMT_M<UMT_I	-	-	-	-	-	-	-	-	-	-	-	-	-	novel
	Ref_Crab_Gene_404	Ref_Crab_Transcript_424_593	0.283851	0.898528	1	UMT_M>UMT_I	-	-	-	-	-	-	-	-	-	-	-	-	-	novel
	Ref_Crab_Gene_405	Ref_Crab_Transcript_425_491	-1.32436	0.726708	1	UMT_M<UMT_I	-	-	-	-	-	-	-	-	-	-	-	-	-	novel
	Ref_Crab_Gene_406	Ref_Crab_Transcript_426_337	0.595052	0.769726	1	UMT_M>UMT_I	-	-	-	-	-	-	-	-	-	-	-	-	-	novel
	Ref_Crab_Gene_407	Ref_Crab_Transcript_427_515	0.829605	0.479207	1	UMT_M>UMT_I	-	-	-	-	-	-	-	-	-	-	-	-	-	novel
	Ref_Crab_Gene_408	Ref_Crab_Transcript_428_817	-0.615865	0.725047	1	UMT_M<UMT_I	-	-	-	-	-	-	-	-	-	-	-	-	-	novel
	Ref_Crab_Gene_409	Ref_Crab_Transcript_429_369	0.715561	1	1	UMT_M>UMT_I	-	-	-	-	-	-	-	-	-	-	-	-	-	novel
	Ref_Crab_Gene_410	Ref_Crab_Transcript_430_305	0.316433	1	1	UMT_M>UMT_I	-	-	-	-	-	-	-	-	-	-	-	-	-	novel
	Ref_Crab_Gene_411	Ref_Crab_Transcript_431_445	-1.67116	0.372947	1	UMT_M<UMT_I	-	-	-	-	-	-	-	-	-	-	-	-	-	novel
	Ref_Crab_Gene_412	Ref_Crab_Transcript_432_390	-0.599406	0.769726	1	UMT_M<UMT_I	-	-	-	-	-	-	-	-	-	-	-	-	-	novel
	Ref_Crab_Gene_413	Ref_Crab_Transcript_433_329	2.02023	0.285714	0.936207	UMT_M>UMT_I	-	-	-	-	-	-	-	-	-	-	-	-	-	novel
	Ref_Crab_Gene_414	Ref_Crab_Transcript_434_393	0.316433	1	1	UMT_M>UMT_I	-	-	-	-	-	-	-	-	-	-	-	-	-	novel
	Ref_Crab_Gene_415	Ref_Crab_Transcript_435_497	-0.213615	1	1	UMT_M<UMT_I	-	-	-	-	-	-	-	-	-	-	-	-	-	novel
	Ref_Crab_Gene_416	Ref_Crab_Transcript_436_490	0.189708	1	1	UMT_M>UMT_I	-	-	-	-	-	-	-	-	-	-	-	-	-	novel
	Ref_Crab_Gene_417	Ref_Crab_Transcript_437_683	0.864663	0.335879	1	UMT_M>UMT_I	-	-	-	-	-	-	-	-	-	-	-	-	-	novel
	Ref_Crab_Gene_418	Ref_Crab_Transcript_438_488	-1.01476	0.438083	1	UMT_M<UMT_I	-	-	-	-	-	-	-	-	-	-	-	-	-	novel
	Ref_Crab_Gene_419	Ref_Crab_Transcript_439_467	-1.80717	0.0625616	0.936207	UMT_M<UMT_I	-	-	-	-	-	-	-	-	-	-	-	-	-	novel
	Ref_Crab_Gene_420	Ref_Crab_Transcript_440_662	-1.65357	0.23879	0.936207	UMT_M<UMT_I	-	-	-	-	-	-	-	-	-	-	-	-	-	novel
	Ref_Crab_Gene_421	Ref_Crab_Transcript_441_411	0.34827	1	1	UMT_M>UMT_I	-	-	-	-	-	-	-	-	-	-	-	-	-	novel
	Ref_Crab_Gene_422	Ref_Crab_Transcript_442_895	0.257061	0.708121	1	UMT_M>UMT_I	-	-	-	-	-	-	-	-	-	-	-	-	-	novel
	Ref_Crab_Gene_423	Ref_Crab_Transcript_443_422	2.02023	0.285714	0.936207	UMT_M>UMT_I	-	-	-	-	-	-	-	-	-	-	-	-	-	novel
	Ref_Crab_Gene_424	Ref_Crab_Transcript_444_399	-1.11369	0.726708	1	UMT_M<UMT_I	-	-	-	-	-	-	-	-	-	-	-	-	-	novel
	Ref_Crab_Gene_425	Ref_Crab_Transcript_445_349	2.57345	0.161491	0.936207	UMT_M>UMT_I	-	-	-	-	-	-	-	-	-	-	-	-	-	novel
	Ref_Crab_Gene_426	Ref_Crab_Transcript_446_305	-3.22135	0.52381	1	UMT_M<UMT_I	-	-	-	-	-	-	-	-	-	-	-	-	-	novel
	Ref_Crab_Gene_427	Ref_Crab_Transcript_447_537	-0.923771	0.438083	1	UMT_M<UMT_I	-	-	-	-	-	-	-	-	-	-	-	-	-	novel
	Ref_Crab_Gene_428	Ref_Crab_Transcript_448_368	-3.22135	0.52381	1	UMT_M<UMT_I	-	-	-	-	-	-	-	-	-	-	-	-	-	novel
	Ref_Crab_Gene_429	Ref_Crab_Transcript_449_309	-2.71173	1	1	UMT_M<UMT_I	-	-	-	-	-	-	-	-	-	-	-	-	-	novel
	Ref_Crab_Gene_430	Ref_Crab_Transcript_450_389	-0.212715	1	1	UMT_M<UMT_I	-	-	-	-	-	-	-	-	-	-	-	-	-	novel
	Ref_Crab_Gene_431	Ref_Crab_Transcript_451_376	2.02023	0.285714	0.936207	UMT_M>UMT_I	LOC100167441	J9M6X8	Uncharacterized_protein	Acyrthosiphon_pisum	Eukaryota%Metazoa%Ecdysozoa%Arthropoda%Hexapoda%Insecta%Pterygota%Neoptera%Paraneoptera%Hemiptera%Sternorrhyncha%Aphidiformes%Aphidoidea%Aphididae%Macrosiphini%Acyrthosiphon	-	IPR000477%IPR021896	RT_dom%Transposase_37	PF00078%PF12017	RVT_1%Tnp_P_element	PS50878	RT_POL	-	known
	Ref_Crab_Gene_432	Ref_Crab_Transcript_452_575	-4.14186	0.161491	0.936207	UMT_M<UMT_I	-	-	-	-	-	-	-	-	-	-	-	-	-	novel
	Ref_Crab_Gene_433	Ref_Crab_Transcript_453_475	-3.59719	0.285714	0.936207	UMT_M<UMT_I	-	-	-	-	-	-	-	-	-	-	-	-	-	novel
	Ref_Crab_Gene_434	Ref_Crab_Transcript_454_604	-0.722517	0.670342	1	UMT_M<UMT_I	-	-	-	-	-	-	-	-	-	-	-	-	-	novel
	Ref_Crab_Gene_435	Ref_Crab_Transcript_455_451	-1.50816	0.521739	1	UMT_M<UMT_I	-	-	-	-	-	-	-	-	-	-	-	-	-	novel
	Ref_Crab_Gene_436	Ref_Crab_Transcript_456_1134	-0.167118	0.917982	1	UMT_M<UMT_I	-	-	-	-	-	-	-	-	-	-	-	-	-	novel
	Ref_Crab_Gene_437	Ref_Crab_Transcript_457_370	-3.59719	0.285714	0.936207	UMT_M<UMT_I	-	-	-	-	-	-	-	-	-	-	-	-	-	novel
	Ref_Crab_Gene_438	Ref_Crab_Transcript_458_428	2.02023	0.285714	0.936207	UMT_M>UMT_I	-	-	-	-	-	-	-	-	-	-	-	-	-	novel
	Ref_Crab_Gene_439	Ref_Crab_Transcript_459_358	-0.866913	1	1	UMT_M<UMT_I	-	-	-	-	-	-	-	-	-	-	-	-	-	novel
	Ref_Crab_Gene_440	Ref_Crab_Transcript_460_316	2.97235	0.0565217	0.936207	UMT_M>UMT_I	-	-	-	-	-	-	-	-	-	-	-	-	-	novel
	Ref_Crab_Gene_441	Ref_Crab_Transcript_461_561	0.664865	0.670342	1	UMT_M>UMT_I	-	-	-	-	-	-	-	-	-	-	-	-	-	novel
	Ref_Crab_Gene_442	Ref_Crab_Transcript_462_464	-4.14186	0.161491	0.936207	UMT_M<UMT_I	-	-	-	-	-	-	-	-	-	-	-	-	-	novel
	Ref_Crab_Gene_443	Ref_Crab_Transcript_463_400	0.316433	1	1	UMT_M>UMT_I	-	-	-	-	-	-	-	-	-	-	-	-	-	novel
	Ref_Crab_Gene_444	Ref_Crab_Transcript_464_488	-1.67116	0.372947	1	UMT_M<UMT_I	Sp-RtL_26	W4Y5A2	Uncharacterized_protein	Strongylocentrotus_purpuratus	Eukaryota%Metazoa%Echinodermata%Eleutherozoa%Echinozoa%Echinoidea%Euechinoidea%Echinacea%Echinoida%Strongylocentrotidae%Strongylocentrotus	-	IPR000477	RT_dom	PF00078	RVT_1	PS50878	RT_POL	-	known
	Ref_Crab_Gene_445	Ref_Crab_Transcript_465_302	0.536499	0.7999	1	UMT_M>UMT_I	-	-	-	-	-	-	-	-	-	-	-	-	-	novel
	Ref_Crab_Gene_446	Ref_Crab_Transcript_466_383	-2.71173	1	1	UMT_M<UMT_I	-	-	-	-	-	-	-	-	-	-	-	-	-	novel
	Ref_Crab_Gene_447	Ref_Crab_Transcript_467_446	-1.59817	0.0522529	0.936207	UMT_M<UMT_I	-	-	-	-	-	-	-	-	-	-	-	-	-	novel
	Ref_Crab_Gene_448	Ref_Crab_Transcript_468_387	2.02023	0.285714	0.936207	UMT_M>UMT_I	-	-	-	-	-	-	-	-	-	-	-	-	-	novel
	Ref_Crab_Gene_449	Ref_Crab_Transcript_469_418	2.48945	0.12496	0.936207	UMT_M>UMT_I	-	-	-	-	-	-	-	-	-	-	-	-	-	novel
	Ref_Crab_Gene_450	Ref_Crab_Transcript_470_688	0.61191	0.700311	1	UMT_M>UMT_I	-	-	-	-	-	-	-	-	-	-	-	-	-	novel
	Ref_Crab_Gene_451	Ref_Crab_Transcript_471_330	1.66768	0.372947	1	UMT_M>UMT_I	-	-	-	-	-	-	-	-	-	-	-	-	-	novel
	Ref_Crab_Gene_452	Ref_Crab_Transcript_472_404	2.02023	0.285714	0.936207	UMT_M>UMT_I	-	-	-	-	-	-	-	-	-	-	-	-	-	novel
	Ref_Crab_Gene_453	Ref_Crab_Transcript_473_303	-3.59719	0.285714	0.936207	UMT_M<UMT_I	-	-	-	-	-	-	-	-	-	-	-	-	-	novel
	Ref_Crab_Gene_454	Ref_Crab_Transcript_474_405	-0.569026	1	1	UMT_M<UMT_I	-	-	-	-	-	-	-	-	-	-	-	-	-	novel
	Ref_Crab_Gene_455	Ref_Crab_Transcript_475_505	0.34827	1	1	UMT_M>UMT_I	-	-	-	-	-	-	-	-	-	-	-	-	-	novel
	Ref_Crab_Gene_456	Ref_Crab_Transcript_476_513	1.7784	0.430642	1	UMT_M>UMT_I	-	-	-	-	-	-	-	-	-	-	-	-	-	novel
	Ref_Crab_Gene_458	Ref_Crab_Transcript_478_636	0.339722	1	1	UMT_M>UMT_I	-	-	-	-	-	-	-	-	-	-	-	-	-	novel
	Ref_Crab_Gene_459	Ref_Crab_Transcript_479_385	2.02023	0.285714	0.936207	UMT_M>UMT_I	-	-	-	-	-	-	-	-	-	-	-	-	-	novel
	Ref_Crab_Gene_460	Ref_Crab_Transcript_480_564	1.05933	0.333681	1	UMT_M>UMT_I	-	-	-	-	-	-	-	-	-	-	-	-	-	novel
	Ref_Crab_Gene_461	Ref_Crab_Transcript_481_319	2.44726	0.00532896	0.936207	UMT_M>UMT_I	-	-	-	-	-	-	-	-	-	-	-	-	-	novel
	Ref_Crab_Gene_462	Ref_Crab_Transcript_482_514,Ref_Crab_Transcript_483_673	-1.0006	0.431875	1	UMT_M<UMT_I	L798_02459	A0A067QGX8	Dipeptidase	Zootermopsis_nevadensis	Eukaryota%Metazoa%Ecdysozoa%Arthropoda%Hexapoda%Insecta%Pterygota%Neoptera%Orthopteroidea%Dictyoptera%Isoptera%Termopsidae%Zootermopsis	-	-	-	-	-	-	-	CG6154,	known
	Ref_Crab_Gene_463	Ref_Crab_Transcript_484_477	-1.32436	0.726708	1	UMT_M<UMT_I	-	-	-	-	-	-	-	-	-	-	-	-	-	novel
	Ref_Crab_Gene_464	Ref_Crab_Transcript_485_467	1.10514	0.390133	1	UMT_M>UMT_I	-	-	-	-	-	-	-	-	-	-	-	-	-	novel
	Ref_Crab_Gene_465	Ref_Crab_Transcript_486_577	0.892939	0.521739	1	UMT_M>UMT_I	-	-	-	-	-	-	-	-	-	-	-	-	-	novel
	Ref_Crab_Gene_466	Ref_Crab_Transcript_487_773	-2.71173	1	1	UMT_M<UMT_I	-	-	-	-	-	-	-	-	-	-	-	-	-	novel
	Ref_Crab_Gene_467	Ref_Crab_Transcript_488_302	-1.32436	0.726708	1	UMT_M<UMT_I	-	-	-	-	-	-	-	-	-	-	-	-	-	novel
	Ref_Crab_Gene_468	Ref_Crab_Transcript_489_1027	0.65183	0.545915	1	UMT_M>UMT_I	-	-	-	-	-	-	-	-	-	-	-	-	-	novel
	Ref_Crab_Gene_469	Ref_Crab_Transcript_490_354	0.892939	0.521739	1	UMT_M>UMT_I	-	-	-	-	-	-	-	-	-	-	-	-	-	novel
	Ref_Crab_Gene_470	Ref_Crab_Transcript_491_376	0.0418354	1	1	UMT_M>UMT_I	-	-	-	-	-	-	-	-	-	-	-	-	-	novel
	Ref_Crab_Gene_471	Ref_Crab_Transcript_492_405	-0.193188	1	1	UMT_M<UMT_I	-	-	-	-	-	-	-	-	-	-	-	-	-	novel
	Ref_Crab_Gene_472	Ref_Crab_Transcript_493_731	0.1376	1	1	UMT_M>UMT_I	-	-	-	-	-	-	-	-	-	-	-	-	-	novel
	Ref_Crab_Gene_473	Ref_Crab_Transcript_494_370	-3.59719	0.285714	0.936207	UMT_M<UMT_I	PST_3694	A4VQR6	Tetrathionate_reductase_subunit_C	Pseudomonas_stutzeri_(strain_A1501)	Bacteria%Proteobacteria%Gammaproteobacteria%Pseudomonadales%Pseudomonadaceae%Pseudomonas	psa:PST_3694	IPR005614	NrfD_fam	PF03916	NrfD	-	-	-	known
	Ref_Crab_Gene_474	Ref_Crab_Transcript_495_827	-5.50489	0.00922396	0.936207	UMT_M<UMT_I	LOC102361685	H3A3N2	Uncharacterized_protein	Latimeria_chalumnae	Eukaryota%Metazoa%Chordata%Craniata%Vertebrata%Euteleostomi%Coelacanthiformes%Coelacanthidae%Latimeria	lcm:102361685	IPR013320%IPR001759	ConA-like_dom%Pentaxin	PF00354	Pentaxin	-	-	-	known
	Ref_Crab_Gene_475	Ref_Crab_Transcript_496_563	0.696669	0.612094	1	UMT_M>UMT_I	-	-	-	-	-	-	-	-	-	-	-	-	-	novel
	Ref_Crab_Gene_476	Ref_Crab_Transcript_497_334	0.316433	1	1	UMT_M>UMT_I	L798_02718	A0A067RNK3	MAM_domain-containing_glycosylphosphatidylinositol_anchor_protein_1	Zootermopsis_nevadensis	Eukaryota%Metazoa%Ecdysozoa%Arthropoda%Hexapoda%Insecta%Pterygota%Neoptera%Orthopteroidea%Dictyoptera%Isoptera%Termopsidae%Zootermopsis	-	-	-	-	-	-	-	-	known
	Ref_Crab_Gene_477	Ref_Crab_Transcript_498_472	-1.11369	0.726708	1	UMT_M<UMT_I	LOC100165198	J9K0A6	Uncharacterized_protein	Acyrthosiphon_pisum	Eukaryota%Metazoa%Ecdysozoa%Arthropoda%Hexapoda%Insecta%Pterygota%Neoptera%Paraneoptera%Hemiptera%Sternorrhyncha%Aphidiformes%Aphidoidea%Aphididae%Macrosiphini%Acyrthosiphon	-	IPR013320%IPR000998	ConA-like_dom%MAM_dom	PF00629	MAM	PS50060	MAM_2	-	known
	Ref_Crab_Gene_479	Ref_Crab_Transcript_500_447	1.22518	0.658385	1	UMT_M>UMT_I	-	-	-	-	-	-	-	-	-	-	-	-	-	novel
	Ref_Crab_Gene_480	Ref_Crab_Transcript_501_654	0.339722	1	1	UMT_M>UMT_I	-	-	-	-	-	-	-	-	-	-	-	-	-	novel
	Ref_Crab_Gene_481	Ref_Crab_Transcript_502_375	-1.11369	0.726708	1	UMT_M<UMT_I	-	-	-	-	-	-	-	-	-	-	-	-	-	novel
	Ref_Crab_Gene_482	Ref_Crab_Transcript_503_377	-0.193188	1	1	UMT_M<UMT_I	-	-	-	-	-	-	-	-	-	-	-	-	-	novel
	Ref_Crab_Gene_483	Ref_Crab_Transcript_504_305	-1.11369	0.726708	1	UMT_M<UMT_I	-	-	-	-	-	-	-	-	-	-	-	-	-	novel
	Ref_Crab_Gene_484	Ref_Crab_Transcript_505_553	0.569343	0.638759	1	UMT_M>UMT_I	-	-	-	-	-	-	-	-	-	-	-	-	-	novel
	Ref_Crab_Gene_485	Ref_Crab_Transcript_506_646	-0.908846	0.7999	1	UMT_M<UMT_I	-	-	-	-	-	-	-	-	-	-	-	-	-	novel
	Ref_Crab_Gene_486	Ref_Crab_Transcript_507_469	0.478974	0.854437	1	UMT_M>UMT_I	-	-	-	-	-	-	-	-	-	-	-	-	-	novel
	Ref_Crab_Gene_487	Ref_Crab_Transcript_508_629	0.0418354	1	1	UMT_M>UMT_I	-	-	-	-	-	-	-	-	-	-	-	-	-	novel
	Ref_Crab_Gene_488	Ref_Crab_Transcript_509_594	-2.07224	0.191276	0.936207	UMT_M<UMT_I	-	-	-	-	-	-	-	-	-	-	-	-	-	novel
	Ref_Crab_Gene_489	Ref_Crab_Transcript_510_484	1.03721	0.180992	0.936207	UMT_M>UMT_I	BRAFLDRAFT_127740	C3YQ66	Putative_uncharacterized_protein	Branchiostoma_floridae	Eukaryota%Metazoa%Chordata%Cephalochordata%Branchiostomidae%Branchiostoma	bfo:BRAFLDRAFT_127740	IPR011042%IPR001258%IPR013017%IPR000720	6-blade_b-propeller_TolB-like%NHL_repeat%NHL_repeat_subgr%Pep_amidat_mOase	PF01436	NHL	PS51125	NHL	Peptidyl-alpha-hydroxyglycine-alpha-amidating	known
	Ref_Crab_Gene_490	Ref_Crab_Transcript_511_396	-0.204946	1	1	UMT_M<UMT_I	-	-	-	-	-	-	-	-	-	-	-	-	-	novel
	Ref_Crab_Gene_491	Ref_Crab_Transcript_512_493	-0.701458	0.612094	1	UMT_M<UMT_I	Y956_06656	A0A091W5L9	Uncharacterized_protein	Nipponia_nippon	Eukaryota%Metazoa%Chordata%Craniata%Vertebrata%Euteleostomi%Testudines_+_Archosauria_group%Archosauria%Dinosauria%Saurischia%Theropoda%Coelurosauria%Aves%Neognathae%Ciconiiformes%Threskiornithidae%Nipponia	-	-	-	-	-	-	-	-	known
	Ref_Crab_Gene_492	Ref_Crab_Transcript_513_646	0.976044	0.352672	1	UMT_M>UMT_I	-	-	-	-	-	-	-	-	-	-	-	-	-	novel
	Ref_Crab_Gene_494	Ref_Crab_Transcript_515_536	4.49013	0.161491	0.936207	UMT_M>UMT_I	-	-	-	-	-	-	-	-	-	-	-	-	-	novel
	Ref_Crab_Gene_495	Ref_Crab_Transcript_516_519,Ref_Crab_Transcript_517_353	-4.69932	0.0565217	0.936207	UMT_M<UMT_I	KGM_20101	G6D6L6	Endonuclease-reverse_transcriptase	Danaus_plexippus	Eukaryota%Metazoa%Ecdysozoa%Arthropoda%Hexapoda%Insecta%Pterygota%Neoptera%Endopterygota%Lepidoptera%Glossata%Ditrysia%Papilionoidea%Nymphalidae%Danainae%Danaini%Danaina%Danaus%Danaus	-	IPR000477	RT_dom	PF00078	RVT_1	PS50878	RT_POL	-	known
	Ref_Crab_Gene_496	Ref_Crab_Transcript_518_363	1.22518	0.658385	1	UMT_M>UMT_I	-	-	-	-	-	-	-	-	-	-	-	-	-	novel
	Ref_Crab_Gene_497	Ref_Crab_Transcript_519_370	-3.89508	0.285714	0.936207	UMT_M<UMT_I	-	-	-	-	-	-	-	-	-	-	-	-	-	novel
	Ref_Crab_Gene_498	Ref_Crab_Transcript_520_415	0.536499	0.7999	1	UMT_M>UMT_I	-	-	-	-	-	-	-	-	-	-	-	-	-	novel
	Ref_Crab_Gene_499	Ref_Crab_Transcript_521_438	2.57345	0.161491	0.936207	UMT_M>UMT_I	-	-	-	-	-	-	-	-	-	-	-	-	-	novel
	Ref_Crab_Gene_500	Ref_Crab_Transcript_522_510	0.536499	0.7999	1	UMT_M>UMT_I	-	-	-	-	-	-	-	-	-	-	-	-	-	novel
	Ref_Crab_Gene_501	Ref_Crab_Transcript_523_629,Ref_Crab_Transcript_524_393	-3.59719	0.285714	0.936207	UMT_M<UMT_I	-	-	-	-	-	-	-	-	-	-	-	-	-	novel
	Ref_Crab_Gene_502	Ref_Crab_Transcript_525_499	-0.193188	1	1	UMT_M<UMT_I	-	-	-	-	-	-	-	-	-	-	-	-	-	novel
	Ref_Crab_Gene_503	Ref_Crab_Transcript_526_649	-0.209191	1	1	UMT_M<UMT_I	-	-	-	-	-	-	-	-	-	-	-	-	-	novel
	Ref_Crab_Gene_504	Ref_Crab_Transcript_527_386	-2.18448	0.191276	0.936207	UMT_M<UMT_I	-	-	-	-	-	-	-	-	-	-	-	-	-	novel
	Ref_Crab_Gene_505	Ref_Crab_Transcript_528_541	-3.59719	0.285714	0.936207	UMT_M<UMT_I	-	X1WZ84	Uncharacterized_protein	Acyrthosiphon_pisum	Eukaryota%Metazoa%Ecdysozoa%Arthropoda%Hexapoda%Insecta%Pterygota%Neoptera%Paraneoptera%Hemiptera%Sternorrhyncha%Aphidiformes%Aphidoidea%Aphididae%Macrosiphini%Acyrthosiphon	-	IPR027806	HARBI1_dom	PF13359	DDE_Tnp_4	-	-	-	known
	Ref_Crab_Gene_506	Ref_Crab_Transcript_529_317	-0.193188	1	1	UMT_M<UMT_I	-	-	-	-	-	-	-	-	-	-	-	-	-	novel
	Ref_Crab_Gene_507	Ref_Crab_Transcript_530_799	-5.50489	0.00922396	0.936207	UMT_M<UMT_I	-	-	-	-	-	-	-	-	-	-	-	-	-	novel
	Ref_Crab_Gene_508	Ref_Crab_Transcript_531_1034	-1.06661	0.361697	1	UMT_M<UMT_I	-	-	-	-	-	-	-	-	-	-	-	-	-	novel
	Ref_Crab_Gene_509	Ref_Crab_Transcript_532_364	0.316433	1	1	UMT_M>UMT_I	-	-	-	-	-	-	-	-	-	-	-	-	-	novel
	Ref_Crab_Gene_510	Ref_Crab_Transcript_533_470	2.1773	0.186957	0.936207	UMT_M>UMT_I	-	-	-	-	-	-	-	-	-	-	-	-	-	novel
	Ref_Crab_Gene_511	Ref_Crab_Transcript_534_492	0.352708	1	1	UMT_M>UMT_I	-	-	-	-	-	-	-	-	-	-	-	-	-	novel
	Ref_Crab_Gene_512	Ref_Crab_Transcript_535_309	-3.89508	0.285714	0.936207	UMT_M<UMT_I	-	-	-	-	-	-	-	-	-	-	-	-	-	novel
	Ref_Crab_Gene_514	Ref_Crab_Transcript_537_390	1.32283	0.23879	0.936207	UMT_M>UMT_I	-	-	-	-	-	-	-	-	-	-	-	-	-	novel
	Ref_Crab_Gene_515	Ref_Crab_Transcript_538_351	0.316433	1	1	UMT_M>UMT_I	-	-	-	-	-	-	-	-	-	-	-	-	-	novel
	Ref_Crab_Gene_516	Ref_Crab_Transcript_539_666,Ref_Crab_Transcript_540_364	-4.97869	0.0347826	0.936207	UMT_M<UMT_I	-	-	-	-	-	-	-	-	-	-	-	-	-	novel
	Ref_Crab_Gene_517	Ref_Crab_Transcript_541_345	-3.22135	0.52381	1	UMT_M<UMT_I	-	-	-	-	-	-	-	-	-	-	-	-	-	novel
	Ref_Crab_Gene_518	Ref_Crab_Transcript_542_516,Ref_Crab_Transcript_543_447	-4.69932	0.0565217	0.936207	UMT_M<UMT_I	-	-	-	-	-	-	-	-	-	-	-	-	-	novel
	Ref_Crab_Gene_519	Ref_Crab_Transcript_544_499	1.7784	0.430642	1	UMT_M>UMT_I	-	-	-	-	-	-	-	-	-	-	-	-	-	novel
	Ref_Crab_Gene_520	Ref_Crab_Transcript_545_1107	-1.30403	0.21179	0.936207	UMT_M<UMT_I	-	-	-	-	-	-	-	-	-	-	-	-	-	novel
	Ref_Crab_Gene_521	Ref_Crab_Transcript_546_393	1.66768	0.372947	1	UMT_M>UMT_I	-	-	-	-	-	-	-	-	-	-	-	-	-	novel
	Ref_Crab_Gene_522	Ref_Crab_Transcript_547_501	-0.415616	1	1	UMT_M<UMT_I	-	-	-	-	-	-	-	-	-	-	-	-	-	novel
	Ref_Crab_Gene_523	Ref_Crab_Transcript_548_436	-1.81759	0.372947	1	UMT_M<UMT_I	-	-	-	-	-	-	-	-	-	-	-	-	-	novel
	Ref_Crab_Gene_524	Ref_Crab_Transcript_549_323	-3.22135	0.52381	1	UMT_M<UMT_I	-	-	-	-	-	-	-	-	-	-	-	-	-	novel
	Ref_Crab_Gene_525	Ref_Crab_Transcript_550_360	1.26878	0.521739	1	UMT_M>UMT_I	-	-	-	-	-	-	-	-	-	-	-	-	-	novel
	Ref_Crab_Gene_526	Ref_Crab_Transcript_551_355	-1.35256	0.11036	0.936207	UMT_M<UMT_I	-	-	-	-	-	-	-	-	-	-	-	-	-	novel
	Ref_Crab_Gene_527	Ref_Crab_Transcript_552_399	0.189708	1	1	UMT_M>UMT_I	-	-	-	-	-	-	-	-	-	-	-	-	-	novel
	Ref_Crab_Gene_528	Ref_Crab_Transcript_553_501	2.57345	0.161491	0.936207	UMT_M>UMT_I	-	-	-	-	-	-	-	-	-	-	-	-	-	novel
	Ref_Crab_Gene_529	Ref_Crab_Transcript_554_962	0.536499	0.7999	1	UMT_M>UMT_I	-	T1JW51	Uncharacterized_protein	Tetranychus_urticae	Eukaryota%Metazoa%Ecdysozoa%Arthropoda%Chelicerata%Arachnida%Acari%Acariformes%Trombidiformes%Prostigmata%Eleutherengona%Raphignathae%Tetranychoidea%Tetranychidae%Tetranychus	-	IPR014830	Glycolipid_transfer_prot_dom	PF08718	GLTP	-	-	CG30392	known
	Ref_Crab_Gene_530	Ref_Crab_Transcript_555_788	-0.362784	0.779001	1	UMT_M<UMT_I	-	-	-	-	-	-	-	-	-	-	-	-	-	novel
	Ref_Crab_Gene_531	Ref_Crab_Transcript_556_515	1.06346	0.160846	0.936207	UMT_M>UMT_I	-	-	-	-	-	-	-	-	-	-	-	-	-	novel
	Ref_Crab_Gene_532	Ref_Crab_Transcript_557_504	-0.488565	0.822492	1	UMT_M<UMT_I	-	-	-	-	-	-	-	-	-	-	-	-	-	novel
	Ref_Crab_Gene_533	Ref_Crab_Transcript_558_420	-4.14186	0.161491	0.936207	UMT_M<UMT_I	-	-	-	-	-	-	-	-	-	-	-	-	-	novel
	Ref_Crab_Gene_534	Ref_Crab_Transcript_559_474	1.60399	0.266667	0.936207	UMT_M>UMT_I	-	-	-	-	-	-	-	-	-	-	-	-	-	novel
	Ref_Crab_Gene_535	Ref_Crab_Transcript_560_336	-1.32436	0.726708	1	UMT_M<UMT_I	-	-	-	-	-	-	-	-	-	-	-	-	-	novel
	Ref_Crab_Gene_536	Ref_Crab_Transcript_561_694	-3.22135	0.52381	1	UMT_M<UMT_I	-	-	-	-	-	-	-	-	-	-	-	-	-	novel
	Ref_Crab_Gene_537	Ref_Crab_Transcript_562_555	0.595052	0.769726	1	UMT_M>UMT_I	-	-	-	-	-	-	-	-	-	-	-	-	-	novel
	Ref_Crab_Gene_538	Ref_Crab_Transcript_563_427	-5.10041	0.0219002	0.936207	UMT_M<UMT_I	-	-	-	-	-	-	-	-	-	-	-	-	-	novel
	Ref_Crab_Gene_539	Ref_Crab_Transcript_564_432	0.1376	1	1	UMT_M>UMT_I	-	-	-	-	-	-	-	-	-	-	-	-	-	novel
	Ref_Crab_Gene_541	Ref_Crab_Transcript_566_508	-0.193188	1	1	UMT_M<UMT_I	-	-	-	-	-	-	-	-	-	-	-	-	-	novel
	Ref_Crab_Gene_542	Ref_Crab_Transcript_567_639	-4.69932	0.0565217	0.936207	UMT_M<UMT_I	TMEM123	Q8N131	Porimin>Keratinocytes-associated_transmembrane_protein_3>Pro-oncosis_receptor_inducing_membrane_injury>Transmembrane_protein_123	Homo_sapiens	Eukaryota%Metazoa%Chordata%Craniata%Vertebrata%Euteleostomi%Mammalia%Eutheria%Euarchontoglires%Primates%Haplorrhini%Catarrhini%Hominidae%Homo	hsa:114908	IPR007947	CD164_MGC24	-	-	-	-	-	known
	Ref_Crab_Gene_543	Ref_Crab_Transcript_568_347	2.57345	0.161491	0.936207	UMT_M>UMT_I	-	-	-	-	-	-	-	-	-	-	-	-	-	novel
	Ref_Crab_Gene_544	Ref_Crab_Transcript_569_389	-0.193188	1	1	UMT_M<UMT_I	-	-	-	-	-	-	-	-	-	-	-	-	-	novel
	Ref_Crab_Gene_545	Ref_Crab_Transcript_570_335	-0.193188	1	1	UMT_M<UMT_I	-	-	-	-	-	-	-	-	-	-	-	-	-	novel
	Ref_Crab_Gene_546	Ref_Crab_Transcript_571_313	-2.64312	0.0536329	0.936207	UMT_M<UMT_I	-	-	-	-	-	-	-	-	-	-	-	-	-	novel
	Ref_Crab_Gene_547	Ref_Crab_Transcript_572_642	-0.415616	1	1	UMT_M<UMT_I	-	-	-	-	-	-	-	-	-	-	-	-	-	novel
	Ref_Crab_Gene_549	Ref_Crab_Transcript_574_592	1.79746	0.0247606	0.936207	UMT_M>UMT_I	-	-	-	-	-	-	-	-	-	-	-	-	-	novel
	Ref_Crab_Gene_550	Ref_Crab_Transcript_575_373	0.414401	0.71239	1	UMT_M>UMT_I	-	-	-	-	-	-	-	-	-	-	-	-	-	novel
	Ref_Crab_Gene_551	Ref_Crab_Transcript_576_308	0.316433	1	1	UMT_M>UMT_I	-	-	-	-	-	-	-	-	-	-	-	-	-	novel
	Ref_Crab_Gene_552	Ref_Crab_Transcript_577_457	1.11148	1	1	UMT_M>UMT_I	-	-	-	-	-	-	-	-	-	-	-	-	-	novel
	Ref_Crab_Gene_553	Ref_Crab_Transcript_578_303	-0.427752	0.854437	1	UMT_M<UMT_I	-	-	-	-	-	-	-	-	-	-	-	-	-	novel
	Ref_Crab_Gene_554	Ref_Crab_Transcript_579_1079	1.47138	0.14853	0.936207	UMT_M>UMT_I	-	-	-	-	-	-	-	-	-	-	-	-	-	novel
	Ref_Crab_Gene_555	Ref_Crab_Transcript_580_859	-5.4139	0.00922396	0.936207	UMT_M<UMT_I	-	-	-	-	-	-	-	-	-	-	-	-	-	novel
	Ref_Crab_Gene_556	Ref_Crab_Transcript_581_344	1.01872	0.394643	1	UMT_M>UMT_I	-	-	-	-	-	-	-	-	-	-	-	-	-	novel
	Ref_Crab_Gene_557	Ref_Crab_Transcript_582_342	-3.22135	0.52381	1	UMT_M<UMT_I	-	-	-	-	-	-	-	-	-	-	-	-	-	novel
	Ref_Crab_Gene_558	Ref_Crab_Transcript_583_450	-4.14186	0.161491	0.936207	UMT_M<UMT_I	-	-	-	-	-	-	-	-	-	-	-	-	-	novel
	Ref_Crab_Gene_559	Ref_Crab_Transcript_584_638	0.848656	0.497906	1	UMT_M>UMT_I	-	-	-	-	-	-	-	-	-	-	-	-	-	novel
	Ref_Crab_Gene_560	Ref_Crab_Transcript_585_374	4.49013	0.161491	0.936207	UMT_M>UMT_I	-	-	-	-	-	-	-	-	-	-	-	-	-	novel
	Ref_Crab_Gene_561	Ref_Crab_Transcript_586_672	1.61782	0.0967864	0.936207	UMT_M>UMT_I	-	-	-	-	-	-	-	-	-	-	-	-	-	novel
	Ref_Crab_Gene_562	Ref_Crab_Transcript_587_425	0.316433	1	1	UMT_M>UMT_I	-	-	-	-	-	-	-	-	-	-	-	-	-	novel
	Ref_Crab_Gene_563	Ref_Crab_Transcript_588_385	-0.762407	0.585507	1	UMT_M<UMT_I	-	-	-	-	-	-	-	-	-	-	-	-	-	novel
	Ref_Crab_Gene_564	Ref_Crab_Transcript_589_532	0.0418354	1	1	UMT_M>UMT_I	-	-	-	-	-	-	-	-	-	-	-	-	-	novel
	Ref_Crab_Gene_565	Ref_Crab_Transcript_590_419	-0.193188	1	1	UMT_M<UMT_I	-	-	-	-	-	-	-	-	-	-	-	-	-	novel
	Ref_Crab_Gene_566	Ref_Crab_Transcript_591_325	-0.569026	1	1	UMT_M<UMT_I	-	A0A090XC29	Putative_rex1-1b_fr	Ixodes_ricinus	Eukaryota%Metazoa%Ecdysozoa%Arthropoda%Chelicerata%Arachnida%Acari%Parasitiformes%Ixodida%Ixodoidea%Ixodidae%Ixodinae%Ixodes	-	-	-	-	-	-	-	-	known
	Ref_Crab_Gene_568	Ref_Crab_Transcript_593_429	2.02023	0.285714	0.936207	UMT_M>UMT_I	-	-	-	-	-	-	-	-	-	-	-	-	-	novel
	Ref_Crab_Gene_569	Ref_Crab_Transcript_594_534	-0.0461903	1	1	UMT_M<UMT_I	-	-	-	-	-	-	-	-	-	-	-	-	-	novel
	Ref_Crab_Gene_570	Ref_Crab_Transcript_595_321,Ref_Crab_Transcript_596_510	-0.866913	1	1	UMT_M<UMT_I	N300_08661	A0A091HL38	Uncharacterized_protein	Calypte_anna	Eukaryota%Metazoa%Chordata%Craniata%Vertebrata%Euteleostomi%Testudines_+_Archosauria_group%Archosauria%Dinosauria%Saurischia%Theropoda%Coelurosauria%Aves%Neognathae%Trochiliformes%Trochilidae%Calypte	-	-	-	-	-	-	-	-	known
	Ref_Crab_Gene_571	Ref_Crab_Transcript_597_416	-0.569026	1	1	UMT_M<UMT_I	-	-	-	-	-	-	-	-	-	-	-	-	-	novel
	Ref_Crab_Gene_572	Ref_Crab_Transcript_598_464	2.48945	0.12496	0.936207	UMT_M>UMT_I	-	-	-	-	-	-	-	-	-	-	-	-	-	novel
	Ref_Crab_Gene_573	Ref_Crab_Transcript_599_323	-2.71173	1	1	UMT_M<UMT_I	-	-	-	-	-	-	-	-	-	-	-	-	-	novel
	Ref_Crab_Gene_574	Ref_Crab_Transcript_600_451	-1.34599	0.130209	0.936207	UMT_M<UMT_I	-	-	-	-	-	-	-	-	-	-	-	-	-	novel
	Ref_Crab_Gene_575	Ref_Crab_Transcript_601_352	4.88903	0.0565217	0.936207	UMT_M>UMT_I	-	-	-	-	-	-	-	-	-	-	-	-	-	novel
	Ref_Crab_Gene_576	Ref_Crab_Transcript_602_359	0.339722	1	1	UMT_M>UMT_I	-	-	-	-	-	-	-	-	-	-	-	-	-	novel
	Ref_Crab_Gene_577	Ref_Crab_Transcript_603_301	2.02023	0.285714	0.936207	UMT_M>UMT_I	-	-	-	-	-	-	-	-	-	-	-	-	-	novel
	Ref_Crab_Gene_578	Ref_Crab_Transcript_604_431	-0.365234	0.7571	1	UMT_M<UMT_I	-	-	-	-	-	-	-	-	-	-	-	-	-	novel
	Ref_Crab_Gene_579	Ref_Crab_Transcript_605_819	-1.33032	0.228158	0.936207	UMT_M<UMT_I	-	-	-	-	-	-	-	-	-	-	-	-	-	novel
	Ref_Crab_Gene_580	Ref_Crab_Transcript_606_302	-3.22135	0.52381	1	UMT_M<UMT_I	-	-	-	-	-	-	-	-	-	-	-	-	-	novel
	Ref_Crab_Gene_581	Ref_Crab_Transcript_607_474	0.339722	1	1	UMT_M>UMT_I	-	-	-	-	-	-	-	-	-	-	-	-	-	novel
	Ref_Crab_Gene_582	Ref_Crab_Transcript_608_373	0.715561	1	1	UMT_M>UMT_I	-	-	-	-	-	-	-	-	-	-	-	-	-	novel
	Ref_Crab_Gene_583	Ref_Crab_Transcript_609_429	-0.213615	1	1	UMT_M<UMT_I	-	-	-	-	-	-	-	-	-	-	-	-	-	novel
	Ref_Crab_Gene_584	Ref_Crab_Transcript_610_363	-0.193188	1	1	UMT_M<UMT_I	-	-	-	-	-	-	-	-	-	-	-	-	-	novel
	Ref_Crab_Gene_585	Ref_Crab_Transcript_611_861	0.764068	0.514813	1	UMT_M>UMT_I	-	-	-	-	-	-	-	-	-	-	-	-	-	novel
	Ref_Crab_Gene_586	Ref_Crab_Transcript_612_605	-0.866913	1	1	UMT_M<UMT_I	-	-	-	-	-	-	-	-	-	-	-	-	-	novel
	Ref_Crab_Gene_587	Ref_Crab_Transcript_613_333	-0.569026	1	1	UMT_M<UMT_I	-	-	-	-	-	-	-	-	-	-	-	-	-	novel
	Ref_Crab_Gene_588	Ref_Crab_Transcript_614_482	0.892939	0.521739	1	UMT_M>UMT_I	-	-	-	-	-	-	-	-	-	-	-	-	-	novel
	Ref_Crab_Gene_589	Ref_Crab_Transcript_615_350	-0.754448	0.465039	1	UMT_M<UMT_I	-	-	-	-	-	-	-	-	-	-	-	-	-	novel
	Ref_Crab_Gene_590	Ref_Crab_Transcript_616_310	1.7784	0.430642	1	UMT_M>UMT_I	-	-	-	-	-	-	-	-	-	-	-	-	-	novel
	Ref_Crab_Gene_591	Ref_Crab_Transcript_617_341	-3.22135	0.52381	1	UMT_M<UMT_I	-	-	-	-	-	-	-	-	-	-	-	-	-	novel
	Ref_Crab_Gene_593	Ref_Crab_Transcript_619_748	0.620707	0.503	1	UMT_M>UMT_I	-	-	-	-	-	-	-	-	-	-	-	-	-	novel
	Ref_Crab_Gene_594	Ref_Crab_Transcript_620_447	-0.0200771	1	1	UMT_M<UMT_I	-	-	-	-	-	-	-	-	-	-	-	-	-	novel
	Ref_Crab_Gene_595	Ref_Crab_Transcript_621_387	-0.351384	0.700163	1	UMT_M<UMT_I	-	-	-	-	-	-	-	-	-	-	-	-	-	novel
	Ref_Crab_Gene_596	Ref_Crab_Transcript_622_328	-0.569026	1	1	UMT_M<UMT_I	-	-	-	-	-	-	-	-	-	-	-	-	-	novel
	Ref_Crab_Gene_598	Ref_Crab_Transcript_624_664	3.75868	0.00922396	0.936207	UMT_M>UMT_I	-	-	-	-	-	-	-	-	-	-	-	-	-	novel
	Ref_Crab_Gene_599	Ref_Crab_Transcript_625_404	-4.14186	0.161491	0.936207	UMT_M<UMT_I	-	-	-	-	-	-	-	-	-	-	-	-	-	novel
	Ref_Crab_Gene_600	Ref_Crab_Transcript_626_378	-3.59719	0.285714	0.936207	UMT_M<UMT_I	-	-	-	-	-	-	-	-	-	-	-	-	-	novel
	Ref_Crab_Gene_602	Ref_Crab_Transcript_628_406	-2.71173	1	1	UMT_M<UMT_I	-	-	-	-	-	-	-	-	-	-	-	-	-	novel
	Ref_Crab_Gene_603	Ref_Crab_Transcript_629_588	-1.32436	0.726708	1	UMT_M<UMT_I	-	-	-	-	-	-	-	-	-	-	-	-	-	novel
	Ref_Crab_Gene_605	Ref_Crab_Transcript_631_961	1.00036	0.285115	0.936207	UMT_M>UMT_I	-	-	-	-	-	-	-	-	-	-	-	-	-	novel
	Ref_Crab_Gene_606	Ref_Crab_Transcript_632_350	-4.14186	0.161491	0.936207	UMT_M<UMT_I	-	-	-	-	-	-	-	-	-	-	-	-	-	novel
	Ref_Crab_Gene_607	Ref_Crab_Transcript_633_400	2.23632	0.0577711	0.936207	UMT_M>UMT_I	-	-	-	-	-	-	-	-	-	-	-	-	-	novel
	Ref_Crab_Gene_608	Ref_Crab_Transcript_634_304	-2.71173	1	1	UMT_M<UMT_I	-	-	-	-	-	-	-	-	-	-	-	-	-	novel
	Ref_Crab_Gene_609	Ref_Crab_Transcript_635_323	0.316433	1	1	UMT_M>UMT_I	-	-	-	-	-	-	-	-	-	-	-	-	-	novel
	Ref_Crab_Gene_610	Ref_Crab_Transcript_636_341	-0.149642	0.870682	1	UMT_M<UMT_I	-	-	-	-	-	-	-	-	-	-	-	-	-	novel
	Ref_Crab_Gene_611	Ref_Crab_Transcript_637_335	-3.22135	0.52381	1	UMT_M<UMT_I	-	-	-	-	-	-	-	-	-	-	-	-	-	novel
	Ref_Crab_Gene_612	Ref_Crab_Transcript_638_480	-0.35563	1	1	UMT_M<UMT_I	-	-	-	-	-	-	-	-	-	-	-	-	-	novel
	Ref_Crab_Gene_613	Ref_Crab_Transcript_639_397	0.316433	1	1	UMT_M>UMT_I	-	-	-	-	-	-	-	-	-	-	-	-	-	novel
	Ref_Crab_Gene_614	Ref_Crab_Transcript_640_390	-1.18115	0.352672	1	UMT_M<UMT_I	-	-	-	-	-	-	-	-	-	-	-	-	-	novel
	Ref_Crab_Gene_615	Ref_Crab_Transcript_641_405	-2.05494	0.0323089	0.936207	UMT_M<UMT_I	-	-	-	-	-	-	-	-	-	-	-	-	-	novel
	Ref_Crab_Gene_616	Ref_Crab_Transcript_642_554	0.595052	0.769726	1	UMT_M>UMT_I	-	-	-	-	-	-	-	-	-	-	-	-	-	novel
	Ref_Crab_Gene_617	Ref_Crab_Transcript_643_661	0.764068	0.514813	1	UMT_M>UMT_I	-	-	-	-	-	-	-	-	-	-	-	-	-	novel
	Ref_Crab_Gene_618	Ref_Crab_Transcript_644_405	-3.22135	0.52381	1	UMT_M<UMT_I	-	-	-	-	-	-	-	-	-	-	-	-	-	novel
	Ref_Crab_Gene_619	Ref_Crab_Transcript_645_392	0.339722	1	1	UMT_M>UMT_I	-	-	-	-	-	-	-	-	-	-	-	-	-	novel
	Ref_Crab_Gene_620	Ref_Crab_Transcript_646_334	2.1773	0.186957	0.936207	UMT_M>UMT_I	-	-	-	-	-	-	-	-	-	-	-	-	-	novel
	Ref_Crab_Gene_621	Ref_Crab_Transcript_647_306	3.2845	0.0347826	0.936207	UMT_M>UMT_I	-	-	-	-	-	-	-	-	-	-	-	-	-	novel
	Ref_Crab_Gene_622	Ref_Crab_Transcript_648_419	1.11148	1	1	UMT_M>UMT_I	-	-	-	-	-	-	-	-	-	-	-	-	-	novel
	Ref_Crab_Gene_623	Ref_Crab_Transcript_649_945	0.00408013	1	1	UMT_M>UMT_I	-	-	-	-	-	-	-	-	-	-	-	-	-	novel
	Ref_Crab_Gene_625	Ref_Crab_Transcript_651_323	3.93691	0.285714	0.936207	UMT_M>UMT_I	-	-	-	-	-	-	-	-	-	-	-	-	-	novel
	Ref_Crab_Gene_626	Ref_Crab_Transcript_652_372	0.339722	1	1	UMT_M>UMT_I	-	-	-	-	-	-	-	-	-	-	-	-	-	novel
	Ref_Crab_Gene_628	Ref_Crab_Transcript_654_449,Ref_Crab_Transcript_655_349	-0.204946	1	1	UMT_M<UMT_I	VOLCADRAFT_91473	D8TX60	Putative_uncharacterized_protein	Volvox_carteri	Eukaryota%Viridiplantae%Chlorophyta%Chlorophyceae%Chlamydomonadales%Volvocaceae%Volvox	vcn:VOLCADRAFT_91473	IPR006954	MLT-10-like	-	-	-	-	-	known
	Ref_Crab_Gene_629	Ref_Crab_Transcript_656_492	-0.569026	1	1	UMT_M<UMT_I	-	-	-	-	-	-	-	-	-	-	-	-	-	novel
	Ref_Crab_Gene_630	Ref_Crab_Transcript_657_324	-0.569026	1	1	UMT_M<UMT_I	-	-	-	-	-	-	-	-	-	-	-	-	-	novel
	Ref_Crab_Gene_631	Ref_Crab_Transcript_658_496	-1.65357	0.23879	0.936207	UMT_M<UMT_I	-	-	-	-	-	-	-	-	-	-	-	-	-	novel
	Ref_Crab_Gene_632	Ref_Crab_Transcript_659_551	-0.415616	1	1	UMT_M<UMT_I	-	-	-	-	-	-	-	-	-	-	-	-	-	novel
	Ref_Crab_Gene_633	Ref_Crab_Transcript_660_356	-2.71173	1	1	UMT_M<UMT_I	-	-	-	-	-	-	-	-	-	-	-	-	-	novel
	Ref_Crab_Gene_634	Ref_Crab_Transcript_661_1880	0.248099	0.84052	1	UMT_M>UMT_I	-	-	-	-	-	-	-	-	-	-	-	-	-	novel
	Ref_Crab_Gene_635	Ref_Crab_Transcript_662_342	0.536499	0.7999	1	UMT_M>UMT_I	-	-	-	-	-	-	-	-	-	-	-	-	-	novel
	Ref_Crab_Gene_636	Ref_Crab_Transcript_663_317	0.715561	1	1	UMT_M>UMT_I	-	-	-	-	-	-	-	-	-	-	-	-	-	novel
	Ref_Crab_Gene_637	Ref_Crab_Transcript_664_303	1.11148	1	1	UMT_M>UMT_I	-	-	-	-	-	-	-	-	-	-	-	-	-	novel
	Ref_Crab_Gene_638	Ref_Crab_Transcript_665_411	-2.71173	1	1	UMT_M<UMT_I	-	-	-	-	-	-	-	-	-	-	-	-	-	novel
	Ref_Crab_Gene_639	Ref_Crab_Transcript_666_335	-4.35253	0.0942029	0.936207	UMT_M<UMT_I	-	-	-	-	-	-	-	-	-	-	-	-	-	novel
	Ref_Crab_Gene_640	Ref_Crab_Transcript_667_553	-0.569026	1	1	UMT_M<UMT_I	-	-	-	-	-	-	-	-	-	-	-	-	-	novel
	Ref_Crab_Gene_641	Ref_Crab_Transcript_668_365	0.715561	1	1	UMT_M>UMT_I	-	-	-	-	-	-	-	-	-	-	-	-	-	novel
	Ref_Crab_Gene_642	Ref_Crab_Transcript_669_380	3.93691	0.285714	0.936207	UMT_M>UMT_I	-	-	-	-	-	-	-	-	-	-	-	-	-	novel
	Ref_Crab_Gene_643	Ref_Crab_Transcript_670_353	0.715561	1	1	UMT_M>UMT_I	-	-	-	-	-	-	-	-	-	-	-	-	-	novel
	Ref_Crab_Gene_644	Ref_Crab_Transcript_671_326	-1.32436	0.726708	1	UMT_M<UMT_I	L798_03308	A0A067QGQ4	UDP-glucuronosyltransferase_2B7	Zootermopsis_nevadensis	Eukaryota%Metazoa%Ecdysozoa%Arthropoda%Hexapoda%Insecta%Pterygota%Neoptera%Orthopteroidea%Dictyoptera%Isoptera%Termopsidae%Zootermopsis	-	-	-	-	-	-	-	CG4302	known
	Ref_Crab_Gene_645	Ref_Crab_Transcript_672_370	0.363838	0.688667	1	UMT_M>UMT_I	-	-	-	-	-	-	-	-	-	-	-	-	-	novel
	Ref_Crab_Gene_646	Ref_Crab_Transcript_673_813	-1.50816	0.521739	1	UMT_M<UMT_I	-	-	-	-	-	-	-	-	-	-	-	-	-	novel
	Ref_Crab_Gene_648	Ref_Crab_Transcript_675_1421	0.0188718	0.978363	1	UMT_M>UMT_I	L798_05315	A0A067RU34	Hsp90_co-chaperone_Cdc37	Zootermopsis_nevadensis	Eukaryota%Metazoa%Ecdysozoa%Arthropoda%Hexapoda%Insecta%Pterygota%Neoptera%Orthopteroidea%Dictyoptera%Isoptera%Termopsidae%Zootermopsis	-	-	-	-	-	-	-	Cdc37	known
	Ref_Crab_Gene_649	Ref_Crab_Transcript_676_505	-3.59719	0.285714	0.936207	UMT_M<UMT_I	-	-	-	-	-	-	-	-	-	-	-	-	-	novel
	Ref_Crab_Gene_650	Ref_Crab_Transcript_677_340	0.316433	1	1	UMT_M>UMT_I	-	-	-	-	-	-	-	-	-	-	-	-	-	novel
	Ref_Crab_Gene_651	Ref_Crab_Transcript_678_484	2.97235	0.0565217	0.936207	UMT_M>UMT_I	-	-	-	-	-	-	-	-	-	-	-	-	-	novel
	Ref_Crab_Gene_652	Ref_Crab_Transcript_679_383	-4.69932	0.0565217	0.936207	UMT_M<UMT_I	-	-	-	-	-	-	-	-	-	-	-	-	-	novel
	Ref_Crab_Gene_653	Ref_Crab_Transcript_680_335	-1.11369	0.726708	1	UMT_M<UMT_I	-	-	-	-	-	-	-	-	-	-	-	-	-	novel
	Ref_Crab_Gene_654	Ref_Crab_Transcript_681_371	0.747169	0.7999	1	UMT_M>UMT_I	-	-	-	-	-	-	-	-	-	-	-	-	-	novel
	Ref_Crab_Gene_655	Ref_Crab_Transcript_682_490	1.11148	1	1	UMT_M>UMT_I	X777_09622	A0A026W6U1	Uncharacterized_protein	Cerapachys_biroi	Eukaryota%Metazoa%Ecdysozoa%Arthropoda%Hexapoda%Insecta%Pterygota%Neoptera%Endopterygota%Hymenoptera%Apocrita%Aculeata%Vespoidea%Formicidae%Cerapachyinae%Cerapachyini%Cerapachys	-	-	-	-	-	-	-	-	known
	Ref_Crab_Gene_656	Ref_Crab_Transcript_683_1142	1.01872	0.394643	1	UMT_M>UMT_I	-	-	-	-	-	-	-	-	-	-	-	-	-	novel
	Ref_Crab_Gene_657	Ref_Crab_Transcript_684_1560	-0.258019	0.769341	1	UMT_M<UMT_I	L798_03595	A0A067RNB1	Polycomb_protein_suz12-B	Zootermopsis_nevadensis	Eukaryota%Metazoa%Ecdysozoa%Arthropoda%Hexapoda%Insecta%Pterygota%Neoptera%Orthopteroidea%Dictyoptera%Isoptera%Termopsidae%Zootermopsis	-	-	-	-	-	-	-	Su(z)12,	known
	Ref_Crab_Gene_658	Ref_Crab_Transcript_685_555	2.97235	0.0565217	0.936207	UMT_M>UMT_I	-	-	-	-	-	-	-	-	-	-	-	-	-	novel
	Ref_Crab_Gene_659	Ref_Crab_Transcript_686_354	1.66768	0.372947	1	UMT_M>UMT_I	-	-	-	-	-	-	-	-	-	-	-	-	-	novel
	Ref_Crab_Gene_660	Ref_Crab_Transcript_687_793	-0.722517	0.670342	1	UMT_M<UMT_I	CENPBD1	K7F1A6	Uncharacterized_protein	Pelodiscus_sinensis	Eukaryota%Metazoa%Chordata%Craniata%Vertebrata%Euteleostomi%Testudines_+_Archosauria_group%Testudines%Cryptodira%Trionychoidea%Trionychidae%Pelodiscus	-	IPR009057%IPR006600%IPR007889	Homeodomain-like%HTH_CenpB_DNA-bd_dom%HTH_Psq	PF04218%PF03221	CENP-B_N%HTH_Tnp_Tc5	PS51253	HTH_CENPB	-	known
	Ref_Crab_Gene_661	Ref_Crab_Transcript_688_304	-2.71173	1	1	UMT_M<UMT_I	-	-	-	-	-	-	-	-	-	-	-	-	-	novel
	Ref_Crab_Gene_662	Ref_Crab_Transcript_689_375	-0.931425	0.431875	1	UMT_M<UMT_I	-	-	-	-	-	-	-	-	-	-	-	-	-	novel
	Ref_Crab_Gene_663	Ref_Crab_Transcript_690_517	-1.33032	0.228158	0.936207	UMT_M<UMT_I	-	-	-	-	-	-	-	-	-	-	-	-	-	novel
	Ref_Crab_Gene_664	Ref_Crab_Transcript_691_562	-0.415616	1	1	UMT_M<UMT_I	-	-	-	-	-	-	-	-	-	-	-	-	-	novel
	Ref_Crab_Gene_665	Ref_Crab_Transcript_692_347	0.0432687	1	1	UMT_M>UMT_I	-	-	-	-	-	-	-	-	-	-	-	-	-	novel
	Ref_Crab_Gene_668	Ref_Crab_Transcript_695_320	0.339722	1	1	UMT_M>UMT_I	-	-	-	-	-	-	-	-	-	-	-	-	-	novel
	Ref_Crab_Gene_669	Ref_Crab_Transcript_696_364	-0.193188	1	1	UMT_M<UMT_I	-	-	-	-	-	-	-	-	-	-	-	-	-	novel
	Ref_Crab_Gene_670	Ref_Crab_Transcript_697_338	-3.59719	0.285714	0.936207	UMT_M<UMT_I	-	-	-	-	-	-	-	-	-	-	-	-	-	novel
	Ref_Crab_Gene_672	Ref_Crab_Transcript_699_468	-3.59719	0.285714	0.936207	UMT_M<UMT_I	B382_23633	S6JPG1	Uncharacterized_protein	Pseudomonas_stutzeri_B1SMN1	Bacteria%Proteobacteria%Gammaproteobacteria%Pseudomonadales%Pseudomonadaceae%Pseudomonas	-	-	-	-	-	-	-	-	known
	Ref_Crab_Gene_673	Ref_Crab_Transcript_700_573	1.30611	0.333681	1	UMT_M>UMT_I	-	-	-	-	-	-	-	-	-	-	-	-	-	novel
	Ref_Crab_Gene_674	Ref_Crab_Transcript_701_542	-5.10041	0.0219002	0.936207	UMT_M<UMT_I	-	-	-	-	-	-	-	-	-	-	-	-	-	novel
	Ref_Crab_Gene_675	Ref_Crab_Transcript_702_381	-0.193188	1	1	UMT_M<UMT_I	-	-	-	-	-	-	-	-	-	-	-	-	-	novel
	Ref_Crab_Gene_676	Ref_Crab_Transcript_703_400	-3.22135	0.52381	1	UMT_M<UMT_I	-	-	-	-	-	-	-	-	-	-	-	-	-	novel
	Ref_Crab_Gene_677	Ref_Crab_Transcript_704_320	-0.193188	1	1	UMT_M<UMT_I	-	-	-	-	-	-	-	-	-	-	-	-	-	novel
	Ref_Crab_Gene_678	Ref_Crab_Transcript_705_556	0.339722	1	1	UMT_M>UMT_I	-	-	-	-	-	-	-	-	-	-	-	-	-	novel
	Ref_Crab_Gene_679	Ref_Crab_Transcript_706_357	-3.59719	0.285714	0.936207	UMT_M<UMT_I	-	-	-	-	-	-	-	-	-	-	-	-	-	novel
	Ref_Crab_Gene_680	Ref_Crab_Transcript_707_352,Ref_Crab_Transcript_708_382	-0.866913	1	1	UMT_M<UMT_I	-	-	-	-	-	-	-	-	-	-	-	-	-	novel
	Ref_Crab_Gene_681	Ref_Crab_Transcript_709_336	-0.866913	1	1	UMT_M<UMT_I	-	-	-	-	-	-	-	-	-	-	-	-	-	novel
	Ref_Crab_Gene_682	Ref_Crab_Transcript_710_566	-1.67116	0.372947	1	UMT_M<UMT_I	-	-	-	-	-	-	-	-	-	-	-	-	-	novel
	Ref_Crab_Gene_683	Ref_Crab_Transcript_711_390	2.02023	0.285714	0.936207	UMT_M>UMT_I	-	-	-	-	-	-	-	-	-	-	-	-	-	novel
	Ref_Crab_Gene_684	Ref_Crab_Transcript_712_305	0.316433	1	1	UMT_M>UMT_I	-	-	-	-	-	-	-	-	-	-	-	-	-	novel
	Ref_Crab_Gene_685	Ref_Crab_Transcript_713_348	-3.89508	0.285714	0.936207	UMT_M<UMT_I	-	-	-	-	-	-	-	-	-	-	-	-	-	novel
	Ref_Crab_Gene_687	Ref_Crab_Transcript_715_456	0.0418354	1	1	UMT_M>UMT_I	-	-	-	-	-	-	-	-	-	-	-	-	-	novel
	Ref_Crab_Gene_688	Ref_Crab_Transcript_716_480	-3.89508	0.285714	0.936207	UMT_M<UMT_I	-	-	-	-	-	-	-	-	-	-	-	-	-	novel
	Ref_Crab_Gene_689	Ref_Crab_Transcript_717_331	1.11148	1	1	UMT_M>UMT_I	-	-	-	-	-	-	-	-	-	-	-	-	-	novel
	Ref_Crab_Gene_690	Ref_Crab_Transcript_718_809	-0.554629	0.405652	1	UMT_M<UMT_I	-	-	-	-	-	-	-	-	-	-	-	-	-	novel
	Ref_Crab_Gene_691	Ref_Crab_Transcript_719_682	2.17461	0.0100416	0.936207	UMT_M>UMT_I	-	-	-	-	-	-	-	-	-	-	-	-	-	novel
	Ref_Crab_Gene_692	Ref_Crab_Transcript_720_514	-3.59719	0.285714	0.936207	UMT_M<UMT_I	-	-	-	-	-	-	-	-	-	-	-	-	-	novel
	Ref_Crab_Gene_693	Ref_Crab_Transcript_721_646	-4.14186	0.161491	0.936207	UMT_M<UMT_I	-	-	-	-	-	-	-	-	-	-	-	-	-	novel
	Ref_Crab_Gene_694	Ref_Crab_Transcript_722_333	1.22518	0.658385	1	UMT_M>UMT_I	-	-	-	-	-	-	-	-	-	-	-	-	-	novel
	Ref_Crab_Gene_696	Ref_Crab_Transcript_724_409	0.595052	0.769726	1	UMT_M>UMT_I	-	-	-	-	-	-	-	-	-	-	-	-	-	novel
	Ref_Crab_Gene_697	Ref_Crab_Transcript_725_373	-0.303708	0.866239	1	UMT_M<UMT_I	EVA_08398	J9GT67	Endonuclease/reverse_transcriptase	gut_metagenome	unclassified_sequences%metagenomes%organismal_metagenomes	-	-	-	-	-	-	-	-	known
	Ref_Crab_Gene_698	Ref_Crab_Transcript_726_1136	0.696669	0.612094	1	UMT_M>UMT_I	-	-	-	-	-	-	-	-	-	-	-	-	-	novel
	Ref_Crab_Gene_699	Ref_Crab_Transcript_727_335	1.26878	0.521739	1	UMT_M>UMT_I	-	-	-	-	-	-	-	-	-	-	-	-	-	novel
	Ref_Crab_Gene_700	Ref_Crab_Transcript_728_372	-1.95053	0.266667	0.936207	UMT_M<UMT_I	-	-	-	-	-	-	-	-	-	-	-	-	-	novel
	Ref_Crab_Gene_701	Ref_Crab_Transcript_729_522	-2.47673	0.0999758	0.936207	UMT_M<UMT_I	-	-	-	-	-	-	-	-	-	-	-	-	-	novel
	Ref_Crab_Gene_702	Ref_Crab_Transcript_730_324	-2.71173	1	1	UMT_M<UMT_I	-	-	-	-	-	-	-	-	-	-	-	-	-	novel
	Ref_Crab_Gene_703	Ref_Crab_Transcript_731_977	1.32283	0.23879	0.936207	UMT_M>UMT_I	M514_25330	A0A085MZ34	Uncharacterized_protein	Trichuris_suis	Eukaryota%Metazoa%Ecdysozoa%Nematoda%Enoplea%Dorylaimia%Trichocephalida%Trichuridae%Trichuris	-	-	-	-	-	-	-	-	known
	Ref_Crab_Gene_704	Ref_Crab_Transcript_732_360	1.11148	1	1	UMT_M>UMT_I	-	-	-	-	-	-	-	-	-	-	-	-	-	novel
	Ref_Crab_Gene_705	Ref_Crab_Transcript_733_462	-0.211379	1	1	UMT_M<UMT_I	-	-	-	-	-	-	-	-	-	-	-	-	-	novel
	Ref_Crab_Gene_706	Ref_Crab_Transcript_734_704	0.99395	0.585507	1	UMT_M>UMT_I	-	-	-	-	-	-	-	-	-	-	-	-	-	novel
	Ref_Crab_Gene_707	Ref_Crab_Transcript_735_465	-0.193188	1	1	UMT_M<UMT_I	-	-	-	-	-	-	-	-	-	-	-	-	-	novel
	Ref_Crab_Gene_708	Ref_Crab_Transcript_736_465	-3.59719	0.285714	0.936207	UMT_M<UMT_I	-	-	-	-	-	-	-	-	-	-	-	-	-	novel
	Ref_Crab_Gene_709	Ref_Crab_Transcript_737_311	-2.71173	1	1	UMT_M<UMT_I	CGI_10026558	K1R5V5	Glycoprotein_3-alpha-L-fucosyltransferase_A	Crassostrea_gigas	Eukaryota%Metazoa%Lophotrochozoa%Mollusca%Bivalvia%Pteriomorphia%Ostreoida%Ostreoidea%Ostreidae%Crassostrea	-	IPR001503	Glyco_trans_10	PF00852	Glyco_transf_10	-	-	FucTA,	known
	Ref_Crab_Gene_710	Ref_Crab_Transcript_738_435	0.339722	1	1	UMT_M>UMT_I	-	-	-	-	-	-	-	-	-	-	-	-	-	novel
	Ref_Crab_Gene_711	Ref_Crab_Transcript_739_575	-2.30987	0.0572733	0.936207	UMT_M<UMT_I	-	-	-	-	-	-	-	-	-	-	-	-	-	novel
	Ref_Crab_Gene_712	Ref_Crab_Transcript_740_768	1.10514	0.390133	1	UMT_M>UMT_I	-	-	-	-	-	-	-	-	-	-	-	-	-	novel
	Ref_Crab_Gene_713	Ref_Crab_Transcript_741_764	-0.323618	1	1	UMT_M<UMT_I	-	-	-	-	-	-	-	-	-	-	-	-	-	novel
	Ref_Crab_Gene_714	Ref_Crab_Transcript_742_368	-0.193188	1	1	UMT_M<UMT_I	-	-	-	-	-	-	-	-	-	-	-	-	-	novel
	Ref_Crab_Gene_715	Ref_Crab_Transcript_743_311	-3.59719	0.285714	0.936207	UMT_M<UMT_I	-	-	-	-	-	-	-	-	-	-	-	-	-	novel
	Ref_Crab_Gene_716	Ref_Crab_Transcript_744_341	-3.89508	0.285714	0.936207	UMT_M<UMT_I	-	-	-	-	-	-	-	-	-	-	-	-	-	novel
	Ref_Crab_Gene_718	Ref_Crab_Transcript_746_458	-3.59719	0.285714	0.936207	UMT_M<UMT_I	-	-	-	-	-	-	-	-	-	-	-	-	-	novel
	Ref_Crab_Gene_719	Ref_Crab_Transcript_747_409	0.316433	1	1	UMT_M>UMT_I	-	-	-	-	-	-	-	-	-	-	-	-	-	novel
	Ref_Crab_Gene_720	Ref_Crab_Transcript_748_654	0.0418354	1	1	UMT_M>UMT_I	-	-	-	-	-	-	-	-	-	-	-	-	-	novel
	Ref_Crab_Gene_721	Ref_Crab_Transcript_749_320	0.976044	0.352672	1	UMT_M>UMT_I	-	-	-	-	-	-	-	-	-	-	-	-	-	novel
	Ref_Crab_Gene_722	Ref_Crab_Transcript_750_524	-0.204946	1	1	UMT_M<UMT_I	-	-	-	-	-	-	-	-	-	-	-	-	-	novel
	Ref_Crab_Gene_723	Ref_Crab_Transcript_751_313	-3.22135	0.52381	1	UMT_M<UMT_I	-	-	-	-	-	-	-	-	-	-	-	-	-	novel
	Ref_Crab_Gene_724	Ref_Crab_Transcript_752_419	0.0418354	1	1	UMT_M>UMT_I	-	-	-	-	-	-	-	-	-	-	-	-	-	novel
	Ref_Crab_Gene_725	Ref_Crab_Transcript_753_346	-0.569026	1	1	UMT_M<UMT_I	-	-	-	-	-	-	-	-	-	-	-	-	-	novel
	Ref_Crab_Gene_727	Ref_Crab_Transcript_755_1887	-0.1842	0.883327	1	UMT_M<UMT_I	-	T1KEF4	Uncharacterized_protein	Tetranychus_urticae	Eukaryota%Metazoa%Ecdysozoa%Arthropoda%Chelicerata%Arachnida%Acari%Acariformes%Trombidiformes%Prostigmata%Eleutherengona%Raphignathae%Tetranychoidea%Tetranychidae%Tetranychus	-	IPR013162%IPR003961%IPR007110%IPR013783%IPR013098%IPR003599%IPR003598%IPR013106	CD80_C2-set%Fibronectin_type3%Ig-like_dom%Ig-like_fold%Ig_I-set%Ig_sub%Ig_sub2%Ig_V-set	PF08205%PF07679%PF07686	C2-set_2%I-set%V-set	PS50853%PS50835	FN3%IG_LIKE	CG12484,	known
	Ref_Crab_Gene_728	Ref_Crab_Transcript_756_1492	-0.629315	0.423254	1	UMT_M<UMT_I	-	-	-	-	-	-	-	-	-	-	-	-	-	novel
	Ref_Crab_Gene_729	Ref_Crab_Transcript_757_345	-0.569026	1	1	UMT_M<UMT_I	-	-	-	-	-	-	-	-	-	-	-	-	-	novel
	Ref_Crab_Gene_730	Ref_Crab_Transcript_758_396	0.189708	1	1	UMT_M>UMT_I	-	-	-	-	-	-	-	-	-	-	-	-	-	novel
	Ref_Crab_Gene_731	Ref_Crab_Transcript_759_460	2.57345	0.161491	0.936207	UMT_M>UMT_I	-	-	-	-	-	-	-	-	-	-	-	-	-	novel
	Ref_Crab_Gene_732	Ref_Crab_Transcript_760_556	-4.84576	0.0347826	0.936207	UMT_M<UMT_I	-	K7JZT6	Uncharacterized_protein	Nasonia_vitripennis	Eukaryota%Metazoa%Ecdysozoa%Arthropoda%Hexapoda%Insecta%Pterygota%Neoptera%Endopterygota%Hymenoptera%Apocrita%Chalcidoidea%Pteromalidae%Pteromalinae%Nasonia	-	-	-	-	-	-	-	-	known
	Ref_Crab_Gene_733	Ref_Crab_Transcript_761_595	1.78029	0.189984	0.936207	UMT_M>UMT_I	HARB1	V5I856	Putative_nuclease_HARBI1	Anoplophora_glabripennis	Eukaryota%Metazoa%Ecdysozoa%Arthropoda%Hexapoda%Insecta%Pterygota%Neoptera%Endopterygota%Coleoptera%Polyphaga%Cucujiformia%Chrysomeloidea%Cerambycidae%Lamiinae%Lamiini%Anoplophora	-	IPR027806	HARBI1_dom	PF13359	DDE_Tnp_4	-	-	-	known
	Ref_Crab_Gene_734	Ref_Crab_Transcript_762_1114	0.0437685	1	1	UMT_M>UMT_I	-	-	-	-	-	-	-	-	-	-	-	-	-	novel
	Ref_Crab_Gene_736	Ref_Crab_Transcript_764_569	0.455161	0.609666	1	UMT_M>UMT_I	-	-	-	-	-	-	-	-	-	-	-	-	-	novel
	Ref_Crab_Gene_737	Ref_Crab_Transcript_765_305	1.66768	0.372947	1	UMT_M>UMT_I	-	-	-	-	-	-	-	-	-	-	-	-	-	novel
	Ref_Crab_Gene_738	Ref_Crab_Transcript_766_446	-0.569026	1	1	UMT_M<UMT_I	-	-	-	-	-	-	-	-	-	-	-	-	-	novel
	Ref_Crab_Gene_739	Ref_Crab_Transcript_767_526	0.0418354	1	1	UMT_M>UMT_I	-	-	-	-	-	-	-	-	-	-	-	-	-	novel
	Ref_Crab_Gene_740	Ref_Crab_Transcript_768_775	-0.145089	1	1	UMT_M<UMT_I	-	-	-	-	-	-	-	-	-	-	-	-	-	novel
	Ref_Crab_Gene_741	Ref_Crab_Transcript_769_455	0.316433	1	1	UMT_M>UMT_I	-	-	-	-	-	-	-	-	-	-	-	-	-	novel
	Ref_Crab_Gene_742	Ref_Crab_Transcript_770_387	0.99395	0.585507	1	UMT_M>UMT_I	-	-	-	-	-	-	-	-	-	-	-	-	-	novel
	Ref_Crab_Gene_743	Ref_Crab_Transcript_771_422	-3.89508	0.285714	0.936207	UMT_M<UMT_I	-	-	-	-	-	-	-	-	-	-	-	-	-	novel
	Ref_Crab_Gene_744	Ref_Crab_Transcript_772_562	-0.0461903	1	1	UMT_M<UMT_I	-	-	-	-	-	-	-	-	-	-	-	-	-	novel
	Ref_Crab_Gene_745	Ref_Crab_Transcript_773_493	-0.524872	0.854437	1	UMT_M<UMT_I	-	A0A068BKA8	Innexin_4	Cancer_borealis	Eukaryota%Metazoa%Ecdysozoa%Arthropoda%Crustacea%Malacostraca%Eumalacostraca%Eucarida%Decapoda%Pleocyemata%Brachyura%Eubrachyura%Cancroidea%Cancridae%Cancer	-	-	-	-	-	-	-	shaking	known
	Ref_Crab_Gene_746	Ref_Crab_Transcript_774_736	0.714867	0.465039	1	UMT_M>UMT_I	-	-	-	-	-	-	-	-	-	-	-	-	-	novel
	Ref_Crab_Gene_747	Ref_Crab_Transcript_775_743	-1.37987	0.390133	1	UMT_M<UMT_I	-	-	-	-	-	-	-	-	-	-	-	-	-	novel
	Ref_Crab_Gene_748	Ref_Crab_Transcript_776_329	-2.71173	1	1	UMT_M<UMT_I	-	-	-	-	-	-	-	-	-	-	-	-	-	novel
	Ref_Crab_Gene_749	Ref_Crab_Transcript_777_428	-0.204946	1	1	UMT_M<UMT_I	-	-	-	-	-	-	-	-	-	-	-	-	-	novel
	Ref_Crab_Gene_750	Ref_Crab_Transcript_778_722	0.812245	0.454082	1	UMT_M>UMT_I	-	-	-	-	-	-	-	-	-	-	-	-	-	novel
	Ref_Crab_Gene_751	Ref_Crab_Transcript_779_707	-0.890892	0.394949	1	UMT_M<UMT_I	-	-	-	-	-	-	-	-	-	-	-	-	-	novel
	Ref_Crab_Gene_752	Ref_Crab_Transcript_780_455	-1.22957	0.0880696	0.936207	UMT_M<UMT_I	-	-	-	-	-	-	-	-	-	-	-	-	-	novel
	Ref_Crab_Gene_753	Ref_Crab_Transcript_781_326	-2.71173	1	1	UMT_M<UMT_I	-	-	-	-	-	-	-	-	-	-	-	-	-	novel
	Ref_Crab_Gene_754	Ref_Crab_Transcript_782_411	-3.22135	0.52381	1	UMT_M<UMT_I	-	-	-	-	-	-	-	-	-	-	-	-	-	novel
	Ref_Crab_Gene_755	Ref_Crab_Transcript_783_472	1.66768	0.372947	1	UMT_M>UMT_I	-	-	-	-	-	-	-	-	-	-	-	-	-	novel
	Ref_Crab_Gene_756	Ref_Crab_Transcript_784_349	-0.193188	1	1	UMT_M<UMT_I	TcasGA2_TC011720	D6X0B5	Putative_uncharacterized_protein	Tribolium_castaneum	Eukaryota%Metazoa%Ecdysozoa%Arthropoda%Hexapoda%Insecta%Pterygota%Neoptera%Endopterygota%Coleoptera%Polyphaga%Cucujiformia%Tenebrionidae%Tenebrionidae_incertae_sedis%Tribolium	-	-	-	-	-	-	-	-	known
	Ref_Crab_Gene_757	Ref_Crab_Transcript_785_766	1.02639	0.196191	0.936207	UMT_M>UMT_I	-	-	-	-	-	-	-	-	-	-	-	-	-	novel
	Ref_Crab_Gene_759	Ref_Crab_Transcript_787_481	1.01872	0.394643	1	UMT_M>UMT_I	-	-	-	-	-	-	-	-	-	-	-	-	-	novel
	Ref_Crab_Gene_760	Ref_Crab_Transcript_788_302	-0.569026	1	1	UMT_M<UMT_I	-	-	-	-	-	-	-	-	-	-	-	-	-	novel
	Ref_Crab_Gene_761	Ref_Crab_Transcript_789_481	-1.95053	0.266667	0.936207	UMT_M<UMT_I	-	-	-	-	-	-	-	-	-	-	-	-	-	novel
	Ref_Crab_Gene_762	Ref_Crab_Transcript_790_652	0.747169	0.7999	1	UMT_M>UMT_I	-	-	-	-	-	-	-	-	-	-	-	-	-	novel
	Ref_Crab_Gene_764	Ref_Crab_Transcript_792_692	-0.212715	1	1	UMT_M<UMT_I	-	-	-	-	-	-	-	-	-	-	-	-	-	novel
	Ref_Crab_Gene_765	Ref_Crab_Transcript_793_839	0.360363	0.792443	1	UMT_M>UMT_I	-	L7X5P1	C-type_lectin	Scylla_paramamosain	Eukaryota%Metazoa%Ecdysozoa%Arthropoda%Crustacea%Malacostraca%Eumalacostraca%Eucarida%Decapoda%Pleocyemata%Brachyura%Eubrachyura%Portunoidea%Portunidae%Scylla	-	IPR001304%IPR016186%IPR016187	C-type_lectin%C-type_lectin-like%C-type_lectin_fold	PF00059	Lectin_C	PS50041	C_TYPE_LECTIN_2	C-type	known
	Ref_Crab_Gene_766	Ref_Crab_Transcript_794_314	0.595052	0.769726	1	UMT_M>UMT_I	-	-	-	-	-	-	-	-	-	-	-	-	-	novel
	Ref_Crab_Gene_767	Ref_Crab_Transcript_795_386	1.5335	0.143889	0.936207	UMT_M>UMT_I	-	-	-	-	-	-	-	-	-	-	-	-	-	novel
	Ref_Crab_Gene_768	Ref_Crab_Transcript_796_988	1.49533	0.183672	0.936207	UMT_M>UMT_I	-	-	-	-	-	-	-	-	-	-	-	-	-	novel
	Ref_Crab_Gene_769	Ref_Crab_Transcript_797_420	-3.22135	0.52381	1	UMT_M<UMT_I	-	-	-	-	-	-	-	-	-	-	-	-	-	novel
	Ref_Crab_Gene_770	Ref_Crab_Transcript_798_479	-1.11369	0.726708	1	UMT_M<UMT_I	-	-	-	-	-	-	-	-	-	-	-	-	-	novel
	Ref_Crab_Gene_771	Ref_Crab_Transcript_799_437	-0.415616	1	1	UMT_M<UMT_I	-	-	-	-	-	-	-	-	-	-	-	-	-	novel
	Ref_Crab_Gene_772	Ref_Crab_Transcript_800_350	-3.89508	0.285714	0.936207	UMT_M<UMT_I	-	-	-	-	-	-	-	-	-	-	-	-	-	novel
	Ref_Crab_Gene_773	Ref_Crab_Transcript_801_750	-0.524872	0.854437	1	UMT_M<UMT_I	-	-	-	-	-	-	-	-	-	-	-	-	-	novel
	Ref_Crab_Gene_774	Ref_Crab_Transcript_802_301	-2.71173	1	1	UMT_M<UMT_I	-	-	-	-	-	-	-	-	-	-	-	-	-	novel
	Ref_Crab_Gene_775	Ref_Crab_Transcript_803_885	-1.50816	0.521739	1	UMT_M<UMT_I	-	-	-	-	-	-	-	-	-	-	-	-	-	novel
	Ref_Crab_Gene_776	Ref_Crab_Transcript_804_571	-3.89508	0.285714	0.936207	UMT_M<UMT_I	-	-	-	-	-	-	-	-	-	-	-	-	-	novel
	Ref_Crab_Gene_777	Ref_Crab_Transcript_805_583	-0.355709	0.698707	1	UMT_M<UMT_I	-	-	-	-	-	-	-	-	-	-	-	-	-	novel
	Ref_Crab_Gene_778	Ref_Crab_Transcript_806_300	0.848656	0.497906	1	UMT_M>UMT_I	-	-	-	-	-	-	-	-	-	-	-	-	-	novel
	Ref_Crab_Gene_779	Ref_Crab_Transcript_807_1120	0.968376	0.210778	0.936207	UMT_M>UMT_I	-	-	-	-	-	-	-	-	-	-	-	-	-	novel
	Ref_Crab_Gene_780	Ref_Crab_Transcript_808_333	0.715561	1	1	UMT_M>UMT_I	-	B2CW98	Serine_proteinase-like_2b	Pacifastacus_leniusculus	Eukaryota%Metazoa%Ecdysozoa%Arthropoda%Crustacea%Malacostraca%Eumalacostraca%Eucarida%Decapoda%Pleocyemata%Astacidea%Astacoidea%Astacidae%Pacifastacus	-	IPR001254%IPR018114%IPR001314%IPR009003	Peptidase_S1%Peptidase_S1_AS%Peptidase_S1A%Trypsin-like_Pept_dom	PF00089	Trypsin	PS50240%PS00134	TRYPSIN_DOM%TRYPSIN_HIS	-	known
	Ref_Crab_Gene_781	Ref_Crab_Transcript_809_615	-1.81759	0.372947	1	UMT_M<UMT_I	-	-	-	-	-	-	-	-	-	-	-	-	-	novel
	Ref_Crab_Gene_782	Ref_Crab_Transcript_810_972	0.100778	1	1	UMT_M>UMT_I	-	-	-	-	-	-	-	-	-	-	-	-	-	novel
	Ref_Crab_Gene_783	Ref_Crab_Transcript_811_656	1.32816	0.283653	0.936207	UMT_M>UMT_I	-	-	-	-	-	-	-	-	-	-	-	-	-	novel
	Ref_Crab_Gene_784	Ref_Crab_Transcript_812_827	-0.817568	0.395441	1	UMT_M<UMT_I	LOC100086885	F7BPT2	Uncharacterized_protein	Ornithorhynchus_anatinus	Eukaryota%Metazoa%Chordata%Craniata%Vertebrata%Euteleostomi%Mammalia%Monotremata%Ornithorhynchidae%Ornithorhynchus	oaa:100086885	IPR020472%IPR015943%IPR001680%IPR017986	G-protein_beta_WD-40_rep%WD40/YVTN_repeat-like_dom%WD40_repeat%WD40_repeat_dom	PF00400	WD40	PS50082%PS50294	WD_REPEATS_2%WD_REPEATS_REGION	CG7568,	known
	Ref_Crab_Gene_785	Ref_Crab_Transcript_813_1287	-0.949136	0.225552	0.936207	UMT_M<UMT_I	-	-	-	-	-	-	-	-	-	-	-	-	-	novel
	Ref_Crab_Gene_786	Ref_Crab_Transcript_814_542	2.02023	0.285714	0.936207	UMT_M>UMT_I	-	-	-	-	-	-	-	-	-	-	-	-	-	novel
	Ref_Crab_Gene_787	Ref_Crab_Transcript_815_672	-1.04659	0.282111	0.936207	UMT_M<UMT_I	-	-	-	-	-	-	-	-	-	-	-	-	-	novel
	Ref_Crab_Gene_788	Ref_Crab_Transcript_816_1013	1.56077	0.104627	0.936207	UMT_M>UMT_I	-	-	-	-	-	-	-	-	-	-	-	-	-	novel
	Ref_Crab_Gene_789	Ref_Crab_Transcript_817_656	-2.47673	0.0999758	0.936207	UMT_M<UMT_I	-	-	-	-	-	-	-	-	-	-	-	-	-	novel
	Ref_Crab_Gene_790	Ref_Crab_Transcript_818_312	-3.22135	0.52381	1	UMT_M<UMT_I	-	-	-	-	-	-	-	-	-	-	-	-	-	novel
	Ref_Crab_Gene_792	Ref_Crab_Transcript_820_838	-1.11369	0.726708	1	UMT_M<UMT_I	-	-	-	-	-	-	-	-	-	-	-	-	-	novel
	Ref_Crab_Gene_793	Ref_Crab_Transcript_821_336	2.1773	0.186957	0.936207	UMT_M>UMT_I	-	-	-	-	-	-	-	-	-	-	-	-	-	novel
	Ref_Crab_Gene_794	Ref_Crab_Transcript_822_485	-1.11369	0.726708	1	UMT_M<UMT_I	-	-	-	-	-	-	-	-	-	-	-	-	-	novel
	Ref_Crab_Gene_795	Ref_Crab_Transcript_823_688,Ref_Crab_Transcript_824_719	1.03159	0.240055	0.936207	UMT_M>UMT_I	-	-	-	-	-	-	-	-	-	-	-	-	-	novel
	Ref_Crab_Gene_797	Ref_Crab_Transcript_826_684	1.09412	0.13145	0.936207	UMT_M>UMT_I	CFI_(7_of_8)	S4RYY0	Uncharacterized_protein	Petromyzon_marinus	Eukaryota%Metazoa%Chordata%Craniata%Vertebrata%Cyclostomata%Hyperoartia%Petromyzontiformes%Petromyzontidae%Petromyzon	-	IPR001254%IPR001314%IPR009003	Peptidase_S1%Peptidase_S1A%Trypsin-like_Pept_dom	PF00089	Trypsin	PS50240	TRYPSIN_DOM	CG4914	known
	Ref_Crab_Gene_798	Ref_Crab_Transcript_827_369	-0.569026	1	1	UMT_M<UMT_I	-	-	-	-	-	-	-	-	-	-	-	-	-	novel
	Ref_Crab_Gene_799	Ref_Crab_Transcript_828_350	-1.11369	0.726708	1	UMT_M<UMT_I	-	-	-	-	-	-	-	-	-	-	-	-	-	novel
	Ref_Crab_Gene_800	Ref_Crab_Transcript_829_395	-3.59719	0.285714	0.936207	UMT_M<UMT_I	-	-	-	-	-	-	-	-	-	-	-	-	-	novel
	Ref_Crab_Gene_801	Ref_Crab_Transcript_830_700	-0.115594	1	1	UMT_M<UMT_I	-	-	-	-	-	-	-	-	-	-	-	-	-	novel
	Ref_Crab_Gene_802	Ref_Crab_Transcript_831_1219	2.0053	0.0127954	0.936207	UMT_M>UMT_I	-	-	-	-	-	-	-	-	-	-	-	-	-	novel
	Ref_Crab_Gene_803	Ref_Crab_Transcript_832_351	1.11148	1	1	UMT_M>UMT_I	-	-	-	-	-	-	-	-	-	-	-	-	-	novel
	Ref_Crab_Gene_804	Ref_Crab_Transcript_833_563	0.848656	0.497906	1	UMT_M>UMT_I	-	-	-	-	-	-	-	-	-	-	-	-	-	novel
	Ref_Crab_Gene_805	Ref_Crab_Transcript_834_694	-1.18115	0.352672	1	UMT_M<UMT_I	-	-	-	-	-	-	-	-	-	-	-	-	-	novel
	Ref_Crab_Gene_806	Ref_Crab_Transcript_835_324	2.02023	0.285714	0.936207	UMT_M>UMT_I	-	-	-	-	-	-	-	-	-	-	-	-	-	novel
	Ref_Crab_Gene_807	Ref_Crab_Transcript_836_421	1.22518	0.658385	1	UMT_M>UMT_I	-	-	-	-	-	-	-	-	-	-	-	-	-	novel
	Ref_Crab_Gene_808	Ref_Crab_Transcript_837_833	-1.10036	0.352672	1	UMT_M<UMT_I	-	-	-	-	-	-	-	-	-	-	-	-	-	novel
	Ref_Crab_Gene_809	Ref_Crab_Transcript_838_491	-4.14186	0.161491	0.936207	UMT_M<UMT_I	-	-	-	-	-	-	-	-	-	-	-	-	-	novel
	Ref_Crab_Gene_810	Ref_Crab_Transcript_839_474	-4.14186	0.161491	0.936207	UMT_M<UMT_I	-	-	-	-	-	-	-	-	-	-	-	-	-	novel
	Ref_Crab_Gene_811	Ref_Crab_Transcript_840_445	-1.50816	0.521739	1	UMT_M<UMT_I	-	-	-	-	-	-	-	-	-	-	-	-	-	novel
	Ref_Crab_Gene_812	Ref_Crab_Transcript_841_510	-0.35563	1	1	UMT_M<UMT_I	-	-	-	-	-	-	-	-	-	-	-	-	-	novel
	Ref_Crab_Gene_813	Ref_Crab_Transcript_842_376	0.316433	1	1	UMT_M>UMT_I	-	-	-	-	-	-	-	-	-	-	-	-	-	novel
	Ref_Crab_Gene_814	Ref_Crab_Transcript_843_620	2.23632	0.0577711	0.936207	UMT_M>UMT_I	-	-	-	-	-	-	-	-	-	-	-	-	-	novel
	Ref_Crab_Gene_815	Ref_Crab_Transcript_844_383	0.316433	1	1	UMT_M>UMT_I	-	-	-	-	-	-	-	-	-	-	-	-	-	novel
	Ref_Crab_Gene_816	Ref_Crab_Transcript_845_428	0.715561	1	1	UMT_M>UMT_I	-	-	-	-	-	-	-	-	-	-	-	-	-	novel
	Ref_Crab_Gene_817	Ref_Crab_Transcript_846_395	2.02023	0.285714	0.936207	UMT_M>UMT_I	-	-	-	-	-	-	-	-	-	-	-	-	-	novel
	Ref_Crab_Gene_818	Ref_Crab_Transcript_847_784	-0.415616	1	1	UMT_M<UMT_I	-	-	-	-	-	-	-	-	-	-	-	-	-	novel
	Ref_Crab_Gene_819	Ref_Crab_Transcript_848_377	-0.209191	1	1	UMT_M<UMT_I	-	-	-	-	-	-	-	-	-	-	-	-	-	novel
	Ref_Crab_Gene_820	Ref_Crab_Transcript_849_874	0.848656	0.497906	1	UMT_M>UMT_I	-	-	-	-	-	-	-	-	-	-	-	-	-	novel
	Ref_Crab_Gene_822	Ref_Crab_Transcript_851_336	2.02023	0.285714	0.936207	UMT_M>UMT_I	-	-	-	-	-	-	-	-	-	-	-	-	-	novel
	Ref_Crab_Gene_823	Ref_Crab_Transcript_852_463,Ref_Crab_Transcript_853_356	-1.11369	0.726708	1	UMT_M<UMT_I	-	-	-	-	-	-	-	-	-	-	-	-	-	novel
	Ref_Crab_Gene_824	Ref_Crab_Transcript_854_462	1.22518	0.658385	1	UMT_M>UMT_I	-	-	-	-	-	-	-	-	-	-	-	-	-	novel
	Ref_Crab_Gene_825	Ref_Crab_Transcript_855_314	-0.569026	1	1	UMT_M<UMT_I	-	-	-	-	-	-	-	-	-	-	-	-	-	novel
	Ref_Crab_Gene_826	Ref_Crab_Transcript_856_315,Ref_Crab_Transcript_857_315	0.355426	0.840166	1	UMT_M>UMT_I	-	H9J688	Uncharacterized_protein	Bombyx_mori	Eukaryota%Metazoa%Ecdysozoa%Arthropoda%Hexapoda%Insecta%Pterygota%Neoptera%Endopterygota%Lepidoptera%Glossata%Ditrysia%Bombycoidea%Bombycidae%Bombycinae%Bombyx	-	IPR013162%IPR007110%IPR013783%IPR013098%IPR003599%IPR003598%IPR013106	CD80_C2-set%Ig-like_dom%Ig-like_fold%Ig_I-set%Ig_sub%Ig_sub2%Ig_V-set	PF08205%PF07679%PF07686	C2-set_2%I-set%V-set	PS50835	IG_LIKE	CG14372,	known
	Ref_Crab_Gene_827	Ref_Crab_Transcript_858_341	-3.22135	0.52381	1	UMT_M<UMT_I	-	-	-	-	-	-	-	-	-	-	-	-	-	novel
	Ref_Crab_Gene_828	Ref_Crab_Transcript_859_340	2.02023	0.285714	0.936207	UMT_M>UMT_I	-	-	-	-	-	-	-	-	-	-	-	-	-	novel
	Ref_Crab_Gene_829	Ref_Crab_Transcript_860_504	0.892939	0.521739	1	UMT_M>UMT_I	-	-	-	-	-	-	-	-	-	-	-	-	-	novel
	Ref_Crab_Gene_830	Ref_Crab_Transcript_861_1013	-1.81759	0.372947	1	UMT_M<UMT_I	-	-	-	-	-	-	-	-	-	-	-	-	-	novel
	Ref_Crab_Gene_831	Ref_Crab_Transcript_862_484	-4.14186	0.161491	0.936207	UMT_M<UMT_I	-	-	-	-	-	-	-	-	-	-	-	-	-	novel
	Ref_Crab_Gene_832	Ref_Crab_Transcript_863_626	-0.35563	1	1	UMT_M<UMT_I	-	-	-	-	-	-	-	-	-	-	-	-	-	novel
	Ref_Crab_Gene_833	Ref_Crab_Transcript_864_438,Ref_Crab_Transcript_865_646	0.352708	1	1	UMT_M>UMT_I	-	-	-	-	-	-	-	-	-	-	-	-	-	novel
	Ref_Crab_Gene_834	Ref_Crab_Transcript_866_740	-0.599406	0.769726	1	UMT_M<UMT_I	-	-	-	-	-	-	-	-	-	-	-	-	-	novel
	Ref_Crab_Gene_835	Ref_Crab_Transcript_867_747	0.0225333	1	1	UMT_M>UMT_I	-	-	-	-	-	-	-	-	-	-	-	-	-	novel
	Ref_Crab_Gene_836	Ref_Crab_Transcript_868_606	-0.204946	1	1	UMT_M<UMT_I	-	-	-	-	-	-	-	-	-	-	-	-	-	novel
	Ref_Crab_Gene_837	Ref_Crab_Transcript_869_405	-3.89508	0.285714	0.936207	UMT_M<UMT_I	HY04_12130	A0A083WS85	Uncharacterized_protein	Chryseobacterium_antarcticum	Bacteria%Bacteroidetes%Flavobacteriia%Flavobacteriales%Flavobacteriaceae%Chryseobacterium	-	-	-	-	-	-	-	-	known
	Ref_Crab_Gene_838	Ref_Crab_Transcript_870_672	-0.193188	1	1	UMT_M<UMT_I	-	-	-	-	-	-	-	-	-	-	-	-	-	novel
	Ref_Crab_Gene_839	Ref_Crab_Transcript_871_670	-1.1902	0.302645	0.960951	UMT_M<UMT_I	-	-	-	-	-	-	-	-	-	-	-	-	-	novel
	Ref_Crab_Gene_840	Ref_Crab_Transcript_872_334	0.316433	1	1	UMT_M>UMT_I	-	-	-	-	-	-	-	-	-	-	-	-	-	novel
	Ref_Crab_Gene_841	Ref_Crab_Transcript_873_566	-4.53632	0.0942029	0.936207	UMT_M<UMT_I	-	-	-	-	-	-	-	-	-	-	-	-	-	novel
	Ref_Crab_Gene_842	Ref_Crab_Transcript_874_341	-0.193188	1	1	UMT_M<UMT_I	-	-	-	-	-	-	-	-	-	-	-	-	-	novel
	Ref_Crab_Gene_843	Ref_Crab_Transcript_875_422	-1.81759	0.372947	1	UMT_M<UMT_I	-	-	-	-	-	-	-	-	-	-	-	-	-	novel
	Ref_Crab_Gene_844	Ref_Crab_Transcript_876_779	-1.16349	0.497906	1	UMT_M<UMT_I	-	-	-	-	-	-	-	-	-	-	-	-	-	novel
	Ref_Crab_Gene_845	Ref_Crab_Transcript_877_371	-0.132817	1	1	UMT_M<UMT_I	-	-	-	-	-	-	-	-	-	-	-	-	-	novel
	Ref_Crab_Gene_846	Ref_Crab_Transcript_878_999	-0.879963	0.308333	0.966911	UMT_M<UMT_I	-	-	-	-	-	-	-	-	-	-	-	-	-	novel
	Ref_Crab_Gene_847	Ref_Crab_Transcript_879_954	2.43446	0.0396963	0.936207	UMT_M>UMT_I	-	-	-	-	-	-	-	-	-	-	-	-	-	novel
	Ref_Crab_Gene_848	Ref_Crab_Transcript_880_395	-3.22135	0.52381	1	UMT_M<UMT_I	-	-	-	-	-	-	-	-	-	-	-	-	-	novel
	Ref_Crab_Gene_849	Ref_Crab_Transcript_881_899	1.3444	0.12613	0.936207	UMT_M>UMT_I	-	-	-	-	-	-	-	-	-	-	-	-	-	novel
	Ref_Crab_Gene_850	Ref_Crab_Transcript_882_668	1.90484	0.0456519	0.936207	UMT_M>UMT_I	-	-	-	-	-	-	-	-	-	-	-	-	-	novel
	Ref_Crab_Gene_851	Ref_Crab_Transcript_883_404	0.0418354	1	1	UMT_M>UMT_I	-	-	-	-	-	-	-	-	-	-	-	-	-	novel
	Ref_Crab_Gene_852	Ref_Crab_Transcript_884_840	-2.64312	0.0536329	0.936207	UMT_M<UMT_I	-	-	-	-	-	-	-	-	-	-	-	-	-	novel
	Ref_Crab_Gene_853	Ref_Crab_Transcript_885_419	2.4135	0.0144137	0.936207	UMT_M>UMT_I	-	-	-	-	-	-	-	-	-	-	-	-	-	novel
	Ref_Crab_Gene_854	Ref_Crab_Transcript_886_461,Ref_Crab_Transcript_887_627	-0.35563	1	1	UMT_M<UMT_I	-	-	-	-	-	-	-	-	-	-	-	-	-	novel
	Ref_Crab_Gene_855	Ref_Crab_Transcript_888_303	2.02023	0.285714	0.936207	UMT_M>UMT_I	-	-	-	-	-	-	-	-	-	-	-	-	-	novel
	Ref_Crab_Gene_856	Ref_Crab_Transcript_889_329	-2.71173	1	1	UMT_M<UMT_I	-	-	-	-	-	-	-	-	-	-	-	-	-	novel
	Ref_Crab_Gene_857	Ref_Crab_Transcript_890_360	-2.28862	0.137874	0.936207	UMT_M<UMT_I	-	-	-	-	-	-	-	-	-	-	-	-	-	novel
	Ref_Crab_Gene_858	Ref_Crab_Transcript_891_958,Ref_Crab_Transcript_892_344	0.665734	0.524474	1	UMT_M>UMT_I	-	-	-	-	-	-	-	-	-	-	-	-	-	novel
	Ref_Crab_Gene_859	Ref_Crab_Transcript_893_370	-0.762407	0.585507	1	UMT_M<UMT_I	-	-	-	-	-	-	-	-	-	-	-	-	-	novel
	Ref_Crab_Gene_860	Ref_Crab_Transcript_894_871	-1.4655	0.183672	0.936207	UMT_M<UMT_I	-	-	-	-	-	-	-	-	-	-	-	-	-	novel
	Ref_Crab_Gene_861	Ref_Crab_Transcript_895_328	3.93691	0.285714	0.936207	UMT_M>UMT_I	-	-	-	-	-	-	-	-	-	-	-	-	-	novel
	Ref_Crab_Gene_862	Ref_Crab_Transcript_896_544	-3.89508	0.285714	0.936207	UMT_M<UMT_I	-	-	-	-	-	-	-	-	-	-	-	-	-	novel
	Ref_Crab_Gene_863	Ref_Crab_Transcript_897_634	0.848656	0.497906	1	UMT_M>UMT_I	-	-	-	-	-	-	-	-	-	-	-	-	-	novel
	Ref_Crab_Gene_865	Ref_Crab_Transcript_899_488	-1.11369	0.726708	1	UMT_M<UMT_I	-	-	-	-	-	-	-	-	-	-	-	-	-	novel
	Ref_Crab_Gene_866	Ref_Crab_Transcript_900_559	-0.0461903	1	1	UMT_M<UMT_I	-	-	-	-	-	-	-	-	-	-	-	-	-	novel
	Ref_Crab_Gene_867	Ref_Crab_Transcript_901_336	-4.69932	0.0565217	0.936207	UMT_M<UMT_I	-	-	-	-	-	-	-	-	-	-	-	-	-	novel
	Ref_Crab_Gene_868	Ref_Crab_Transcript_902_664	0.355426	0.840166	1	UMT_M>UMT_I	-	-	-	-	-	-	-	-	-	-	-	-	-	novel
	Ref_Crab_Gene_869	Ref_Crab_Transcript_903_455	1.22518	0.658385	1	UMT_M>UMT_I	-	-	-	-	-	-	-	-	-	-	-	-	-	novel
	Ref_Crab_Gene_870	Ref_Crab_Transcript_904_620	0.829605	0.479207	1	UMT_M>UMT_I	-	-	-	-	-	-	-	-	-	-	-	-	-	novel
	Ref_Crab_Gene_871	Ref_Crab_Transcript_905_478	-0.322047	0.752733	1	UMT_M<UMT_I	-	-	-	-	-	-	-	-	-	-	-	-	-	novel
	Ref_Crab_Gene_872	Ref_Crab_Transcript_906_314	2.1773	0.186957	0.936207	UMT_M>UMT_I	-	-	-	-	-	-	-	-	-	-	-	-	-	novel
	Ref_Crab_Gene_873	Ref_Crab_Transcript_907_325	-3.22135	0.52381	1	UMT_M<UMT_I	-	-	-	-	-	-	-	-	-	-	-	-	-	novel
	Ref_Crab_Gene_874	Ref_Crab_Transcript_908_407	-3.22135	0.52381	1	UMT_M<UMT_I	-	-	-	-	-	-	-	-	-	-	-	-	-	novel
	Ref_Crab_Gene_875	Ref_Crab_Transcript_909_363	1.22518	0.658385	1	UMT_M>UMT_I	-	-	-	-	-	-	-	-	-	-	-	-	-	novel
	Ref_Crab_Gene_877	Ref_Crab_Transcript_911_455	-0.211379	1	1	UMT_M<UMT_I	-	-	-	-	-	-	-	-	-	-	-	-	-	novel
	Ref_Crab_Gene_878	Ref_Crab_Transcript_912_901	-0.90696	0.293949	0.953784	UMT_M<UMT_I	-	-	-	-	-	-	-	-	-	-	-	-	-	novel
	Ref_Crab_Gene_879	Ref_Crab_Transcript_913_446	2.57345	0.161491	0.936207	UMT_M>UMT_I	-	-	-	-	-	-	-	-	-	-	-	-	-	novel
	Ref_Crab_Gene_880	Ref_Crab_Transcript_914_464	-0.193188	1	1	UMT_M<UMT_I	-	-	-	-	-	-	-	-	-	-	-	-	-	novel
	Ref_Crab_Gene_881	Ref_Crab_Transcript_915_526	-1.50816	0.521739	1	UMT_M<UMT_I	-	-	-	-	-	-	-	-	-	-	-	-	-	novel
	Ref_Crab_Gene_882	Ref_Crab_Transcript_916_516	-3.89508	0.285714	0.936207	UMT_M<UMT_I	-	-	-	-	-	-	-	-	-	-	-	-	-	novel
	Ref_Crab_Gene_883	Ref_Crab_Transcript_917_670	1.5335	0.143889	0.936207	UMT_M>UMT_I	-	-	-	-	-	-	-	-	-	-	-	-	-	novel
	Ref_Crab_Gene_884	Ref_Crab_Transcript_918_971	0.714867	0.465039	1	UMT_M>UMT_I	-	-	-	-	-	-	-	-	-	-	-	-	-	novel
	Ref_Crab_Gene_885	Ref_Crab_Transcript_919_343	0.34827	1	1	UMT_M>UMT_I	-	-	-	-	-	-	-	-	-	-	-	-	-	novel
	Ref_Crab_Gene_886	Ref_Crab_Transcript_920_564	1.05933	0.333681	1	UMT_M>UMT_I	-	-	-	-	-	-	-	-	-	-	-	-	-	novel
	Ref_Crab_Gene_887	Ref_Crab_Transcript_921_1148	-2.71963	0.0536329	0.936207	UMT_M<UMT_I	Sp-PolppL_85	W4Y1J4	Uncharacterized_protein	Strongylocentrotus_purpuratus	Eukaryota%Metazoa%Echinodermata%Eleutherozoa%Echinozoa%Echinoidea%Euechinoidea%Echinacea%Echinoida%Strongylocentrotidae%Strongylocentrotus	-	IPR001584%IPR001995%IPR008916%IPR012337%IPR000477%IPR003309%IPR001878	Integrase_cat-core%Peptidase_A2_cat%Retrov_capsid_C%RNaseH-like_dom%RT_dom%Tscrpt_reg_SCAN%Znf_CCHC	PF00665%PF00078%PF02023	rve%RVT_1%SCAN	PS50175%PS50994%PS50878%PS50158	ASP_PROT_RETROV%INTEGRASE%RT_POL%ZF_CCHC	-	known
	Ref_Crab_Gene_889	Ref_Crab_Transcript_923_386	0.189708	1	1	UMT_M>UMT_I	-	-	-	-	-	-	-	-	-	-	-	-	-	novel
	Ref_Crab_Gene_890	Ref_Crab_Transcript_924_641	-0.599406	0.769726	1	UMT_M<UMT_I	-	-	-	-	-	-	-	-	-	-	-	-	-	novel
	Ref_Crab_Gene_891	Ref_Crab_Transcript_925_596	5.3247	1.79859e-05	0.0357618	UMT_M>UMT_I	-	-	-	-	-	-	-	-	-	-	-	-	-	novel
	Ref_Crab_Gene_892	Ref_Crab_Transcript_926_476	-0.193188	1	1	UMT_M<UMT_I	-	-	-	-	-	-	-	-	-	-	-	-	-	novel
	Ref_Crab_Gene_893	Ref_Crab_Transcript_927_528	0.61191	0.700311	1	UMT_M>UMT_I	-	-	-	-	-	-	-	-	-	-	-	-	-	novel
	Ref_Crab_Gene_894	Ref_Crab_Transcript_928_495	-1.32436	0.726708	1	UMT_M<UMT_I	-	-	-	-	-	-	-	-	-	-	-	-	-	novel
	Ref_Crab_Gene_895	Ref_Crab_Transcript_929_824	-0.0653355	1	1	UMT_M<UMT_I	-	-	-	-	-	-	-	-	-	-	-	-	-	novel
	Ref_Crab_Gene_896	Ref_Crab_Transcript_930_306	0.339722	1	1	UMT_M>UMT_I	-	-	-	-	-	-	-	-	-	-	-	-	-	novel
	Ref_Crab_Gene_897	Ref_Crab_Transcript_931_336	0.921349	0.542974	1	UMT_M>UMT_I	-	-	-	-	-	-	-	-	-	-	-	-	-	novel
	Ref_Crab_Gene_898	Ref_Crab_Transcript_932_392	-0.204946	1	1	UMT_M<UMT_I	-	-	-	-	-	-	-	-	-	-	-	-	-	novel
	Ref_Crab_Gene_899	Ref_Crab_Transcript_933_372	-0.569026	1	1	UMT_M<UMT_I	-	-	-	-	-	-	-	-	-	-	-	-	-	novel
	Ref_Crab_Gene_900	Ref_Crab_Transcript_934_388	-3.22135	0.52381	1	UMT_M<UMT_I	-	-	-	-	-	-	-	-	-	-	-	-	-	novel
	Ref_Crab_Gene_901	Ref_Crab_Transcript_935_595	0.840726	0.348276	1	UMT_M>UMT_I	-	-	-	-	-	-	-	-	-	-	-	-	-	novel
	Ref_Crab_Gene_902	Ref_Crab_Transcript_936_513	-0.866913	1	1	UMT_M<UMT_I	-	-	-	-	-	-	-	-	-	-	-	-	-	novel
	Ref_Crab_Gene_903	Ref_Crab_Transcript_937_446	-0.866913	1	1	UMT_M<UMT_I	-	-	-	-	-	-	-	-	-	-	-	-	-	novel
	Ref_Crab_Gene_904	Ref_Crab_Transcript_938_554	-0.722517	0.670342	1	UMT_M<UMT_I	-	-	-	-	-	-	-	-	-	-	-	-	-	novel
	Ref_Crab_Gene_905	Ref_Crab_Transcript_939_1115	-0.425424	0.633648	1	UMT_M<UMT_I	L798_11801	A0A067QXP6	Tubby-related_protein_4	Zootermopsis_nevadensis	Eukaryota%Metazoa%Ecdysozoa%Arthropoda%Hexapoda%Insecta%Pterygota%Neoptera%Orthopteroidea%Dictyoptera%Isoptera%Termopsidae%Zootermopsis	-	-	-	-	-	-	-	tusp,	known
	Ref_Crab_Gene_906	Ref_Crab_Transcript_940_442	-1.39315	0.129437	0.936207	UMT_M<UMT_I	-	-	-	-	-	-	-	-	-	-	-	-	-	novel
	Ref_Crab_Gene_907	Ref_Crab_Transcript_941_451	0.339722	1	1	UMT_M>UMT_I	-	-	-	-	-	-	-	-	-	-	-	-	-	novel
	Ref_Crab_Gene_908	Ref_Crab_Transcript_942_1229	0.142593	0.92171	1	UMT_M>UMT_I	L798_11116	A0A067QXG7	Uncharacterized_protein	Zootermopsis_nevadensis	Eukaryota%Metazoa%Ecdysozoa%Arthropoda%Hexapoda%Insecta%Pterygota%Neoptera%Orthopteroidea%Dictyoptera%Isoptera%Termopsidae%Zootermopsis	-	-	-	-	-	-	-	-	known
	Ref_Crab_Gene_909	Ref_Crab_Transcript_943_489	0.316433	1	1	UMT_M>UMT_I	-	-	-	-	-	-	-	-	-	-	-	-	-	novel
	Ref_Crab_Gene_910	Ref_Crab_Transcript_944_465	-0.204946	1	1	UMT_M<UMT_I	-	-	-	-	-	-	-	-	-	-	-	-	-	novel
	Ref_Crab_Gene_911	Ref_Crab_Transcript_945_470	-4.35253	0.0942029	0.936207	UMT_M<UMT_I	-	-	-	-	-	-	-	-	-	-	-	-	-	novel
	Ref_Crab_Gene_912	Ref_Crab_Transcript_946_594	0.501865	0.670342	1	UMT_M>UMT_I	-	-	-	-	-	-	-	-	-	-	-	-	-	novel
	Ref_Crab_Gene_913	Ref_Crab_Transcript_947_300	-3.22135	0.52381	1	UMT_M<UMT_I	-	-	-	-	-	-	-	-	-	-	-	-	-	novel
	Ref_Crab_Gene_914	Ref_Crab_Transcript_948_638	-0.610278	0.670342	1	UMT_M<UMT_I	-	-	-	-	-	-	-	-	-	-	-	-	-	novel
	Ref_Crab_Gene_915	Ref_Crab_Transcript_949_344	0.595052	0.769726	1	UMT_M>UMT_I	-	-	-	-	-	-	-	-	-	-	-	-	-	novel
	Ref_Crab_Gene_916	Ref_Crab_Transcript_950_668	-0.646169	0.364957	1	UMT_M<UMT_I	-	-	-	-	-	-	-	-	-	-	-	-	-	novel
	Ref_Crab_Gene_917	Ref_Crab_Transcript_951_307	0.316433	1	1	UMT_M>UMT_I	-	-	-	-	-	-	-	-	-	-	-	-	-	novel
	Ref_Crab_Gene_918	Ref_Crab_Transcript_952_312,Ref_Crab_Transcript_953_350	1.26878	0.521739	1	UMT_M>UMT_I	DAPPUDRAFT_301543	E9HJC1	Putative_uncharacterized_protein	Daphnia_pulex	Eukaryota%Metazoa%Ecdysozoa%Arthropoda%Crustacea%Branchiopoda%Diplostraca%Cladocera%Anomopoda%Daphniidae%Daphnia	-	IPR004878	Otopetrin	PF03189	Otopetrin	-	-	-	known
	Ref_Crab_Gene_919	Ref_Crab_Transcript_954_2551	0.185239	0.824282	1	UMT_M>UMT_I	-	-	-	-	-	-	-	-	-	-	-	-	-	novel
	Ref_Crab_Gene_920	Ref_Crab_Transcript_955_564	-0.323618	1	1	UMT_M<UMT_I	-	-	-	-	-	-	-	-	-	-	-	-	-	novel
	Ref_Crab_Gene_921	Ref_Crab_Transcript_956_1440	-0.27279	0.814851	1	UMT_M<UMT_I	-	-	-	-	-	-	-	-	-	-	-	-	-	novel
	Ref_Crab_Gene_922	Ref_Crab_Transcript_957_771	-0.212715	1	1	UMT_M<UMT_I	-	-	-	-	-	-	-	-	-	-	-	-	-	novel
	Ref_Crab_Gene_923	Ref_Crab_Transcript_958_671	1.29184	0.372947	1	UMT_M>UMT_I	-	-	-	-	-	-	-	-	-	-	-	-	-	novel
	Ref_Crab_Gene_924	Ref_Crab_Transcript_959_645	-0.599406	0.769726	1	UMT_M<UMT_I	-	-	-	-	-	-	-	-	-	-	-	-	-	novel
	Ref_Crab_Gene_925	Ref_Crab_Transcript_960_732	0.496685	0.638759	1	UMT_M>UMT_I	-	-	-	-	-	-	-	-	-	-	-	-	-	novel
	Ref_Crab_Gene_926	Ref_Crab_Transcript_961_350	-0.193188	1	1	UMT_M<UMT_I	-	-	-	-	-	-	-	-	-	-	-	-	-	novel
	Ref_Crab_Gene_927	Ref_Crab_Transcript_962_318	0.595052	0.769726	1	UMT_M>UMT_I	-	-	-	-	-	-	-	-	-	-	-	-	-	novel
	Ref_Crab_Gene_928	Ref_Crab_Transcript_963_905	-0.562717	0.401811	1	UMT_M<UMT_I	-	-	-	-	-	-	-	-	-	-	-	-	-	novel
	Ref_Crab_Gene_929	Ref_Crab_Transcript_964_1486	-1.42915	0.0854071	0.936207	UMT_M<UMT_I	-	-	-	-	-	-	-	-	-	-	-	-	-	novel
	Ref_Crab_Gene_930	Ref_Crab_Transcript_965_924	-0.0114609	1	1	UMT_M<UMT_I	-	-	-	-	-	-	-	-	-	-	-	-	-	novel
	Ref_Crab_Gene_931	Ref_Crab_Transcript_966_313	-0.569026	1	1	UMT_M<UMT_I	-	-	-	-	-	-	-	-	-	-	-	-	-	novel
	Ref_Crab_Gene_932	Ref_Crab_Transcript_967_462	-0.569026	1	1	UMT_M<UMT_I	-	-	-	-	-	-	-	-	-	-	-	-	-	novel
	Ref_Crab_Gene_933	Ref_Crab_Transcript_968_615	-1.50816	0.521739	1	UMT_M<UMT_I	-	-	-	-	-	-	-	-	-	-	-	-	-	novel
	Ref_Crab_Gene_934	Ref_Crab_Transcript_969_472,Ref_Crab_Transcript_970_579	-1.73437	0.187026	0.936207	UMT_M<UMT_I	-	C6ETD3	Peroxinectin	Scylla_serrata	Eukaryota%Metazoa%Ecdysozoa%Arthropoda%Crustacea%Malacostraca%Eumalacostraca%Eucarida%Decapoda%Pleocyemata%Brachyura%Eubrachyura%Portunoidea%Portunidae%Scylla	-	IPR010255%IPR019791	Haem_peroxidase%Haem_peroxidase_animal	PF03098	An_peroxidase	PS50292	PEROXIDASE_3	Peroxinectin-like	known
	Ref_Crab_Gene_935	Ref_Crab_Transcript_971_516	-0.193188	1	1	UMT_M<UMT_I	-	-	-	-	-	-	-	-	-	-	-	-	-	novel
	Ref_Crab_Gene_936	Ref_Crab_Transcript_972_1291	0.503916	0.506136	1	UMT_M>UMT_I	-	-	-	-	-	-	-	-	-	-	-	-	-	novel
	Ref_Crab_Gene_937	Ref_Crab_Transcript_973_713	0.352708	1	1	UMT_M>UMT_I	-	-	-	-	-	-	-	-	-	-	-	-	-	novel
	Ref_Crab_Gene_938	Ref_Crab_Transcript_974_493	-3.89508	0.285714	0.936207	UMT_M<UMT_I	-	-	-	-	-	-	-	-	-	-	-	-	-	novel
	Ref_Crab_Gene_939	Ref_Crab_Transcript_975_344	-2.71173	1	1	UMT_M<UMT_I	-	-	-	-	-	-	-	-	-	-	-	-	-	novel
	Ref_Crab_Gene_940	Ref_Crab_Transcript_976_314	-0.866913	1	1	UMT_M<UMT_I	-	-	-	-	-	-	-	-	-	-	-	-	-	novel
	Ref_Crab_Gene_941	Ref_Crab_Transcript_977_934	-1.52862	0.148066	0.936207	UMT_M<UMT_I	-	-	-	-	-	-	-	-	-	-	-	-	-	novel
	Ref_Crab_Gene_942	Ref_Crab_Transcript_978_623	-0.951309	0.207044	0.936207	UMT_M<UMT_I	-	-	-	-	-	-	-	-	-	-	-	-	-	novel
	Ref_Crab_Gene_944	Ref_Crab_Transcript_980_675	0.261464	0.876186	1	UMT_M>UMT_I	-	-	-	-	-	-	-	-	-	-	-	-	-	novel
	Ref_Crab_Gene_945	Ref_Crab_Transcript_981_852	0.427512	0.732196	1	UMT_M>UMT_I	-	-	-	-	-	-	-	-	-	-	-	-	-	novel
	Ref_Crab_Gene_946	Ref_Crab_Transcript_982_923	-2.47673	0.0999758	0.936207	UMT_M<UMT_I	-	-	-	-	-	-	-	-	-	-	-	-	-	novel
	Ref_Crab_Gene_947	Ref_Crab_Transcript_983_732	1.26878	0.521739	1	UMT_M>UMT_I	-	-	-	-	-	-	-	-	-	-	-	-	-	novel
	Ref_Crab_Gene_948	Ref_Crab_Transcript_984_762	0.654513	0.337744	1	UMT_M>UMT_I	-	-	-	-	-	-	-	-	-	-	-	-	-	novel
	Ref_Crab_Gene_949	Ref_Crab_Transcript_985_708	-0.959516	0.18141	0.936207	UMT_M<UMT_I	-	-	-	-	-	-	-	-	-	-	-	-	-	novel
	Ref_Crab_Gene_950	Ref_Crab_Transcript_986_354	1.29184	0.372947	1	UMT_M>UMT_I	-	-	-	-	-	-	-	-	-	-	-	-	-	novel
	Ref_Crab_Gene_951	Ref_Crab_Transcript_987_305	-3.89508	0.285714	0.936207	UMT_M<UMT_I	-	-	-	-	-	-	-	-	-	-	-	-	-	novel
	Ref_Crab_Gene_952	Ref_Crab_Transcript_988_405	-0.204946	1	1	UMT_M<UMT_I	-	-	-	-	-	-	-	-	-	-	-	-	-	novel
	Ref_Crab_Gene_953	Ref_Crab_Transcript_989_463	-0.569026	1	1	UMT_M<UMT_I	-	-	-	-	-	-	-	-	-	-	-	-	-	novel
	Ref_Crab_Gene_954	Ref_Crab_Transcript_990_768	-0.427752	0.854437	1	UMT_M<UMT_I	-	-	-	-	-	-	-	-	-	-	-	-	-	novel
	Ref_Crab_Gene_955	Ref_Crab_Transcript_991_740	2.42206	0.0381992	0.936207	UMT_M>UMT_I	-	-	-	-	-	-	-	-	-	-	-	-	-	novel
	Ref_Crab_Gene_956	Ref_Crab_Transcript_992_611	0.294062	0.742425	1	UMT_M>UMT_I	-	-	-	-	-	-	-	-	-	-	-	-	-	novel
	Ref_Crab_Gene_957	Ref_Crab_Transcript_993_493	-0.569026	1	1	UMT_M<UMT_I	-	-	-	-	-	-	-	-	-	-	-	-	-	novel
	Ref_Crab_Gene_958	Ref_Crab_Transcript_994_686	0.142593	0.92171	1	UMT_M>UMT_I	-	-	-	-	-	-	-	-	-	-	-	-	-	novel
	Ref_Crab_Gene_959	Ref_Crab_Transcript_995_494	-1.50816	0.521739	1	UMT_M<UMT_I	-	-	-	-	-	-	-	-	-	-	-	-	-	novel
	Ref_Crab_Gene_960	Ref_Crab_Transcript_996_364	-1.98737	0.0114978	0.936207	UMT_M<UMT_I	-	-	-	-	-	-	-	-	-	-	-	-	-	novel
	Ref_Crab_Gene_961	Ref_Crab_Transcript_997_645	0.189708	1	1	UMT_M>UMT_I	-	-	-	-	-	-	-	-	-	-	-	-	-	novel
	Ref_Crab_Gene_962	Ref_Crab_Transcript_998_1131	0.462373	0.534116	1	UMT_M>UMT_I	-	-	-	-	-	-	-	-	-	-	-	-	-	novel
	Ref_Crab_Gene_963	Ref_Crab_Transcript_999_474	-1.67116	0.372947	1	UMT_M<UMT_I	YQE_07622	N6T6G3	Uncharacterized_protein	Dendroctonus_ponderosae	Eukaryota%Metazoa%Ecdysozoa%Arthropoda%Hexapoda%Insecta%Pterygota%Neoptera%Endopterygota%Coleoptera%Polyphaga%Cucujiformia%Curculionidae%Scolytinae%Dendroctonus	-	-	-	-	-	-	-	down	known
	Ref_Crab_Gene_964	Ref_Crab_Transcript_1000_348	-0.204946	1	1	UMT_M<UMT_I	-	-	-	-	-	-	-	-	-	-	-	-	-	novel
	Ref_Crab_Gene_965	Ref_Crab_Transcript_1001_645	-0.610278	0.670342	1	UMT_M<UMT_I	-	-	-	-	-	-	-	-	-	-	-	-	-	novel
	Ref_Crab_Gene_966	Ref_Crab_Transcript_1002_379	-1.7278	0.0880012	0.936207	UMT_M<UMT_I	-	-	-	-	-	-	-	-	-	-	-	-	-	novel
	Ref_Crab_Gene_967	Ref_Crab_Transcript_1003_326	-1.95053	0.266667	0.936207	UMT_M<UMT_I	-	-	-	-	-	-	-	-	-	-	-	-	-	novel
	Ref_Crab_Gene_968	Ref_Crab_Transcript_1004_1169	0.0225333	1	1	UMT_M>UMT_I	-	T1IWP7	Tyrosine--tRNA_ligase>Tyrosyl-tRNA_synthetase	Strigamia_maritima	Eukaryota%Metazoa%Ecdysozoa%Arthropoda%Myriapoda%Chilopoda%Pleurostigmophora%Geophilomorpha%Linotaeniidae%Strigamia	-	IPR001412%IPR002305%IPR009755%IPR014729%IPR002942%IPR002307	aa-tRNA-synth_I_CS%aa-tRNA-synth_Ic%Mic1%Rossmann-like_a/b/a_fold%S4_RNA-bd%Tyr-tRNA-ligase	PF07035%PF00579	Mic1%tRNA-synt_1b	PS00178	AA_TRNA_LIGASE_I	CG8270	known
	Ref_Crab_Gene_969	Ref_Crab_Transcript_1005_612	0.140889	1	1	UMT_M>UMT_I	-	-	-	-	-	-	-	-	-	-	-	-	-	novel
	Ref_Crab_Gene_970	Ref_Crab_Transcript_1006_412	0.34827	1	1	UMT_M>UMT_I	-	-	-	-	-	-	-	-	-	-	-	-	-	novel
	Ref_Crab_Gene_971	Ref_Crab_Transcript_1007_392	0.316433	1	1	UMT_M>UMT_I	-	-	-	-	-	-	-	-	-	-	-	-	-	novel
	Ref_Crab_Gene_972	Ref_Crab_Transcript_1008_309,Ref_Crab_Transcript_1009_334	1.11148	1	1	UMT_M>UMT_I	-	-	-	-	-	-	-	-	-	-	-	-	-	novel
	Ref_Crab_Gene_973	Ref_Crab_Transcript_1010_467	-0.569026	1	1	UMT_M<UMT_I	-	-	-	-	-	-	-	-	-	-	-	-	-	novel
	Ref_Crab_Gene_974	Ref_Crab_Transcript_1011_439	-0.762407	0.585507	1	UMT_M<UMT_I	-	-	-	-	-	-	-	-	-	-	-	-	-	novel
	Ref_Crab_Gene_975	Ref_Crab_Transcript_1012_372	-1.32436	0.726708	1	UMT_M<UMT_I	-	-	-	-	-	-	-	-	-	-	-	-	-	novel
	Ref_Crab_Gene_976	Ref_Crab_Transcript_1013_517,Ref_Crab_Transcript_1014_534	1.56259	0.251568	0.936207	UMT_M>UMT_I	-	-	-	-	-	-	-	-	-	-	-	-	-	novel
	Ref_Crab_Gene_977	Ref_Crab_Transcript_1015_783	-0.204946	1	1	UMT_M<UMT_I	Cyp12	A0A068F6X5	Cytochrome_P450	Calliphora_stygia	Eukaryota%Metazoa%Ecdysozoa%Arthropoda%Hexapoda%Insecta%Pterygota%Neoptera%Endopterygota%Diptera%Brachycera%Muscomorpha%Oestroidea%Calliphoridae%Calliphorinae%Calliphora	-	-	-	-	-	-	-	Cyp6a14,	known
	Ref_Crab_Gene_978	Ref_Crab_Transcript_1016_1142	-0.752519	0.293902	0.953784	UMT_M<UMT_I	-	-	-	-	-	-	-	-	-	-	-	-	-	novel
	Ref_Crab_Gene_979	Ref_Crab_Transcript_1017_367,Ref_Crab_Transcript_1018_551	1.14312	0.141868	0.936207	UMT_M>UMT_I	-	-	-	-	-	-	-	-	-	-	-	-	-	novel
	Ref_Crab_Gene_980	Ref_Crab_Transcript_1019_615	1.33233	0.183672	0.936207	UMT_M>UMT_I	-	-	-	-	-	-	-	-	-	-	-	-	-	novel
	Ref_Crab_Gene_981	Ref_Crab_Transcript_1020_843	1.12438	0.205414	0.936207	UMT_M>UMT_I	-	-	-	-	-	-	-	-	-	-	-	-	-	novel
	Ref_Crab_Gene_982	Ref_Crab_Transcript_1021_658	0.819001	0.465039	1	UMT_M>UMT_I	-	-	-	-	-	-	-	-	-	-	-	-	-	novel
	Ref_Crab_Gene_983	Ref_Crab_Transcript_1022_570	-4.53632	0.0942029	0.936207	UMT_M<UMT_I	-	-	-	-	-	-	-	-	-	-	-	-	-	novel
	Ref_Crab_Gene_984	Ref_Crab_Transcript_1023_614	0.848656	0.497906	1	UMT_M>UMT_I	-	-	-	-	-	-	-	-	-	-	-	-	-	novel
	Ref_Crab_Gene_985	Ref_Crab_Transcript_1024_488	0.595052	0.769726	1	UMT_M>UMT_I	-	-	-	-	-	-	-	-	-	-	-	-	-	novel
	Ref_Crab_Gene_986	Ref_Crab_Transcript_1025_406	-1.88241	0.0528879	0.936207	UMT_M<UMT_I	-	-	-	-	-	-	-	-	-	-	-	-	-	novel
	Ref_Crab_Gene_987	Ref_Crab_Transcript_1026_582	0.357261	0.725047	1	UMT_M>UMT_I	-	-	-	-	-	-	-	-	-	-	-	-	-	novel
	Ref_Crab_Gene_988	Ref_Crab_Transcript_1027_329,Ref_Crab_Transcript_1028_570	0.1376	1	1	UMT_M>UMT_I	L798_06612	A0A067R847	WSCD_family_member	Zootermopsis_nevadensis	Eukaryota%Metazoa%Ecdysozoa%Arthropoda%Hexapoda%Insecta%Pterygota%Neoptera%Orthopteroidea%Dictyoptera%Isoptera%Termopsidae%Zootermopsis	-	-	-	-	-	-	-	-	known
	Ref_Crab_Gene_989	Ref_Crab_Transcript_1029_454	-0.193188	1	1	UMT_M<UMT_I	-	S4PSL6	Putative_nuclease_HARBI1-like_protein	Pararge_aegeria	Eukaryota%Metazoa%Ecdysozoa%Arthropoda%Hexapoda%Insecta%Pterygota%Neoptera%Endopterygota%Lepidoptera%Glossata%Ditrysia%Papilionoidea%Nymphalidae%Satyrinae%Satyrini%Parargina%Pararge	-	-	-	-	-	-	-	-	known
	Ref_Crab_Gene_990	Ref_Crab_Transcript_1030_400	-0.569026	1	1	UMT_M<UMT_I	-	-	-	-	-	-	-	-	-	-	-	-	-	novel
	Ref_Crab_Gene_991	Ref_Crab_Transcript_1031_570	-1.11369	0.726708	1	UMT_M<UMT_I	-	-	-	-	-	-	-	-	-	-	-	-	-	novel
	Ref_Crab_Gene_992	Ref_Crab_Transcript_1032_484	0.595052	0.769726	1	UMT_M>UMT_I	-	-	-	-	-	-	-	-	-	-	-	-	-	novel
	Ref_Crab_Gene_993	Ref_Crab_Transcript_1033_593	0.576944	0.483994	1	UMT_M>UMT_I	-	-	-	-	-	-	-	-	-	-	-	-	-	novel
	Ref_Crab_Gene_994	Ref_Crab_Transcript_1034_324	-0.193188	1	1	UMT_M<UMT_I	-	-	-	-	-	-	-	-	-	-	-	-	-	novel
	Ref_Crab_Gene_995	Ref_Crab_Transcript_1035_575	-1.47699	0.305221	0.960951	UMT_M<UMT_I	-	-	-	-	-	-	-	-	-	-	-	-	-	novel
	Ref_Crab_Gene_996	Ref_Crab_Transcript_1036_389	0.0418354	1	1	UMT_M>UMT_I	-	-	-	-	-	-	-	-	-	-	-	-	-	novel
	Ref_Crab_Gene_997	Ref_Crab_Transcript_1037_390	-3.22135	0.52381	1	UMT_M<UMT_I	-	-	-	-	-	-	-	-	-	-	-	-	-	novel
	Ref_Crab_Gene_998	Ref_Crab_Transcript_1038_492	2.64312	0.0197869	0.936207	UMT_M>UMT_I	-	-	-	-	-	-	-	-	-	-	-	-	-	novel
	Ref_Crab_Gene_1000	Ref_Crab_Transcript_1040_434	0.222491	1	1	UMT_M>UMT_I	-	-	-	-	-	-	-	-	-	-	-	-	-	novel
	Ref_Crab_Gene_1001	Ref_Crab_Transcript_1041_406	0.316433	1	1	UMT_M>UMT_I	-	-	-	-	-	-	-	-	-	-	-	-	-	novel
	Ref_Crab_Gene_1002	Ref_Crab_Transcript_1042_660	2.02023	0.285714	0.936207	UMT_M>UMT_I	-	-	-	-	-	-	-	-	-	-	-	-	-	novel
	Ref_Crab_Gene_1003	Ref_Crab_Transcript_1043_734	-2.86146	0.0295884	0.936207	UMT_M<UMT_I	-	-	-	-	-	-	-	-	-	-	-	-	-	novel
	Ref_Crab_Gene_1004	Ref_Crab_Transcript_1044_1934	-1.03622	0.184097	0.936207	UMT_M<UMT_I	-	-	-	-	-	-	-	-	-	-	-	-	-	novel
	Ref_Crab_Gene_1005	Ref_Crab_Transcript_1045_750	0.595052	0.769726	1	UMT_M>UMT_I	-	K7EZJ3	Uncharacterized_protein	Pelodiscus_sinensis	Eukaryota%Metazoa%Chordata%Craniata%Vertebrata%Euteleostomi%Testudines_+_Archosauria_group%Testudines%Cryptodira%Trionychoidea%Trionychidae%Pelodiscus	-	IPR000477	RT_dom	PF00078	RVT_1	PS50878	RT_POL	-	known
	Ref_Crab_Gene_1006	Ref_Crab_Transcript_1046_629	-4.14186	0.161491	0.936207	UMT_M<UMT_I	-	-	-	-	-	-	-	-	-	-	-	-	-	novel
	Ref_Crab_Gene_1007	Ref_Crab_Transcript_1047_548	-0.193188	1	1	UMT_M<UMT_I	GXYLT1_(1_of_2)	I3JPZ9	Uncharacterized_protein	Oreochromis_niloticus	Eukaryota%Metazoa%Chordata%Craniata%Vertebrata%Euteleostomi%Actinopterygii%Neopterygii%Teleostei%Neoteleostei%Acanthomorphata%Ovalentaria%Cichlomorphae%Cichliformes%Cichlidae%African_cichlids%Pseudocrenilabrinae%Oreochromini%Oreochromis	-	IPR002495%IPR029044	Glyco_trans_8%Nucleotide-diphossugar_trans	PF01501	Glyco_transf_8	-	-	CG9996	known
	Ref_Crab_Gene_1008	Ref_Crab_Transcript_1048_595	0.501865	0.670342	1	UMT_M>UMT_I	-	-	-	-	-	-	-	-	-	-	-	-	-	novel
	Ref_Crab_Gene_1009	Ref_Crab_Transcript_1049_407	0.316433	1	1	UMT_M>UMT_I	-	-	-	-	-	-	-	-	-	-	-	-	-	novel
	Ref_Crab_Gene_1010	Ref_Crab_Transcript_1050_927	-1.40954	0.177284	0.936207	UMT_M<UMT_I	-	-	-	-	-	-	-	-	-	-	-	-	-	novel
	Ref_Crab_Gene_1011	Ref_Crab_Transcript_1051_545,Ref_Crab_Transcript_1052_466	1.02726	0.270771	0.936207	UMT_M>UMT_I	-	-	-	-	-	-	-	-	-	-	-	-	-	novel
	Ref_Crab_Gene_1012	Ref_Crab_Transcript_1053_782,Ref_Crab_Transcript_1054_781	0.1376	1	1	UMT_M>UMT_I	-	-	-	-	-	-	-	-	-	-	-	-	-	novel
	Ref_Crab_Gene_1013	Ref_Crab_Transcript_1055_389	1.22518	0.658385	1	UMT_M>UMT_I	-	-	-	-	-	-	-	-	-	-	-	-	-	novel
	Ref_Crab_Gene_1014	Ref_Crab_Transcript_1056_1680,Ref_Crab_Transcript_1057_1731	-0.293148	0.802807	1	UMT_M<UMT_I	TcasGA2_TC005061	D7GYL8	Putative_uncharacterized_protein	Tribolium_castaneum	Eukaryota%Metazoa%Ecdysozoa%Arthropoda%Hexapoda%Insecta%Pterygota%Neoptera%Endopterygota%Coleoptera%Polyphaga%Cucujiformia%Tenebrionidae%Tenebrionidae_incertae_sedis%Tribolium	-	IPR003286%IPR000477	RNA_directed_DNA_poly_euk%RT_dom	PF00078	RVT_1	PS50878	RT_POL	-	known
	Ref_Crab_Gene_1015	Ref_Crab_Transcript_1058_502	-1.50816	0.521739	1	UMT_M<UMT_I	-	-	-	-	-	-	-	-	-	-	-	-	-	novel
	Ref_Crab_Gene_1016	Ref_Crab_Transcript_1059_416	-0.569026	1	1	UMT_M<UMT_I	-	-	-	-	-	-	-	-	-	-	-	-	-	novel
	Ref_Crab_Gene_1017	Ref_Crab_Transcript_1060_352	0.0418354	1	1	UMT_M>UMT_I	-	-	-	-	-	-	-	-	-	-	-	-	-	novel
	Ref_Crab_Gene_1018	Ref_Crab_Transcript_1061_307	-0.193188	1	1	UMT_M<UMT_I	-	-	-	-	-	-	-	-	-	-	-	-	-	novel
	Ref_Crab_Gene_1019	Ref_Crab_Transcript_1062_939	-0.0114609	1	1	UMT_M<UMT_I	-	-	-	-	-	-	-	-	-	-	-	-	-	novel
	Ref_Crab_Gene_1020	Ref_Crab_Transcript_1063_346	0.316433	1	1	UMT_M>UMT_I	-	-	-	-	-	-	-	-	-	-	-	-	-	novel
	Ref_Crab_Gene_1021	Ref_Crab_Transcript_1064_970	0.124077	0.917982	1	UMT_M>UMT_I	-	-	-	-	-	-	-	-	-	-	-	-	-	novel
	Ref_Crab_Gene_1022	Ref_Crab_Transcript_1065_577	0.100778	1	1	UMT_M>UMT_I	-	-	-	-	-	-	-	-	-	-	-	-	-	novel
	Ref_Crab_Gene_1023	Ref_Crab_Transcript_1066_562	0.16269	0.909315	1	UMT_M>UMT_I	-	-	-	-	-	-	-	-	-	-	-	-	-	novel
	Ref_Crab_Gene_1024	Ref_Crab_Transcript_1067_506	0.0432687	1	1	UMT_M>UMT_I	-	-	-	-	-	-	-	-	-	-	-	-	-	novel
	Ref_Crab_Gene_1025	Ref_Crab_Transcript_1068_321	0.0437685	1	1	UMT_M>UMT_I	-	-	-	-	-	-	-	-	-	-	-	-	-	novel
	Ref_Crab_Gene_1026	Ref_Crab_Transcript_1069_333	0.1376	1	1	UMT_M>UMT_I	-	-	-	-	-	-	-	-	-	-	-	-	-	novel
	Ref_Crab_Gene_1027	Ref_Crab_Transcript_1070_312	-1.67116	0.372947	1	UMT_M<UMT_I	-	-	-	-	-	-	-	-	-	-	-	-	-	novel
	Ref_Crab_Gene_1028	Ref_Crab_Transcript_1071_350	0.352708	1	1	UMT_M>UMT_I	Dyak\GE17162	B4PW99	GE17162	Drosophila_yakuba	Eukaryota%Metazoa%Ecdysozoa%Arthropoda%Hexapoda%Insecta%Pterygota%Neoptera%Endopterygota%Diptera%Brachycera%Muscomorpha%Ephydroidea%Drosophilidae%Drosophila%Sophophora	dya:Dyak_GE17162	IPR016035%IPR002641	Acyl_Trfase/lysoPLipase%Patatin/PLipase_A2-rel	PF01734	Patatin	-	-	doppelganger	known
	Ref_Crab_Gene_1029	Ref_Crab_Transcript_1072_676	0.0432687	1	1	UMT_M>UMT_I	LOTGIDRAFT_152977	V4ASQ4	Uncharacterized_protein	Lottia_gigantea	Eukaryota%Metazoa%Lophotrochozoa%Mollusca%Gastropoda%Patellogastropoda%Lottioidea%Lottiidae%Lottia	-	IPR013320%IPR000998	ConA-like_dom%MAM_dom	PF00629	MAM	PS00740%PS50060	MAM_1%MAM_2	-	known
	Ref_Crab_Gene_1030	Ref_Crab_Transcript_1073_453	-0.0461903	1	1	UMT_M<UMT_I	CGI_10022523	K1RKI0	Uncharacterized_protein	Crassostrea_gigas	Eukaryota%Metazoa%Lophotrochozoa%Mollusca%Bivalvia%Pteriomorphia%Ostreoida%Ostreoidea%Ostreidae%Crassostrea	-	IPR013320%IPR000742%IPR013032%IPR023415%IPR002172%IPR000998	ConA-like_dom%EG-like_dom%EGF-like_CS%LDLR_class-A_CS%LDrepeatLR_classA_rpt%MAM_dom	PF00057%PF00629	Ldl_recept_a%MAM	PS00022%PS50026%PS01209%PS50068%PS00740%PS50060	EGF_1%EGF_3%LDLRA_1%LDLRA_2%MAM_1%MAM_2	-	known
	Ref_Crab_Gene_1031	Ref_Crab_Transcript_1074_327	0.892939	0.521739	1	UMT_M>UMT_I	-	-	-	-	-	-	-	-	-	-	-	-	-	novel
	Ref_Crab_Gene_1032	Ref_Crab_Transcript_1075_1001	-1.33032	0.228158	0.936207	UMT_M<UMT_I	Dpse\GA11273	Q29N34	GA11273	Drosophila_pseudoobscura_pseudoobscura	Eukaryota%Metazoa%Ecdysozoa%Arthropoda%Hexapoda%Insecta%Pterygota%Neoptera%Endopterygota%Diptera%Brachycera%Muscomorpha%Ephydroidea%Drosophilidae%Drosophila%Sophophora	dpo:Dpse_GA11273	IPR002259%IPR016196	Eqnu_transpt%MFS_dom_general_subst_transpt	PF01733	Nucleoside_tran	-	-	equilibrative	known
	Ref_Crab_Gene_1033	Ref_Crab_Transcript_1076_472	2.28636	0.0493358	0.936207	UMT_M>UMT_I	-	-	-	-	-	-	-	-	-	-	-	-	-	novel
	Ref_Crab_Gene_1034	Ref_Crab_Transcript_1077_394	1.22518	0.658385	1	UMT_M>UMT_I	-	-	-	-	-	-	-	-	-	-	-	-	-	novel
	Ref_Crab_Gene_1035	Ref_Crab_Transcript_1078_392	-3.89508	0.285714	0.936207	UMT_M<UMT_I	-	-	-	-	-	-	-	-	-	-	-	-	-	novel
	Ref_Crab_Gene_1036	Ref_Crab_Transcript_1079_805	-2.14231	0.0910982	0.936207	UMT_M<UMT_I	-	-	-	-	-	-	-	-	-	-	-	-	-	novel
	Ref_Crab_Gene_1037	Ref_Crab_Transcript_1080_417	0.316433	1	1	UMT_M>UMT_I	-	-	-	-	-	-	-	-	-	-	-	-	-	novel
	Ref_Crab_Gene_1038	Ref_Crab_Transcript_1081_1130	-1.42268	0.114552	0.936207	UMT_M<UMT_I	-	-	-	-	-	-	-	-	-	-	-	-	-	novel
	Ref_Crab_Gene_1039	Ref_Crab_Transcript_1082_479	1.66768	0.372947	1	UMT_M>UMT_I	-	-	-	-	-	-	-	-	-	-	-	-	-	novel
	Ref_Crab_Gene_1040	Ref_Crab_Transcript_1083_576	-0.0896666	1	1	UMT_M<UMT_I	-	-	-	-	-	-	-	-	-	-	-	-	-	novel
	Ref_Crab_Gene_1041	Ref_Crab_Transcript_1084_725	-1.28777	0.0736531	0.936207	UMT_M<UMT_I	-	-	-	-	-	-	-	-	-	-	-	-	-	novel
	Ref_Crab_Gene_1042	Ref_Crab_Transcript_1085_420	-1.37987	0.390133	1	UMT_M<UMT_I	-	-	-	-	-	-	-	-	-	-	-	-	-	novel
	Ref_Crab_Gene_1043	Ref_Crab_Transcript_1086_2243	-1.97834	0.014878	0.936207	UMT_M<UMT_I	-	-	-	-	-	-	-	-	-	-	-	-	-	novel
	Ref_Crab_Gene_1044	Ref_Crab_Transcript_1087_1163	0.0437685	1	1	UMT_M>UMT_I	-	-	-	-	-	-	-	-	-	-	-	-	-	novel
	Ref_Crab_Gene_1045	Ref_Crab_Transcript_1088_542	-1.10036	0.352672	1	UMT_M<UMT_I	-	-	-	-	-	-	-	-	-	-	-	-	-	novel
	Ref_Crab_Gene_1046	Ref_Crab_Transcript_1089_981	1.6509	0.0495298	0.936207	UMT_M>UMT_I	-	-	-	-	-	-	-	-	-	-	-	-	-	novel
	Ref_Crab_Gene_1047	Ref_Crab_Transcript_1090_610	-1.04178	0.63315	1	UMT_M<UMT_I	CLF_104700	G7YC56	Zinc_finger_protein_SNAI1	Clonorchis_sinensis	Eukaryota%Metazoa%Platyhelminthes%Trematoda%Digenea%Opisthorchiida%Opisthorchiata%Opisthorchiidae%Clonorchis	-	IPR007087%IPR015880%IPR013087	Znf_C2H2%Znf_C2H2-like%Znf_C2H2/integrase_DNA-bd	PF00096	zf-C2H2	PS00028%PS50157	ZINC_FINGER_C2H2_1%ZINC_FINGER_C2H2_2	ovo,	known
	Ref_Crab_Gene_1048	Ref_Crab_Transcript_1091_336	-1.32436	0.726708	1	UMT_M<UMT_I	-	-	-	-	-	-	-	-	-	-	-	-	-	novel
	Ref_Crab_Gene_1049	Ref_Crab_Transcript_1092_824	-2.71963	0.0536329	0.936207	UMT_M<UMT_I	-	-	-	-	-	-	-	-	-	-	-	-	-	novel
	Ref_Crab_Gene_1050	Ref_Crab_Transcript_1093_409	0.99395	0.585507	1	UMT_M>UMT_I	-	-	-	-	-	-	-	-	-	-	-	-	-	novel
	Ref_Crab_Gene_1051	Ref_Crab_Transcript_1094_322	2.02023	0.285714	0.936207	UMT_M>UMT_I	-	-	-	-	-	-	-	-	-	-	-	-	-	novel
	Ref_Crab_Gene_1052	Ref_Crab_Transcript_1095_1342	0.462718	0.745855	1	UMT_M>UMT_I	-	-	-	-	-	-	-	-	-	-	-	-	-	novel
	Ref_Crab_Gene_1053	Ref_Crab_Transcript_1096_914	0.569343	0.638759	1	UMT_M>UMT_I	-	-	-	-	-	-	-	-	-	-	-	-	-	novel
	Ref_Crab_Gene_1054	Ref_Crab_Transcript_1097_734	0.352708	1	1	UMT_M>UMT_I	-	-	-	-	-	-	-	-	-	-	-	-	-	novel
	Ref_Crab_Gene_1055	Ref_Crab_Transcript_1098_411	-1.27573	0.497906	1	UMT_M<UMT_I	-	-	-	-	-	-	-	-	-	-	-	-	-	novel
	Ref_Crab_Gene_1056	Ref_Crab_Transcript_1099_475	-0.615865	0.725047	1	UMT_M<UMT_I	-	-	-	-	-	-	-	-	-	-	-	-	-	novel
	Ref_Crab_Gene_1057	Ref_Crab_Transcript_1100_621,Ref_Crab_Transcript_1101_548	-0.0373555	1	1	UMT_M<UMT_I	-	-	-	-	-	-	-	-	-	-	-	-	-	novel
	Ref_Crab_Gene_1058	Ref_Crab_Transcript_1102_834	-0.35563	1	1	UMT_M<UMT_I	-	-	-	-	-	-	-	-	-	-	-	-	-	novel
	Ref_Crab_Gene_1059	Ref_Crab_Transcript_1103_376,Ref_Crab_Transcript_1104_398,Ref_Crab_Transcript_1105_492	0.102217	1	1	UMT_M>UMT_I	-	-	-	-	-	-	-	-	-	-	-	-	-	novel
	Ref_Crab_Gene_1060	Ref_Crab_Transcript_1106_399	-0.866913	1	1	UMT_M<UMT_I	-	-	-	-	-	-	-	-	-	-	-	-	-	novel
	Ref_Crab_Gene_1061	Ref_Crab_Transcript_1107_553	1.22518	0.658385	1	UMT_M>UMT_I	-	-	-	-	-	-	-	-	-	-	-	-	-	novel
	Ref_Crab_Gene_1062	Ref_Crab_Transcript_1108_369	0.764068	0.514813	1	UMT_M>UMT_I	GW7_21086	G5AT05	Homeobox_protein_Nkx-6.1	Heterocephalus_glaber	Eukaryota%Metazoa%Chordata%Craniata%Vertebrata%Euteleostomi%Mammalia%Eutheria%Euarchontoglires%Glires%Rodentia%Hystricognathi%Bathyergidae%Heterocephalus	-	IPR001356%IPR009057	Homeobox_dom%Homeodomain-like	PF00046	Homeobox	PS50071	HOMEOBOX_2	HGTX	known
	Ref_Crab_Gene_1063	Ref_Crab_Transcript_1109_648	-0.351384	0.700163	1	UMT_M<UMT_I	-	-	-	-	-	-	-	-	-	-	-	-	-	novel
	Ref_Crab_Gene_1064	Ref_Crab_Transcript_1110_623	-1.67116	0.372947	1	UMT_M<UMT_I	-	-	-	-	-	-	-	-	-	-	-	-	-	novel
	Ref_Crab_Gene_1065	Ref_Crab_Transcript_1111_762	-5.31678	0.0140787	0.936207	UMT_M<UMT_I	-	-	-	-	-	-	-	-	-	-	-	-	-	novel
	Ref_Crab_Gene_1066	Ref_Crab_Transcript_1112_517	-1.33032	0.228158	0.936207	UMT_M<UMT_I	-	-	-	-	-	-	-	-	-	-	-	-	-	novel
	Ref_Crab_Gene_1067	Ref_Crab_Transcript_1113_699	-0.209191	1	1	UMT_M<UMT_I	-	-	-	-	-	-	-	-	-	-	-	-	-	novel
	Ref_Crab_Gene_1068	Ref_Crab_Transcript_1114_884	0.352708	1	1	UMT_M>UMT_I	-	-	-	-	-	-	-	-	-	-	-	-	-	novel
	Ref_Crab_Gene_1069	Ref_Crab_Transcript_1115_412	-2.71963	0.0536329	0.936207	UMT_M<UMT_I	-	-	-	-	-	-	-	-	-	-	-	-	-	novel
	Ref_Crab_Gene_1070	Ref_Crab_Transcript_1116_698	-0.923771	0.438083	1	UMT_M<UMT_I	-	-	-	-	-	-	-	-	-	-	-	-	-	novel
	Ref_Crab_Gene_1071	Ref_Crab_Transcript_1117_748	0.595052	0.769726	1	UMT_M>UMT_I	-	-	-	-	-	-	-	-	-	-	-	-	-	novel
	Ref_Crab_Gene_1072	Ref_Crab_Transcript_1118_873	0.357261	0.725047	1	UMT_M>UMT_I	-	-	-	-	-	-	-	-	-	-	-	-	-	novel
	Ref_Crab_Gene_1073	Ref_Crab_Transcript_1119_368	0.715561	1	1	UMT_M>UMT_I	-	-	-	-	-	-	-	-	-	-	-	-	-	novel
	Ref_Crab_Gene_1074	Ref_Crab_Transcript_1120_491	0.715561	1	1	UMT_M>UMT_I	-	-	-	-	-	-	-	-	-	-	-	-	-	novel
	Ref_Crab_Gene_1075	Ref_Crab_Transcript_1121_799	0.99395	0.585507	1	UMT_M>UMT_I	-	-	-	-	-	-	-	-	-	-	-	-	-	novel
	Ref_Crab_Gene_1076	Ref_Crab_Transcript_1122_635	0.819001	0.465039	1	UMT_M>UMT_I	-	-	-	-	-	-	-	-	-	-	-	-	-	novel
	Ref_Crab_Gene_1077	Ref_Crab_Transcript_1123_444	2.02023	0.285714	0.936207	UMT_M>UMT_I	-	-	-	-	-	-	-	-	-	-	-	-	-	novel
	Ref_Crab_Gene_1078	Ref_Crab_Transcript_1124_340	-0.599406	0.769726	1	UMT_M<UMT_I	-	-	-	-	-	-	-	-	-	-	-	-	-	novel
	Ref_Crab_Gene_1080	Ref_Crab_Transcript_1126_1463	-0.941461	0.348276	1	UMT_M<UMT_I	-	-	-	-	-	-	-	-	-	-	-	-	-	novel
	Ref_Crab_Gene_1081	Ref_Crab_Transcript_1127_885	0.427512	0.732196	1	UMT_M>UMT_I	-	-	-	-	-	-	-	-	-	-	-	-	-	novel
	Ref_Crab_Gene_1082	Ref_Crab_Transcript_1128_760	-1.47699	0.305221	0.960951	UMT_M<UMT_I	-	-	-	-	-	-	-	-	-	-	-	-	-	novel
	Ref_Crab_Gene_1083	Ref_Crab_Transcript_1129_464	0.747169	0.7999	1	UMT_M>UMT_I	-	-	-	-	-	-	-	-	-	-	-	-	-	novel
	Ref_Crab_Gene_1084	Ref_Crab_Transcript_1130_813	-1.37987	0.390133	1	UMT_M<UMT_I	-	-	-	-	-	-	-	-	-	-	-	-	-	novel
	Ref_Crab_Gene_1085	Ref_Crab_Transcript_1131_409	0.715561	1	1	UMT_M>UMT_I	-	-	-	-	-	-	-	-	-	-	-	-	-	novel
	Ref_Crab_Gene_1086	Ref_Crab_Transcript_1132_349	2.48426	0.00697492	0.936207	UMT_M>UMT_I	-	-	-	-	-	-	-	-	-	-	-	-	-	novel
	Ref_Crab_Gene_1087	Ref_Crab_Transcript_1133_398	2.02023	0.285714	0.936207	UMT_M>UMT_I	-	-	-	-	-	-	-	-	-	-	-	-	-	novel
	Ref_Crab_Gene_1088	Ref_Crab_Transcript_1134_317	-4.97869	0.0347826	0.936207	UMT_M<UMT_I	-	-	-	-	-	-	-	-	-	-	-	-	-	novel
	Ref_Crab_Gene_1089	Ref_Crab_Transcript_1135_505	0.302685	0.656145	1	UMT_M>UMT_I	-	-	-	-	-	-	-	-	-	-	-	-	-	novel
	Ref_Crab_Gene_1090	Ref_Crab_Transcript_1136_564	2.42206	0.0381992	0.936207	UMT_M>UMT_I	-	-	-	-	-	-	-	-	-	-	-	-	-	novel
	Ref_Crab_Gene_1091	Ref_Crab_Transcript_1137_429	1.26878	0.521739	1	UMT_M>UMT_I	-	-	-	-	-	-	-	-	-	-	-	-	-	novel
	Ref_Crab_Gene_1092	Ref_Crab_Transcript_1138_405	-0.415616	1	1	UMT_M<UMT_I	-	-	-	-	-	-	-	-	-	-	-	-	-	novel
	Ref_Crab_Gene_1093	Ref_Crab_Transcript_1139_623	-2.56232	0.0729734	0.936207	UMT_M<UMT_I	-	-	-	-	-	-	-	-	-	-	-	-	-	novel
	Ref_Crab_Gene_1094	Ref_Crab_Transcript_1140_385	-2.71173	1	1	UMT_M<UMT_I	-	-	-	-	-	-	-	-	-	-	-	-	-	novel
	Ref_Crab_Gene_1095	Ref_Crab_Transcript_1141_465	-0.415616	1	1	UMT_M<UMT_I	-	-	-	-	-	-	-	-	-	-	-	-	-	novel
	Ref_Crab_Gene_1096	Ref_Crab_Transcript_1142_303	2.97235	0.0565217	0.936207	UMT_M>UMT_I	-	-	-	-	-	-	-	-	-	-	-	-	-	novel
	Ref_Crab_Gene_1097	Ref_Crab_Transcript_1143_306	1.11148	1	1	UMT_M>UMT_I	-	-	-	-	-	-	-	-	-	-	-	-	-	novel
	Ref_Crab_Gene_1098	Ref_Crab_Transcript_1144_333	-3.59719	0.285714	0.936207	UMT_M<UMT_I	-	-	-	-	-	-	-	-	-	-	-	-	-	novel
	Ref_Crab_Gene_1099	Ref_Crab_Transcript_1145_357	2.97235	0.0565217	0.936207	UMT_M>UMT_I	-	-	-	-	-	-	-	-	-	-	-	-	-	novel
	Ref_Crab_Gene_1100	Ref_Crab_Transcript_1146_710	0.0432687	1	1	UMT_M>UMT_I	-	-	-	-	-	-	-	-	-	-	-	-	-	novel
	Ref_Crab_Gene_1101	Ref_Crab_Transcript_1147_332	0.316433	1	1	UMT_M>UMT_I	-	-	-	-	-	-	-	-	-	-	-	-	-	novel
	Ref_Crab_Gene_1102	Ref_Crab_Transcript_1148_412	0.316433	1	1	UMT_M>UMT_I	-	-	-	-	-	-	-	-	-	-	-	-	-	novel
	Ref_Crab_Gene_1103	Ref_Crab_Transcript_1149_307	0.715561	1	1	UMT_M>UMT_I	-	-	-	-	-	-	-	-	-	-	-	-	-	novel
	Ref_Crab_Gene_1104	Ref_Crab_Transcript_1150_724	1.24728	0.171886	0.936207	UMT_M>UMT_I	-	-	-	-	-	-	-	-	-	-	-	-	-	novel
	Ref_Crab_Gene_1105	Ref_Crab_Transcript_1151_639	0.892939	0.521739	1	UMT_M>UMT_I	-	-	-	-	-	-	-	-	-	-	-	-	-	novel
	Ref_Crab_Gene_1106	Ref_Crab_Transcript_1152_338	0.339722	1	1	UMT_M>UMT_I	-	-	-	-	-	-	-	-	-	-	-	-	-	novel
	Ref_Crab_Gene_1107	Ref_Crab_Transcript_1153_1264	-0.145089	1	1	UMT_M<UMT_I	ZBED8_(6_of_6)	I3KX55	Uncharacterized_protein	Oreochromis_niloticus	Eukaryota%Metazoa%Chordata%Craniata%Vertebrata%Euteleostomi%Actinopterygii%Neopterygii%Teleostei%Neoteleostei%Acanthomorphata%Ovalentaria%Cichlomorphae%Cichliformes%Cichlidae%African_cichlids%Pseudocrenilabrinae%Oreochromini%Oreochromis	-	IPR025398%IPR008906%IPR012337	DUF4371%HATC_dom_C%RNaseH-like_dom	PF05699%PF14291	Dimer_Tnp_hAT%DUF4371	-	-	-	known
	Ref_Crab_Gene_1108	Ref_Crab_Transcript_1154_666	-0.701458	0.612094	1	UMT_M<UMT_I	-	-	-	-	-	-	-	-	-	-	-	-	-	novel
	Ref_Crab_Gene_1109	Ref_Crab_Transcript_1155_543	-2.28862	0.137874	0.936207	UMT_M<UMT_I	-	-	-	-	-	-	-	-	-	-	-	-	-	novel
	Ref_Crab_Gene_1110	Ref_Crab_Transcript_1156_393	0.968797	0.335879	1	UMT_M>UMT_I	-	-	-	-	-	-	-	-	-	-	-	-	-	novel
	Ref_Crab_Gene_1111	Ref_Crab_Transcript_1157_379	-3.22135	0.52381	1	UMT_M<UMT_I	-	-	-	-	-	-	-	-	-	-	-	-	-	novel
	Ref_Crab_Gene_1112	Ref_Crab_Transcript_1158_326	0.536499	0.7999	1	UMT_M>UMT_I	-	-	-	-	-	-	-	-	-	-	-	-	-	novel
	Ref_Crab_Gene_1113	Ref_Crab_Transcript_1159_303	-0.762407	0.585507	1	UMT_M<UMT_I	-	-	-	-	-	-	-	-	-	-	-	-	-	novel
	Ref_Crab_Gene_1114	Ref_Crab_Transcript_1160_630	-4.97869	0.0347826	0.936207	UMT_M<UMT_I	-	-	-	-	-	-	-	-	-	-	-	-	-	novel
	Ref_Crab_Gene_1115	Ref_Crab_Transcript_1161_336	-2.71173	1	1	UMT_M<UMT_I	-	-	-	-	-	-	-	-	-	-	-	-	-	novel
	Ref_Crab_Gene_1116	Ref_Crab_Transcript_1162_301	-2.71173	1	1	UMT_M<UMT_I	-	-	-	-	-	-	-	-	-	-	-	-	-	novel
	Ref_Crab_Gene_1117	Ref_Crab_Transcript_1163_525	-0.866913	1	1	UMT_M<UMT_I	-	-	-	-	-	-	-	-	-	-	-	-	-	novel
	Ref_Crab_Gene_1118	Ref_Crab_Transcript_1164_560	-1.88354	0.146765	0.936207	UMT_M<UMT_I	-	-	-	-	-	-	-	-	-	-	-	-	-	novel
	Ref_Crab_Gene_1119	Ref_Crab_Transcript_1165_323	0.359583	0.779001	1	UMT_M>UMT_I	-	-	-	-	-	-	-	-	-	-	-	-	-	novel
	Ref_Crab_Gene_1120	Ref_Crab_Transcript_1166_480	2.66028	0.00753089	0.936207	UMT_M>UMT_I	-	-	-	-	-	-	-	-	-	-	-	-	-	novel
	Ref_Crab_Gene_1121	Ref_Crab_Transcript_1167_334	-0.866913	1	1	UMT_M<UMT_I	-	-	-	-	-	-	-	-	-	-	-	-	-	novel
	Ref_Crab_Gene_1122	Ref_Crab_Transcript_1168_423	-2.71173	1	1	UMT_M<UMT_I	-	-	-	-	-	-	-	-	-	-	-	-	-	novel
	Ref_Crab_Gene_1123	Ref_Crab_Transcript_1169_423	-2.71173	1	1	UMT_M<UMT_I	-	-	-	-	-	-	-	-	-	-	-	-	-	novel
	Ref_Crab_Gene_1124	Ref_Crab_Transcript_1170_389	-3.59719	0.285714	0.936207	UMT_M<UMT_I	-	-	-	-	-	-	-	-	-	-	-	-	-	novel
	Ref_Crab_Gene_1125	Ref_Crab_Transcript_1171_597,Ref_Crab_Transcript_1172_434	-0.35563	1	1	UMT_M<UMT_I	-	-	-	-	-	-	-	-	-	-	-	-	-	novel
	Ref_Crab_Gene_1126	Ref_Crab_Transcript_1173_332	0.339722	1	1	UMT_M>UMT_I	-	-	-	-	-	-	-	-	-	-	-	-	-	novel
	Ref_Crab_Gene_1127	Ref_Crab_Transcript_1174_483	0.222491	1	1	UMT_M>UMT_I	-	-	-	-	-	-	-	-	-	-	-	-	-	novel
	Ref_Crab_Gene_1128	Ref_Crab_Transcript_1175_504	0.931239	0.361697	1	UMT_M>UMT_I	-	-	-	-	-	-	-	-	-	-	-	-	-	novel
	Ref_Crab_Gene_1129	Ref_Crab_Transcript_1176_1154	1.43388	0.0946183	0.936207	UMT_M>UMT_I	-	-	-	-	-	-	-	-	-	-	-	-	-	novel
	Ref_Crab_Gene_1130	Ref_Crab_Transcript_1177_553	-3.22135	0.52381	1	UMT_M<UMT_I	-	-	-	-	-	-	-	-	-	-	-	-	-	novel
	Ref_Crab_Gene_1131	Ref_Crab_Transcript_1178_312	2.02023	0.285714	0.936207	UMT_M>UMT_I	-	-	-	-	-	-	-	-	-	-	-	-	-	novel
	Ref_Crab_Gene_1132	Ref_Crab_Transcript_1179_680	2.64312	0.0197869	0.936207	UMT_M>UMT_I	-	-	-	-	-	-	-	-	-	-	-	-	-	novel
	Ref_Crab_Gene_1133	Ref_Crab_Transcript_1180_359	-4.84576	0.0347826	0.936207	UMT_M<UMT_I	-	-	-	-	-	-	-	-	-	-	-	-	-	novel
	Ref_Crab_Gene_1134	Ref_Crab_Transcript_1181_378	0.316433	1	1	UMT_M>UMT_I	-	-	-	-	-	-	-	-	-	-	-	-	-	novel
	Ref_Crab_Gene_1135	Ref_Crab_Transcript_1182_394	2.57345	0.161491	0.936207	UMT_M>UMT_I	BRADI3G61082	I1IFX6	Uncharacterized_protein	Brachypodium_distachyon	Eukaryota%Viridiplantae%Streptophyta%Embryophyta%Tracheophyta%Spermatophyta%Magnoliophyta%Liliopsida%Poales%Poaceae%BEP_clade%Pooideae%Brachypodieae%Brachypodium	-	IPR000477	RT_dom	PF00078	RVT_1	PS50878	RT_POL	-	known
	Ref_Crab_Gene_1136	Ref_Crab_Transcript_1183_762	-0.866913	1	1	UMT_M<UMT_I	-	-	-	-	-	-	-	-	-	-	-	-	-	novel
	Ref_Crab_Gene_1137	Ref_Crab_Transcript_1184_637	1.29184	0.372947	1	UMT_M>UMT_I	-	-	-	-	-	-	-	-	-	-	-	-	-	novel
	Ref_Crab_Gene_1138	Ref_Crab_Transcript_1185_736	1.72262	0.109379	0.936207	UMT_M>UMT_I	-	-	-	-	-	-	-	-	-	-	-	-	-	novel
	Ref_Crab_Gene_1139	Ref_Crab_Transcript_1186_491	-0.599406	0.769726	1	UMT_M<UMT_I	ACYPI005492	C4WXB7	ACYPI005492_protein	Acyrthosiphon_pisum	Eukaryota%Metazoa%Ecdysozoa%Arthropoda%Hexapoda%Insecta%Pterygota%Neoptera%Paraneoptera%Hemiptera%Sternorrhyncha%Aphidiformes%Aphidoidea%Aphididae%Macrosiphini%Acyrthosiphon	api:100164476	IPR001356%IPR009057%IPR016439%IPR006634	Homeobox_dom%Homeodomain-like%Longevity_assurance_LAG1_LAC1%TLC-dom	PF00046%PF03798	Homeobox%TRAM_LAG1_CLN8	PS50071%PS50922	HOMEOBOX_2%TLC	schlank,	known
	Ref_Crab_Gene_1140	Ref_Crab_Transcript_1187_524	-4.84576	0.0347826	0.936207	UMT_M<UMT_I	LASS6	C1C120	LAG1_longevity_assurance_homolog_6	Caligus_clemensi	Eukaryota%Metazoa%Ecdysozoa%Arthropoda%Crustacea%Maxillopoda%Copepoda%Siphonostomatoida%Caligidae%Caligus	-	IPR016439%IPR006634	Longevity_assurance_LAG1_LAC1%TLC-dom	PF03798	TRAM_LAG1_CLN8	PS50922	TLC	schlank,	known
	Ref_Crab_Gene_1141	Ref_Crab_Transcript_1188_342	0.715561	1	1	UMT_M>UMT_I	-	-	-	-	-	-	-	-	-	-	-	-	-	novel
	Ref_Crab_Gene_1142	Ref_Crab_Transcript_1189_844	-0.569026	1	1	UMT_M<UMT_I	-	-	-	-	-	-	-	-	-	-	-	-	-	novel
	Ref_Crab_Gene_1143	Ref_Crab_Transcript_1190_330,Ref_Crab_Transcript_1191_341	-4.35253	0.0942029	0.936207	UMT_M<UMT_I	-	-	-	-	-	-	-	-	-	-	-	-	-	novel
	Ref_Crab_Gene_1144	Ref_Crab_Transcript_1192_368	3.93691	0.285714	0.936207	UMT_M>UMT_I	-	-	-	-	-	-	-	-	-	-	-	-	-	novel
	Ref_Crab_Gene_1145	Ref_Crab_Transcript_1193_375	-1.11369	0.726708	1	UMT_M<UMT_I	-	-	-	-	-	-	-	-	-	-	-	-	-	novel
	Ref_Crab_Gene_1146	Ref_Crab_Transcript_1194_370	-0.212715	1	1	UMT_M<UMT_I	-	-	-	-	-	-	-	-	-	-	-	-	-	novel
	Ref_Crab_Gene_1147	Ref_Crab_Transcript_1195_1692,Ref_Crab_Transcript_1196_418	-2.20607	0.0400936	0.936207	UMT_M<UMT_I	-	-	-	-	-	-	-	-	-	-	-	-	-	novel
	Ref_Crab_Gene_1148	Ref_Crab_Transcript_1197_465,Ref_Crab_Transcript_1198_474	-0.204946	1	1	UMT_M<UMT_I	-	-	-	-	-	-	-	-	-	-	-	-	-	novel
	Ref_Crab_Gene_1149	Ref_Crab_Transcript_1199_381	0.715561	1	1	UMT_M>UMT_I	-	-	-	-	-	-	-	-	-	-	-	-	-	novel
	Ref_Crab_Gene_1150	Ref_Crab_Transcript_1200_393	-1.67116	0.372947	1	UMT_M<UMT_I	-	-	-	-	-	-	-	-	-	-	-	-	-	novel
	Ref_Crab_Gene_1151	Ref_Crab_Transcript_1201_456	-1.50816	0.521739	1	UMT_M<UMT_I	Sp-PppL_238	W4XD84	Uncharacterized_protein	Strongylocentrotus_purpuratus	Eukaryota%Metazoa%Echinodermata%Eleutherozoa%Echinozoa%Echinoidea%Euechinoidea%Echinacea%Echinoida%Strongylocentrotidae%Strongylocentrotus	spu:100889496	IPR001584%IPR012337	Integrase_cat-core%RNaseH-like_dom	PF00665	rve	PS50994	INTEGRASE	-	known
	Ref_Crab_Gene_1152	Ref_Crab_Transcript_1202_438	0.0437685	1	1	UMT_M>UMT_I	-	-	-	-	-	-	-	-	-	-	-	-	-	novel
	Ref_Crab_Gene_1153	Ref_Crab_Transcript_1203_486	1.05295	0.361697	1	UMT_M>UMT_I	-	-	-	-	-	-	-	-	-	-	-	-	-	novel
	Ref_Crab_Gene_1155	Ref_Crab_Transcript_1205_439	-3.89508	0.285714	0.936207	UMT_M<UMT_I	IO89_06725	A0A085BJU6	Peptidase_S46	Epilithonimonas_lactis	Bacteria%Bacteroidetes%Flavobacteriia%Flavobacteriales%Flavobacteriaceae%Epilithonimonas	-	-	-	-	-	-	-	-	known
	Ref_Crab_Gene_1156	Ref_Crab_Transcript_1206_546,Ref_Crab_Transcript_1207_371	0.892939	0.521739	1	UMT_M>UMT_I	-	-	-	-	-	-	-	-	-	-	-	-	-	novel
	Ref_Crab_Gene_1157	Ref_Crab_Transcript_1208_647	0.0432687	1	1	UMT_M>UMT_I	AAEL011867	Q16NT2	AAEL011867-PA	Aedes_aegypti	Eukaryota%Metazoa%Ecdysozoa%Arthropoda%Hexapoda%Insecta%Pterygota%Neoptera%Endopterygota%Diptera%Nematocera%Culicoidea%Culicidae%Culicinae%Aedini%Aedes%Stegomyia	aag:AaeL_AAEL011867	-	-	-	-	-	-	-	known
	Ref_Crab_Gene_1158	Ref_Crab_Transcript_1209_730	0.170471	1	1	UMT_M>UMT_I	Sp-Harbi1	W4YDG5	Uncharacterized_protein	Strongylocentrotus_purpuratus	Eukaryota%Metazoa%Echinodermata%Eleutherozoa%Echinozoa%Echinoidea%Euechinoidea%Echinacea%Echinoida%Strongylocentrotidae%Strongylocentrotus	spu:588039	IPR026103%IPR027806	HARBI1_animal%HARBI1_dom	PF13359	DDE_Tnp_4	-	-	CG43088	known
	Ref_Crab_Gene_1159	Ref_Crab_Transcript_1210_738	0.758349	0.542974	1	UMT_M>UMT_I	-	-	-	-	-	-	-	-	-	-	-	-	-	novel
	Ref_Crab_Gene_1160	Ref_Crab_Transcript_1211_459	0.339722	1	1	UMT_M>UMT_I	-	-	-	-	-	-	-	-	-	-	-	-	-	novel
	Ref_Crab_Gene_1161	Ref_Crab_Transcript_1212_366	1.7784	0.430642	1	UMT_M>UMT_I	-	-	-	-	-	-	-	-	-	-	-	-	-	novel
	Ref_Crab_Gene_1163	Ref_Crab_Transcript_1214_375	-2.71173	1	1	UMT_M<UMT_I	-	-	-	-	-	-	-	-	-	-	-	-	-	novel
	Ref_Crab_Gene_1164	Ref_Crab_Transcript_1215_451	0.339722	1	1	UMT_M>UMT_I	-	-	-	-	-	-	-	-	-	-	-	-	-	novel
	Ref_Crab_Gene_1165	Ref_Crab_Transcript_1216_357	1.11148	1	1	UMT_M>UMT_I	-	-	-	-	-	-	-	-	-	-	-	-	-	novel
	Ref_Crab_Gene_1166	Ref_Crab_Transcript_1217_551	-0.569026	1	1	UMT_M<UMT_I	-	-	-	-	-	-	-	-	-	-	-	-	-	novel
	Ref_Crab_Gene_1167	Ref_Crab_Transcript_1218_359	0.581953	0.562502	1	UMT_M>UMT_I	-	-	-	-	-	-	-	-	-	-	-	-	-	novel
	Ref_Crab_Gene_1168	Ref_Crab_Transcript_1219_469	-0.908846	0.7999	1	UMT_M<UMT_I	-	-	-	-	-	-	-	-	-	-	-	-	-	novel
	Ref_Crab_Gene_1169	Ref_Crab_Transcript_1220_353	1.7784	0.430642	1	UMT_M>UMT_I	-	-	-	-	-	-	-	-	-	-	-	-	-	novel
	Ref_Crab_Gene_1170	Ref_Crab_Transcript_1221_358	-0.193188	1	1	UMT_M<UMT_I	-	-	-	-	-	-	-	-	-	-	-	-	-	novel
	Ref_Crab_Gene_1171	Ref_Crab_Transcript_1222_400	1.30611	0.333681	1	UMT_M>UMT_I	-	-	-	-	-	-	-	-	-	-	-	-	-	novel
	Ref_Crab_Gene_1172	Ref_Crab_Transcript_1223_351	1.97983	0.266667	0.936207	UMT_M>UMT_I	-	-	-	-	-	-	-	-	-	-	-	-	-	novel
	Ref_Crab_Gene_1173	Ref_Crab_Transcript_1224_371	-0.193188	1	1	UMT_M<UMT_I	-	-	-	-	-	-	-	-	-	-	-	-	-	novel
	Ref_Crab_Gene_1174	Ref_Crab_Transcript_1225_327	-2.71173	1	1	UMT_M<UMT_I	-	-	-	-	-	-	-	-	-	-	-	-	-	novel
	Ref_Crab_Gene_1175	Ref_Crab_Transcript_1226_779,Ref_Crab_Transcript_1227_1112	-0.213615	1	1	UMT_M<UMT_I	-	-	-	-	-	-	-	-	-	-	-	-	-	novel
	Ref_Crab_Gene_1176	Ref_Crab_Transcript_1228_320	-0.193188	1	1	UMT_M<UMT_I	HMPREF0017_02944	D0T070	Uncharacterized_protein	Acinetobacter_lwoffii_SH145	Bacteria%Proteobacteria%Gammaproteobacteria%Pseudomonadales%Moraxellaceae%Acinetobacter	-	IPR027417%IPR027785	P-loop_NTPase%UvrD_like_helicase_C	PF13538	UvrD_C_2	-	-	-	known
	Ref_Crab_Gene_1177	Ref_Crab_Transcript_1229_873,Ref_Crab_Transcript_1230_993	0.976044	0.352672	1	UMT_M>UMT_I	X975_01114	A0A087US93	Phosphoethanolamine_N-methyltransferase	Stegodyphus_mimosarum	Eukaryota%Metazoa%Ecdysozoa%Arthropoda%Chelicerata%Arachnida%Araneae%Araneomorphae%Entelegynae%Eresoidea%Eresidae%Stegodyphus	-	-	-	-	-	-	-	-	known
	Ref_Crab_Gene_1178	Ref_Crab_Transcript_1231_314	0.595052	0.769726	1	UMT_M>UMT_I	-	-	-	-	-	-	-	-	-	-	-	-	-	novel
	Ref_Crab_Gene_1180	Ref_Crab_Transcript_1233_549	-4.14186	0.161491	0.936207	UMT_M<UMT_I	-	K9KF90	Syntenin-1-like_protein	Equus_caballus	Eukaryota%Metazoa%Chordata%Craniata%Vertebrata%Euteleostomi%Mammalia%Eutheria%Laurasiatheria%Perissodactyla%Equidae%Equus	-	IPR001478	PDZ	PF00595	PDZ	PS50106	PDZ	X11Lbeta,	known
	Ref_Crab_Gene_1181	Ref_Crab_Transcript_1234_425	-0.204946	1	1	UMT_M<UMT_I	-	-	-	-	-	-	-	-	-	-	-	-	-	novel
	Ref_Crab_Gene_1182	Ref_Crab_Transcript_1235_628	-0.193188	1	1	UMT_M<UMT_I	-	-	-	-	-	-	-	-	-	-	-	-	-	novel
	Ref_Crab_Gene_1183	Ref_Crab_Transcript_1236_527	0.595052	0.769726	1	UMT_M>UMT_I	-	-	-	-	-	-	-	-	-	-	-	-	-	novel
	Ref_Crab_Gene_1184	Ref_Crab_Transcript_1237_330	1.56259	0.251568	0.936207	UMT_M>UMT_I	-	-	-	-	-	-	-	-	-	-	-	-	-	novel
	Ref_Crab_Gene_1185	Ref_Crab_Transcript_1238_660	-2.18448	0.191276	0.936207	UMT_M<UMT_I	HELRODRAFT_184582	T1FLI9	Uncharacterized_protein	Helobdella_robusta	Eukaryota%Metazoa%Lophotrochozoa%Annelida%Clitellata%Hirudinida%Hirudinea%Rhynchobdellida%Glossiphoniidae%Helobdella	-	IPR007588	Znf_FLYWCH	PF04500	FLYWCH	-	-	-	known
	Ref_Crab_Gene_1186	Ref_Crab_Transcript_1239_397	-0.762407	0.585507	1	UMT_M<UMT_I	-	-	-	-	-	-	-	-	-	-	-	-	-	novel
	Ref_Crab_Gene_1187	Ref_Crab_Transcript_1240_358	-1.50816	0.521739	1	UMT_M<UMT_I	-	-	-	-	-	-	-	-	-	-	-	-	-	novel
	Ref_Crab_Gene_1188	Ref_Crab_Transcript_1241_509	-4.14186	0.161491	0.936207	UMT_M<UMT_I	PPSAL_1906	A0A061CRS6	Uncharacterized_protein	Pseudomonas_pseudoalcaligenes	Bacteria%Proteobacteria%Gammaproteobacteria%Pseudomonadales%Pseudomonadaceae%Pseudomonas%Pseudomonas_oleovorans/pseudoalcaligenes_group	-	-	-	-	-	-	-	-	known
	Ref_Crab_Gene_1189	Ref_Crab_Transcript_1242_450	-1.32436	0.726708	1	UMT_M<UMT_I	-	-	-	-	-	-	-	-	-	-	-	-	-	novel
	Ref_Crab_Gene_1190	Ref_Crab_Transcript_1243_469	-0.866913	1	1	UMT_M<UMT_I	X975_05648	A0A087T5F6	PiggyBac_transposable_element-derived_protein_2	Stegodyphus_mimosarum	Eukaryota%Metazoa%Ecdysozoa%Arthropoda%Chelicerata%Arachnida%Araneae%Araneomorphae%Entelegynae%Eresoidea%Eresidae%Stegodyphus	-	-	-	-	-	-	-	-	known
	Ref_Crab_Gene_1191	Ref_Crab_Transcript_1244_977	1.21673	0.21179	0.936207	UMT_M>UMT_I	-	-	-	-	-	-	-	-	-	-	-	-	-	novel
	Ref_Crab_Gene_1192	Ref_Crab_Transcript_1245_314	0.715561	1	1	UMT_M>UMT_I	-	-	-	-	-	-	-	-	-	-	-	-	-	novel
	Ref_Crab_Gene_1193	Ref_Crab_Transcript_1246_437	0.758349	0.542974	1	UMT_M>UMT_I	-	-	-	-	-	-	-	-	-	-	-	-	-	novel
	Ref_Crab_Gene_1194	Ref_Crab_Transcript_1247_369	-0.866913	1	1	UMT_M<UMT_I	-	-	-	-	-	-	-	-	-	-	-	-	-	novel
	Ref_Crab_Gene_1195	Ref_Crab_Transcript_1248_500	-0.908846	0.7999	1	UMT_M<UMT_I	-	-	-	-	-	-	-	-	-	-	-	-	-	novel
	Ref_Crab_Gene_1196	Ref_Crab_Transcript_1249_356	0.34827	1	1	UMT_M>UMT_I	-	-	-	-	-	-	-	-	-	-	-	-	-	novel
	Ref_Crab_Gene_1197	Ref_Crab_Transcript_1250_332	0.595052	0.769726	1	UMT_M>UMT_I	-	-	-	-	-	-	-	-	-	-	-	-	-	novel
	Ref_Crab_Gene_1198	Ref_Crab_Transcript_1251_386	2.45401	0.0399705	0.936207	UMT_M>UMT_I	-	-	-	-	-	-	-	-	-	-	-	-	-	novel
	Ref_Crab_Gene_1199	Ref_Crab_Transcript_1252_414	0.767543	0.426125	1	UMT_M>UMT_I	tnpA	B3CK20	Transposase	Portunus_pelagicus	Eukaryota%Metazoa%Ecdysozoa%Arthropoda%Crustacea%Malacostraca%Eumalacostraca%Eucarida%Decapoda%Pleocyemata%Brachyura%Eubrachyura%Portunoidea%Portunidae%Portunus	-	IPR001888	Transposase_1	PF01359	Transposase_1	-	-	-	known
	Ref_Crab_Gene_1200	Ref_Crab_Transcript_1253_552	1.29184	0.372947	1	UMT_M>UMT_I	tnpA	B3CK22	Transposase	Portunus_pelagicus	Eukaryota%Metazoa%Ecdysozoa%Arthropoda%Crustacea%Malacostraca%Eumalacostraca%Eucarida%Decapoda%Pleocyemata%Brachyura%Eubrachyura%Portunoidea%Portunidae%Portunus	-	IPR001888	Transposase_1	PF01359	Transposase_1	-	-	-	known
	Ref_Crab_Gene_1201	Ref_Crab_Transcript_1254_480	-0.569026	1	1	UMT_M<UMT_I	-	-	-	-	-	-	-	-	-	-	-	-	-	novel
	Ref_Crab_Gene_1203	Ref_Crab_Transcript_1256_334	-0.35563	1	1	UMT_M<UMT_I	-	-	-	-	-	-	-	-	-	-	-	-	-	novel
	Ref_Crab_Gene_1204	Ref_Crab_Transcript_1257_479	2.02023	0.285714	0.936207	UMT_M>UMT_I	-	-	-	-	-	-	-	-	-	-	-	-	-	novel
	Ref_Crab_Gene_1205	Ref_Crab_Transcript_1258_380	-0.866913	1	1	UMT_M<UMT_I	-	-	-	-	-	-	-	-	-	-	-	-	-	novel
	Ref_Crab_Gene_1206	Ref_Crab_Transcript_1259_1109	-0.411987	0.7571	1	UMT_M<UMT_I	-	-	-	-	-	-	-	-	-	-	-	-	-	novel
	Ref_Crab_Gene_1207	Ref_Crab_Transcript_1260_507	0.34827	1	1	UMT_M>UMT_I	-	-	-	-	-	-	-	-	-	-	-	-	-	novel
	Ref_Crab_Gene_1209	Ref_Crab_Transcript_1262_941	1.15272	0.181118	0.936207	UMT_M>UMT_I	-	-	-	-	-	-	-	-	-	-	-	-	-	novel
	Ref_Crab_Gene_1210	Ref_Crab_Transcript_1263_319	4.49013	0.161491	0.936207	UMT_M>UMT_I	-	-	-	-	-	-	-	-	-	-	-	-	-	novel
	Ref_Crab_Gene_1211	Ref_Crab_Transcript_1264_352	-3.89508	0.285714	0.936207	UMT_M<UMT_I	-	-	-	-	-	-	-	-	-	-	-	-	-	novel
	Ref_Crab_Gene_1212	Ref_Crab_Transcript_1265_698	-1.32436	0.726708	1	UMT_M<UMT_I	-	-	-	-	-	-	-	-	-	-	-	-	-	novel
	Ref_Crab_Gene_1213	Ref_Crab_Transcript_1266_478	1.11148	1	1	UMT_M>UMT_I	-	-	-	-	-	-	-	-	-	-	-	-	-	novel
	Ref_Crab_Gene_1214	Ref_Crab_Transcript_1267_306	0.316433	1	1	UMT_M>UMT_I	-	-	-	-	-	-	-	-	-	-	-	-	-	novel
	Ref_Crab_Gene_1215	Ref_Crab_Transcript_1268_472	4.88903	0.0565217	0.936207	UMT_M>UMT_I	-	-	-	-	-	-	-	-	-	-	-	-	-	novel
	Ref_Crab_Gene_1216	Ref_Crab_Transcript_1269_405	0.715561	1	1	UMT_M>UMT_I	-	-	-	-	-	-	-	-	-	-	-	-	-	novel
	Ref_Crab_Gene_1217	Ref_Crab_Transcript_1270_308	1.32816	0.283653	0.936207	UMT_M>UMT_I	-	-	-	-	-	-	-	-	-	-	-	-	-	novel
	Ref_Crab_Gene_1218	Ref_Crab_Transcript_1271_445	1.11148	1	1	UMT_M>UMT_I	-	-	-	-	-	-	-	-	-	-	-	-	-	novel
	Ref_Crab_Gene_1219	Ref_Crab_Transcript_1272_883	-0.35563	1	1	UMT_M<UMT_I	-	-	-	-	-	-	-	-	-	-	-	-	-	novel
	Ref_Crab_Gene_1220	Ref_Crab_Transcript_1273_416	1.66768	0.372947	1	UMT_M>UMT_I	-	-	-	-	-	-	-	-	-	-	-	-	-	novel
	Ref_Crab_Gene_1221	Ref_Crab_Transcript_1274_460,Ref_Crab_Transcript_1275_879	-1.52862	0.148066	0.936207	UMT_M<UMT_I	-	-	-	-	-	-	-	-	-	-	-	-	-	novel
	Ref_Crab_Gene_1222	Ref_Crab_Transcript_1276_454	-0.193188	1	1	UMT_M<UMT_I	-	-	-	-	-	-	-	-	-	-	-	-	-	novel
	Ref_Crab_Gene_1223	Ref_Crab_Transcript_1277_354	0.715561	1	1	UMT_M>UMT_I	-	-	-	-	-	-	-	-	-	-	-	-	-	novel
	Ref_Crab_Gene_1224	Ref_Crab_Transcript_1278_508	-0.193188	1	1	UMT_M<UMT_I	-	-	-	-	-	-	-	-	-	-	-	-	-	novel
	Ref_Crab_Gene_1225	Ref_Crab_Transcript_1279_566	1.05295	0.361697	1	UMT_M>UMT_I	-	-	-	-	-	-	-	-	-	-	-	-	-	novel
	Ref_Crab_Gene_1226	Ref_Crab_Transcript_1280_336	-3.22135	0.52381	1	UMT_M<UMT_I	-	-	-	-	-	-	-	-	-	-	-	-	-	novel
	Ref_Crab_Gene_1227	Ref_Crab_Transcript_1281_403	-2.71173	1	1	UMT_M<UMT_I	-	-	-	-	-	-	-	-	-	-	-	-	-	novel
	Ref_Crab_Gene_1229	Ref_Crab_Transcript_1283_588	-1.50816	0.521739	1	UMT_M<UMT_I	-	-	-	-	-	-	-	-	-	-	-	-	-	novel
	Ref_Crab_Gene_1230	Ref_Crab_Transcript_1284_437	1.26878	0.521739	1	UMT_M>UMT_I	-	-	-	-	-	-	-	-	-	-	-	-	-	novel
	Ref_Crab_Gene_1231	Ref_Crab_Transcript_1285_451	-2.07224	0.191276	0.936207	UMT_M<UMT_I	-	-	-	-	-	-	-	-	-	-	-	-	-	novel
	Ref_Crab_Gene_1232	Ref_Crab_Transcript_1286_316	1.11148	1	1	UMT_M>UMT_I	-	-	-	-	-	-	-	-	-	-	-	-	-	novel
	Ref_Crab_Gene_1234	Ref_Crab_Transcript_1288_715	-5.21265	0.0140787	0.936207	UMT_M<UMT_I	-	-	-	-	-	-	-	-	-	-	-	-	-	novel
	Ref_Crab_Gene_1235	Ref_Crab_Transcript_1289_379	1.22518	0.658385	1	UMT_M>UMT_I	CAPTEDRAFT_165266	R7TNU7	Uncharacterized_protein	Capitella_teleta	Eukaryota%Metazoa%Lophotrochozoa%Annelida%Polychaeta%Scolecida%Capitellida%Capitellidae%Capitella	-	IPR027361%IPR006202%IPR006201%IPR006029%IPR018000%IPR002394	Acetylcholine_rcpt_TM%Neur_chan_lig-bd%Neur_channel%Neurotrans-gated_channel_TM%Neurotransmitter_ion_chnl_CS%Nicotinic_acetylcholine_rcpt	PF02931%PF02932	Neur_chan_LBD%Neur_chan_memb	PS00236	NEUROTR_ION_CHANNEL	-	known
	Ref_Crab_Gene_1236	Ref_Crab_Transcript_1290_331	0.316433	1	1	UMT_M>UMT_I	-	-	-	-	-	-	-	-	-	-	-	-	-	novel
	Ref_Crab_Gene_1237	Ref_Crab_Transcript_1291_370	-0.569026	1	1	UMT_M<UMT_I	-	-	-	-	-	-	-	-	-	-	-	-	-	novel
	Ref_Crab_Gene_1238	Ref_Crab_Transcript_1292_517	2.54608	0.023239	0.936207	UMT_M>UMT_I	-	-	-	-	-	-	-	-	-	-	-	-	-	novel
	Ref_Crab_Gene_1239	Ref_Crab_Transcript_1293_513	-0.908846	0.7999	1	UMT_M<UMT_I	-	-	-	-	-	-	-	-	-	-	-	-	-	novel
	Ref_Crab_Gene_1240	Ref_Crab_Transcript_1294_340	-3.89508	0.285714	0.936207	UMT_M<UMT_I	-	-	-	-	-	-	-	-	-	-	-	-	-	novel
	Ref_Crab_Gene_1241	Ref_Crab_Transcript_1295_403	-3.22135	0.52381	1	UMT_M<UMT_I	-	-	-	-	-	-	-	-	-	-	-	-	-	novel
	Ref_Crab_Gene_1242	Ref_Crab_Transcript_1296_431	-1.81759	0.372947	1	UMT_M<UMT_I	-	-	-	-	-	-	-	-	-	-	-	-	-	novel
	Ref_Crab_Gene_1243	Ref_Crab_Transcript_1297_318	-0.193188	1	1	UMT_M<UMT_I	-	-	-	-	-	-	-	-	-	-	-	-	-	novel
	Ref_Crab_Gene_1244	Ref_Crab_Transcript_1298_600	-1.50816	0.521739	1	UMT_M<UMT_I	-	-	-	-	-	-	-	-	-	-	-	-	-	novel
	Ref_Crab_Gene_1245	Ref_Crab_Transcript_1299_328	0.892939	0.521739	1	UMT_M>UMT_I	-	-	-	-	-	-	-	-	-	-	-	-	-	novel
	Ref_Crab_Gene_1246	Ref_Crab_Transcript_1300_335	1.22518	0.658385	1	UMT_M>UMT_I	-	-	-	-	-	-	-	-	-	-	-	-	-	novel
	Ref_Crab_Gene_1247	Ref_Crab_Transcript_1301_307	-3.22135	0.52381	1	UMT_M<UMT_I	-	-	-	-	-	-	-	-	-	-	-	-	-	novel
	Ref_Crab_Gene_1248	Ref_Crab_Transcript_1302_358	-4.84576	0.0347826	0.936207	UMT_M<UMT_I	M949_1420	A0A075WQF1	Uncharacterized_protein	Riemerella_anatipestifer_CH3	Bacteria%Bacteroidetes%Flavobacteriia%Flavobacteriales%Flavobacteriaceae%Riemerella	-	-	-	-	-	-	-	-	known
	Ref_Crab_Gene_1249	Ref_Crab_Transcript_1303_933	-1.40954	0.177284	0.936207	UMT_M<UMT_I	-	-	-	-	-	-	-	-	-	-	-	-	-	novel
	Ref_Crab_Gene_1250	Ref_Crab_Transcript_1304_508,Ref_Crab_Transcript_1305_421	-0.415616	1	1	UMT_M<UMT_I	-	-	-	-	-	-	-	-	-	-	-	-	-	novel
	Ref_Crab_Gene_1251	Ref_Crab_Transcript_1306_464	0.99395	0.585507	1	UMT_M>UMT_I	-	-	-	-	-	-	-	-	-	-	-	-	-	novel
	Ref_Crab_Gene_1252	Ref_Crab_Transcript_1307_697	3.2845	0.0347826	0.936207	UMT_M>UMT_I	-	R4GCJ8	Uncharacterized_protein	Anolis_carolinensis	Eukaryota%Metazoa%Chordata%Craniata%Vertebrata%Euteleostomi%Lepidosauria%Squamata%Bifurcata%Unidentata%Episquamata%Toxicofera%Iguania%Iguanidae%Polychrotinae%Anolis	-	IPR000477	RT_dom	PF00078	RVT_1	PS50878	RT_POL	-	known
	Ref_Crab_Gene_1253	Ref_Crab_Transcript_1308_410,Ref_Crab_Transcript_1309_334	-3.22135	0.52381	1	UMT_M<UMT_I	-	-	-	-	-	-	-	-	-	-	-	-	-	novel
	Ref_Crab_Gene_1254	Ref_Crab_Transcript_1310_361	-2.71173	1	1	UMT_M<UMT_I	dsf	D6W9X6	Dissatisfaction	Tribolium_castaneum	Eukaryota%Metazoa%Ecdysozoa%Arthropoda%Hexapoda%Insecta%Pterygota%Neoptera%Endopterygota%Coleoptera%Polyphaga%Cucujiformia%Tenebrionidae%Tenebrionidae_incertae_sedis%Tribolium	-	IPR003068%IPR008946%IPR000536%IPR001723%IPR001628%IPR013088	COUP_TF%Nucl_hormone_rcpt_ligand-bd%Nucl_hrmn_rcpt_lig-bd_core%Str_hrmn_rcpt%Znf_hrmn_rcpt%Znf_NHR/GATA	PF00104%PF00105	Hormone_recep%zf-C4	PS00031%PS51030	NUCLEAR_REC_DBD_1%NUCLEAR_REC_DBD_2	dissatisfaction,	known
	Ref_Crab_Gene_1255	Ref_Crab_Transcript_1311_306	-0.193188	1	1	UMT_M<UMT_I	-	-	-	-	-	-	-	-	-	-	-	-	-	novel
	Ref_Crab_Gene_1256	Ref_Crab_Transcript_1312_690	-0.0461903	1	1	UMT_M<UMT_I	-	-	-	-	-	-	-	-	-	-	-	-	-	novel
	Ref_Crab_Gene_1257	Ref_Crab_Transcript_1313_349	1.11148	1	1	UMT_M>UMT_I	-	-	-	-	-	-	-	-	-	-	-	-	-	novel
	Ref_Crab_Gene_1258	Ref_Crab_Transcript_1314_398	-0.193188	1	1	UMT_M<UMT_I	-	-	-	-	-	-	-	-	-	-	-	-	-	novel
	Ref_Crab_Gene_1259	Ref_Crab_Transcript_1315_655	-0.54661	0.63922	1	UMT_M<UMT_I	-	-	-	-	-	-	-	-	-	-	-	-	-	novel
	Ref_Crab_Gene_1260	Ref_Crab_Transcript_1316_417	0.339722	1	1	UMT_M>UMT_I	-	-	-	-	-	-	-	-	-	-	-	-	-	novel
	Ref_Crab_Gene_1261	Ref_Crab_Transcript_1317_442	-2.71173	1	1	UMT_M<UMT_I	-	-	-	-	-	-	-	-	-	-	-	-	-	novel
	Ref_Crab_Gene_1262	Ref_Crab_Transcript_1318_519	6.66118	0.000390825	0.316016	UMT_M>UMT_I	-	-	-	-	-	-	-	-	-	-	-	-	-	novel
	Ref_Crab_Gene_1263	Ref_Crab_Transcript_1319_471	-0.415616	1	1	UMT_M<UMT_I	-	-	-	-	-	-	-	-	-	-	-	-	-	novel
	Ref_Crab_Gene_1264	Ref_Crab_Transcript_1320_400	0.747169	0.7999	1	UMT_M>UMT_I	-	-	-	-	-	-	-	-	-	-	-	-	-	novel
	Ref_Crab_Gene_1265	Ref_Crab_Transcript_1321_302	-3.22135	0.52381	1	UMT_M<UMT_I	-	-	-	-	-	-	-	-	-	-	-	-	-	novel
	Ref_Crab_Gene_1266	Ref_Crab_Transcript_1322_373	1.26878	0.521739	1	UMT_M>UMT_I	-	-	-	-	-	-	-	-	-	-	-	-	-	novel
	Ref_Crab_Gene_1267	Ref_Crab_Transcript_1323_502	2.23632	0.0577711	0.936207	UMT_M>UMT_I	-	-	-	-	-	-	-	-	-	-	-	-	-	novel
	Ref_Crab_Gene_1268	Ref_Crab_Transcript_1324_474	1.97983	0.266667	0.936207	UMT_M>UMT_I	-	-	-	-	-	-	-	-	-	-	-	-	-	novel
	Ref_Crab_Gene_1269	Ref_Crab_Transcript_1325_649	0.547696	0.662736	1	UMT_M>UMT_I	-	-	-	-	-	-	-	-	-	-	-	-	-	novel
	Ref_Crab_Gene_1270	Ref_Crab_Transcript_1326_373,Ref_Crab_Transcript_1327_652	1.13904	0.352672	1	UMT_M>UMT_I	CADN2	A0A034V3E9	Putative_neural-cadherin_2	Bactrocera_dorsalis	Eukaryota%Metazoa%Ecdysozoa%Arthropoda%Hexapoda%Insecta%Pterygota%Neoptera%Endopterygota%Diptera%Brachycera%Muscomorpha%Tephritoidea%Tephritidae%Bactrocera%Bactrocera	-	-	-	-	-	-	-	-	known
	Ref_Crab_Gene_1271	Ref_Crab_Transcript_1328_662	-1.6114	0.021138	0.936207	UMT_M<UMT_I	-	-	-	-	-	-	-	-	-	-	-	-	-	novel
	Ref_Crab_Gene_1272	Ref_Crab_Transcript_1329_305	2.02023	0.285714	0.936207	UMT_M>UMT_I	-	-	-	-	-	-	-	-	-	-	-	-	-	novel
	Ref_Crab_Gene_1273	Ref_Crab_Transcript_1330_398	-0.569026	1	1	UMT_M<UMT_I	-	-	-	-	-	-	-	-	-	-	-	-	-	novel
	Ref_Crab_Gene_1274	Ref_Crab_Transcript_1331_335	0.339722	1	1	UMT_M>UMT_I	sp	S6E0A9	Serine_proteinase	Scylla_paramamosain	Eukaryota%Metazoa%Ecdysozoa%Arthropoda%Crustacea%Malacostraca%Eumalacostraca%Eucarida%Decapoda%Pleocyemata%Brachyura%Eubrachyura%Portunoidea%Portunidae%Scylla	-	IPR022700%IPR006604%IPR001254%IPR018114%IPR001314%IPR009003	CLIP%Disulphide_knot_CLIP%Peptidase_S1%Peptidase_S1_AS%Peptidase_S1A%Trypsin-like_Pept_dom	PF12032%PF00089	CLIP%Trypsin	PS50240%PS00135	TRYPSIN_DOM%TRYPSIN_SER	-	known
	Ref_Crab_Gene_1275	Ref_Crab_Transcript_1332_587	-0.0461903	1	1	UMT_M<UMT_I	-	-	-	-	-	-	-	-	-	-	-	-	-	novel
	Ref_Crab_Gene_1276	Ref_Crab_Transcript_1333_521,Ref_Crab_Transcript_1334_632	0.222491	1	1	UMT_M>UMT_I	-	-	-	-	-	-	-	-	-	-	-	-	-	novel
	Ref_Crab_Gene_1277	Ref_Crab_Transcript_1335_615	-1.32436	0.726708	1	UMT_M<UMT_I	-	-	-	-	-	-	-	-	-	-	-	-	-	novel
	Ref_Crab_Gene_1278	Ref_Crab_Transcript_1336_683	-5.50489	0.00922396	0.936207	UMT_M<UMT_I	-	-	-	-	-	-	-	-	-	-	-	-	-	novel
	Ref_Crab_Gene_1279	Ref_Crab_Transcript_1337_469	0.99395	0.585507	1	UMT_M>UMT_I	-	-	-	-	-	-	-	-	-	-	-	-	-	novel
	Ref_Crab_Gene_1281	Ref_Crab_Transcript_1339_391	0.34827	1	1	UMT_M>UMT_I	-	-	-	-	-	-	-	-	-	-	-	-	-	novel
	Ref_Crab_Gene_1282	Ref_Crab_Transcript_1340_331	-0.193188	1	1	UMT_M<UMT_I	-	-	-	-	-	-	-	-	-	-	-	-	-	novel
	Ref_Crab_Gene_1283	Ref_Crab_Transcript_1341_1059	1.7436	0.0323868	0.936207	UMT_M>UMT_I	-	-	-	-	-	-	-	-	-	-	-	-	-	novel
	Ref_Crab_Gene_1284	Ref_Crab_Transcript_1342_347	-3.22135	0.52381	1	UMT_M<UMT_I	-	-	-	-	-	-	-	-	-	-	-	-	-	novel
	Ref_Crab_Gene_1285	Ref_Crab_Transcript_1343_841	0.726652	0.454082	1	UMT_M>UMT_I	-	-	-	-	-	-	-	-	-	-	-	-	-	novel
	Ref_Crab_Gene_1286	Ref_Crab_Transcript_1344_314	-3.22135	0.52381	1	UMT_M<UMT_I	-	-	-	-	-	-	-	-	-	-	-	-	-	novel
	Ref_Crab_Gene_1287	Ref_Crab_Transcript_1345_309,Ref_Crab_Transcript_1346_333	-3.89508	0.285714	0.936207	UMT_M<UMT_I	-	-	-	-	-	-	-	-	-	-	-	-	-	novel
	Ref_Crab_Gene_1288	Ref_Crab_Transcript_1347_396	-4.35253	0.0942029	0.936207	UMT_M<UMT_I	-	-	-	-	-	-	-	-	-	-	-	-	-	novel
	Ref_Crab_Gene_1289	Ref_Crab_Transcript_1348_458	-0.569026	1	1	UMT_M<UMT_I	-	-	-	-	-	-	-	-	-	-	-	-	-	novel
	Ref_Crab_Gene_1290	Ref_Crab_Transcript_1349_446	-0.204946	1	1	UMT_M<UMT_I	CPR28	K7J4S1	Uncharacterized_protein	Nasonia_vitripennis	Eukaryota%Metazoa%Ecdysozoa%Arthropoda%Hexapoda%Insecta%Pterygota%Neoptera%Endopterygota%Hymenoptera%Apocrita%Chalcidoidea%Pteromalidae%Pteromalinae%Nasonia	-	IPR000618	Insect_cuticle	PF00379	Chitin_bind_4	PS00233%PS51155	CHIT_BIND_RR_1%CHIT_BIND_RR_2	cuticular	known
	Ref_Crab_Gene_1291	Ref_Crab_Transcript_1350_963	-1.11777	0.224728	0.936207	UMT_M<UMT_I	-	-	-	-	-	-	-	-	-	-	-	-	-	novel
	Ref_Crab_Gene_1292	Ref_Crab_Transcript_1351_930	1.51195	0.187026	0.936207	UMT_M>UMT_I	-	-	-	-	-	-	-	-	-	-	-	-	-	novel
	Ref_Crab_Gene_1293	Ref_Crab_Transcript_1352_609	1.20275	0.219277	0.936207	UMT_M>UMT_I	LOC100169338	J9KAS6	Uncharacterized_protein	Acyrthosiphon_pisum	Eukaryota%Metazoa%Ecdysozoa%Arthropoda%Hexapoda%Insecta%Pterygota%Neoptera%Paraneoptera%Hemiptera%Sternorrhyncha%Aphidiformes%Aphidoidea%Aphididae%Macrosiphini%Acyrthosiphon	-	IPR002110%IPR020683%IPR005821%IPR002153	Ankyrin_rpt%Ankyrin_rpt-contain_dom%Ion_trans_dom%TRPC_channel	PF00023%PF12796%PF00520	Ank%Ank_2%Ion_trans	PS50297%PS50088	ANK_REP_REGION%ANK_REPEAT	no	known
	Ref_Crab_Gene_1294	Ref_Crab_Transcript_1353_330	0.316433	1	1	UMT_M>UMT_I	-	-	-	-	-	-	-	-	-	-	-	-	-	novel
	Ref_Crab_Gene_1295	Ref_Crab_Transcript_1354_436	0.715561	1	1	UMT_M>UMT_I	-	-	-	-	-	-	-	-	-	-	-	-	-	novel
	Ref_Crab_Gene_1296	Ref_Crab_Transcript_1355_619	-0.488565	0.822492	1	UMT_M<UMT_I	-	-	-	-	-	-	-	-	-	-	-	-	-	novel
	Ref_Crab_Gene_1297	Ref_Crab_Transcript_1356_936	-1.25767	0.283653	0.936207	UMT_M<UMT_I	-	-	-	-	-	-	-	-	-	-	-	-	-	novel
	Ref_Crab_Gene_1298	Ref_Crab_Transcript_1357_548	-3.05106	0.0167826	0.936207	UMT_M<UMT_I	-	-	-	-	-	-	-	-	-	-	-	-	-	novel
	Ref_Crab_Gene_1299	Ref_Crab_Transcript_1358_811	-1.57025	0.109695	0.936207	UMT_M<UMT_I	-	-	-	-	-	-	-	-	-	-	-	-	-	novel
	Ref_Crab_Gene_1300	Ref_Crab_Transcript_1359_537	-0.38392	0.594935	1	UMT_M<UMT_I	-	-	-	-	-	-	-	-	-	-	-	-	-	novel
	Ref_Crab_Gene_1301	Ref_Crab_Transcript_1360_1134	-0.705698	0.294651	0.955269	UMT_M<UMT_I	-	-	-	-	-	-	-	-	-	-	-	-	-	novel
	Ref_Crab_Gene_1302	Ref_Crab_Transcript_1361_332	1.11148	1	1	UMT_M>UMT_I	-	-	-	-	-	-	-	-	-	-	-	-	-	novel
	Ref_Crab_Gene_1303	Ref_Crab_Transcript_1362_849	-1.04659	0.282111	0.936207	UMT_M<UMT_I	-	-	-	-	-	-	-	-	-	-	-	-	-	novel
	Ref_Crab_Gene_1304	Ref_Crab_Transcript_1363_938	-0.0461903	1	1	UMT_M<UMT_I	-	-	-	-	-	-	-	-	-	-	-	-	-	novel
	Ref_Crab_Gene_1305	Ref_Crab_Transcript_1364_893	-0.290127	0.884696	1	UMT_M<UMT_I	v1g244236	A7SC37	Predicted_protein	Nematostella_vectensis	Eukaryota%Metazoa%Cnidaria%Anthozoa%Hexacorallia%Actiniaria%Edwardsiidae%Nematostella	nve:NEMVE_v1g244236	IPR006680%IPR014311	Amidohydro_1%Guanine_deaminase	PF01979	Amidohydro_1	-	-	dihydropterin	known
	Ref_Crab_Gene_1306	Ref_Crab_Transcript_1365_429	0.904934	0.290499	0.947472	UMT_M>UMT_I	-	-	-	-	-	-	-	-	-	-	-	-	-	novel
	Ref_Crab_Gene_1307	Ref_Crab_Transcript_1366_1053	-0.560269	0.558636	1	UMT_M<UMT_I	-	S4PWL4	Gastrula_zinc_finger_protein_XlCGF57.1	Pararge_aegeria	Eukaryota%Metazoa%Ecdysozoa%Arthropoda%Hexapoda%Insecta%Pterygota%Neoptera%Endopterygota%Lepidoptera%Glossata%Ditrysia%Papilionoidea%Nymphalidae%Satyrinae%Satyrini%Parargina%Pararge	-	IPR007087%IPR015880%IPR013087	Znf_C2H2%Znf_C2H2-like%Znf_C2H2/integrase_DNA-bd	-	-	PS00028%PS50157	ZINC_FINGER_C2H2_1%ZINC_FINGER_C2H2_2	CG6654	known
	Ref_Crab_Gene_1308	Ref_Crab_Transcript_1367_482	0.0418354	1	1	UMT_M>UMT_I	-	-	-	-	-	-	-	-	-	-	-	-	-	novel
	Ref_Crab_Gene_1309	Ref_Crab_Transcript_1368_379	-1.71293	0.0497057	0.936207	UMT_M<UMT_I	-	-	-	-	-	-	-	-	-	-	-	-	-	novel
	Ref_Crab_Gene_1310	Ref_Crab_Transcript_1369_1147	0.352708	1	1	UMT_M>UMT_I	-	-	-	-	-	-	-	-	-	-	-	-	-	novel
	Ref_Crab_Gene_1311	Ref_Crab_Transcript_1370_504	-1.67116	0.372947	1	UMT_M<UMT_I	-	-	-	-	-	-	-	-	-	-	-	-	-	novel
	Ref_Crab_Gene_1312	Ref_Crab_Transcript_1371_453	-0.193188	1	1	UMT_M<UMT_I	-	-	-	-	-	-	-	-	-	-	-	-	-	novel
	Ref_Crab_Gene_1313	Ref_Crab_Transcript_1372_580	-4.53632	0.0942029	0.936207	UMT_M<UMT_I	-	-	-	-	-	-	-	-	-	-	-	-	-	novel
	Ref_Crab_Gene_1314	Ref_Crab_Transcript_1373_313	3.93691	0.285714	0.936207	UMT_M>UMT_I	-	-	-	-	-	-	-	-	-	-	-	-	-	novel
	Ref_Crab_Gene_1315	Ref_Crab_Transcript_1374_362	0.61191	0.700311	1	UMT_M>UMT_I	-	-	-	-	-	-	-	-	-	-	-	-	-	novel
	Ref_Crab_Gene_1316	Ref_Crab_Transcript_1375_537	1.00036	0.285115	0.936207	UMT_M>UMT_I	-	-	-	-	-	-	-	-	-	-	-	-	-	novel
	Ref_Crab_Gene_1317	Ref_Crab_Transcript_1376_580	0.355426	0.840166	1	UMT_M>UMT_I	-	-	-	-	-	-	-	-	-	-	-	-	-	novel
	Ref_Crab_Gene_1318	Ref_Crab_Transcript_1377_432	-0.0461903	1	1	UMT_M<UMT_I	-	-	-	-	-	-	-	-	-	-	-	-	-	novel
	Ref_Crab_Gene_1320	Ref_Crab_Transcript_1379_305	-3.59719	0.285714	0.936207	UMT_M<UMT_I	-	-	-	-	-	-	-	-	-	-	-	-	-	novel
	Ref_Crab_Gene_1321	Ref_Crab_Transcript_1380_1628	-0.62853	0.460565	1	UMT_M<UMT_I	-	-	-	-	-	-	-	-	-	-	-	-	-	novel
	Ref_Crab_Gene_1322	Ref_Crab_Transcript_1381_468	0.34827	1	1	UMT_M>UMT_I	-	-	-	-	-	-	-	-	-	-	-	-	-	novel
	Ref_Crab_Gene_1323	Ref_Crab_Transcript_1382_513	1.78029	0.189984	0.936207	UMT_M>UMT_I	-	-	-	-	-	-	-	-	-	-	-	-	-	novel
	Ref_Crab_Gene_1324	Ref_Crab_Transcript_1383_303	-0.569026	1	1	UMT_M<UMT_I	-	-	-	-	-	-	-	-	-	-	-	-	-	novel
	Ref_Crab_Gene_1325	Ref_Crab_Transcript_1384_646	-0.517697	0.717697	1	UMT_M<UMT_I	-	-	-	-	-	-	-	-	-	-	-	-	-	novel
	Ref_Crab_Gene_1326	Ref_Crab_Transcript_1385_497	0.1376	1	1	UMT_M>UMT_I	-	-	-	-	-	-	-	-	-	-	-	-	-	novel
	Ref_Crab_Gene_1327	Ref_Crab_Transcript_1386_777	1.78029	0.189984	0.936207	UMT_M>UMT_I	-	-	-	-	-	-	-	-	-	-	-	-	-	novel
	Ref_Crab_Gene_1328	Ref_Crab_Transcript_1387_408	2.97235	0.0565217	0.936207	UMT_M>UMT_I	-	-	-	-	-	-	-	-	-	-	-	-	-	novel
	Ref_Crab_Gene_1329	Ref_Crab_Transcript_1388_467	1.86048	0.137874	0.936207	UMT_M>UMT_I	-	-	-	-	-	-	-	-	-	-	-	-	-	novel
	Ref_Crab_Gene_1330	Ref_Crab_Transcript_1389_367	2.1773	0.186957	0.936207	UMT_M>UMT_I	-	-	-	-	-	-	-	-	-	-	-	-	-	novel
	Ref_Crab_Gene_1331	Ref_Crab_Transcript_1390_450	0.921349	0.542974	1	UMT_M>UMT_I	-	-	-	-	-	-	-	-	-	-	-	-	-	novel
	Ref_Crab_Gene_1332	Ref_Crab_Transcript_1391_345	-0.866913	1	1	UMT_M<UMT_I	-	-	-	-	-	-	-	-	-	-	-	-	-	novel
	Ref_Crab_Gene_1333	Ref_Crab_Transcript_1392_782	-1.18866	0.142605	0.936207	UMT_M<UMT_I	-	-	-	-	-	-	-	-	-	-	-	-	-	novel
	Ref_Crab_Gene_1334	Ref_Crab_Transcript_1393_328	-3.22135	0.52381	1	UMT_M<UMT_I	-	-	-	-	-	-	-	-	-	-	-	-	-	novel
	Ref_Crab_Gene_1335	Ref_Crab_Transcript_1394_1312,Ref_Crab_Transcript_1395_881	-1.24824	0.253153	0.936207	UMT_M<UMT_I	-	-	-	-	-	-	-	-	-	-	-	-	-	novel
	Ref_Crab_Gene_1336	Ref_Crab_Transcript_1396_584	-1.81759	0.372947	1	UMT_M<UMT_I	-	-	-	-	-	-	-	-	-	-	-	-	-	novel
	Ref_Crab_Gene_1337	Ref_Crab_Transcript_1397_554	-3.89508	0.285714	0.936207	UMT_M<UMT_I	-	-	-	-	-	-	-	-	-	-	-	-	-	novel
	Ref_Crab_Gene_1338	Ref_Crab_Transcript_1398_346	-4.14186	0.161491	0.936207	UMT_M<UMT_I	-	-	-	-	-	-	-	-	-	-	-	-	-	novel
	Ref_Crab_Gene_1339	Ref_Crab_Transcript_1399_330	1.26878	0.521739	1	UMT_M>UMT_I	-	-	-	-	-	-	-	-	-	-	-	-	-	novel
	Ref_Crab_Gene_1340	Ref_Crab_Transcript_1400_412	-1.11369	0.726708	1	UMT_M<UMT_I	-	-	-	-	-	-	-	-	-	-	-	-	-	novel
	Ref_Crab_Gene_1341	Ref_Crab_Transcript_1401_313	-0.204946	1	1	UMT_M<UMT_I	-	-	-	-	-	-	-	-	-	-	-	-	-	novel
	Ref_Crab_Gene_1342	Ref_Crab_Transcript_1402_374	2.02023	0.285714	0.936207	UMT_M>UMT_I	-	-	-	-	-	-	-	-	-	-	-	-	-	novel
	Ref_Crab_Gene_1343	Ref_Crab_Transcript_1403_739	-0.0896666	1	1	UMT_M<UMT_I	-	-	-	-	-	-	-	-	-	-	-	-	-	novel
	Ref_Crab_Gene_1344	Ref_Crab_Transcript_1404_479	-1.27573	0.497906	1	UMT_M<UMT_I	-	-	-	-	-	-	-	-	-	-	-	-	-	novel
	Ref_Crab_Gene_1345	Ref_Crab_Transcript_1405_308	2.02023	0.285714	0.936207	UMT_M>UMT_I	-	-	-	-	-	-	-	-	-	-	-	-	-	novel
	Ref_Crab_Gene_1346	Ref_Crab_Transcript_1406_466	-0.193188	1	1	UMT_M<UMT_I	LOC726655	A0A088AI39	Uncharacterized_protein	Apis_mellifera	Eukaryota%Metazoa%Ecdysozoa%Arthropoda%Hexapoda%Insecta%Pterygota%Neoptera%Endopterygota%Hymenoptera%Apocrita%Aculeata%Apoidea%Apidae%Apis	-	-	-	-	-	-	-	dpr6,	known
	Ref_Crab_Gene_1347	Ref_Crab_Transcript_1407_449	1.22518	0.658385	1	UMT_M>UMT_I	-	-	-	-	-	-	-	-	-	-	-	-	-	novel
	Ref_Crab_Gene_1348	Ref_Crab_Transcript_1408_372	1.7784	0.430642	1	UMT_M>UMT_I	-	-	-	-	-	-	-	-	-	-	-	-	-	novel
	Ref_Crab_Gene_1349	Ref_Crab_Transcript_1409_703	1.10449	0.285115	0.936207	UMT_M>UMT_I	-	-	-	-	-	-	-	-	-	-	-	-	-	novel
	Ref_Crab_Gene_1350	Ref_Crab_Transcript_1410_559	-0.415616	1	1	UMT_M<UMT_I	-	-	-	-	-	-	-	-	-	-	-	-	-	novel
	Ref_Crab_Gene_1351	Ref_Crab_Transcript_1411_329	0.0418354	1	1	UMT_M>UMT_I	-	-	-	-	-	-	-	-	-	-	-	-	-	novel
	Ref_Crab_Gene_1352	Ref_Crab_Transcript_1412_310	-0.569026	1	1	UMT_M<UMT_I	-	-	-	-	-	-	-	-	-	-	-	-	-	novel
	Ref_Crab_Gene_1353	Ref_Crab_Transcript_1413_748	0.0437685	1	1	UMT_M>UMT_I	-	-	-	-	-	-	-	-	-	-	-	-	-	novel
	Ref_Crab_Gene_1354	Ref_Crab_Transcript_1414_375	0.339722	1	1	UMT_M>UMT_I	-	-	-	-	-	-	-	-	-	-	-	-	-	novel
	Ref_Crab_Gene_1355	Ref_Crab_Transcript_1415_338	-1.16349	0.497906	1	UMT_M<UMT_I	-	-	-	-	-	-	-	-	-	-	-	-	-	novel
	Ref_Crab_Gene_1356	Ref_Crab_Transcript_1416_304	-3.59719	0.285714	0.936207	UMT_M<UMT_I	-	-	-	-	-	-	-	-	-	-	-	-	-	novel
	Ref_Crab_Gene_1357	Ref_Crab_Transcript_1417_451	0.0418354	1	1	UMT_M>UMT_I	GRD	K7J2L7	Uncharacterized_protein	Nasonia_vitripennis	Eukaryota%Metazoa%Ecdysozoa%Arthropoda%Hexapoda%Insecta%Pterygota%Neoptera%Endopterygota%Hymenoptera%Apocrita%Chalcidoidea%Pteromalidae%Pteromalinae%Nasonia	-	IPR006028%IPR001390%IPR006202%IPR006201%IPR006029%IPR018000	GABAA/Glycine_rcpt%GABAAa_rcpt%Neur_chan_lig-bd%Neur_channel%Neurotrans-gated_channel_TM%Neurotransmitter_ion_chnl_CS	PF02931%PF02932	Neur_chan_LBD%Neur_chan_memb	PS00236	NEUROTR_ION_CHANNEL	glycine	known
	Ref_Crab_Gene_1358	Ref_Crab_Transcript_1418_622	-1.10036	0.352672	1	UMT_M<UMT_I	-	-	-	-	-	-	-	-	-	-	-	-	-	novel
	Ref_Crab_Gene_1359	Ref_Crab_Transcript_1419_602	-1.67116	0.372947	1	UMT_M<UMT_I	-	-	-	-	-	-	-	-	-	-	-	-	-	novel
	Ref_Crab_Gene_1360	Ref_Crab_Transcript_1420_502	-1.11369	0.726708	1	UMT_M<UMT_I	K425_210	A0A022T2B4	Protein_Malvolio-like_protein	Microplitis_demolitor	Eukaryota%Metazoa%Ecdysozoa%Arthropoda%Hexapoda%Insecta%Pterygota%Neoptera%Endopterygota%Hymenoptera%Apocrita%Ichneumonoidea%Braconidae%Microgastrinae%Microplitis	-	-	-	-	-	-	-	malvolio,	known
	Ref_Crab_Gene_1361	Ref_Crab_Transcript_1421_391	5.45767	0.0219002	0.936207	UMT_M>UMT_I	-	-	-	-	-	-	-	-	-	-	-	-	-	novel
	Ref_Crab_Gene_1362	Ref_Crab_Transcript_1422_485,Ref_Crab_Transcript_1423_439	-0.115594	1	1	UMT_M<UMT_I	-	-	-	-	-	-	-	-	-	-	-	-	-	novel
	Ref_Crab_Gene_1364	Ref_Crab_Transcript_1425_672	0.99395	0.585507	1	UMT_M>UMT_I	-	-	-	-	-	-	-	-	-	-	-	-	-	novel
	Ref_Crab_Gene_1365	Ref_Crab_Transcript_1426_333	-0.569026	1	1	UMT_M<UMT_I	-	-	-	-	-	-	-	-	-	-	-	-	-	novel
	Ref_Crab_Gene_1366	Ref_Crab_Transcript_1427_638	-1.10036	0.352672	1	UMT_M<UMT_I	-	-	-	-	-	-	-	-	-	-	-	-	-	novel
	Ref_Crab_Gene_1367	Ref_Crab_Transcript_1428_303	-3.22135	0.52381	1	UMT_M<UMT_I	-	-	-	-	-	-	-	-	-	-	-	-	-	novel
	Ref_Crab_Gene_1368	Ref_Crab_Transcript_1429_679	-2.28862	0.137874	0.936207	UMT_M<UMT_I	-	-	-	-	-	-	-	-	-	-	-	-	-	novel
	Ref_Crab_Gene_1369	Ref_Crab_Transcript_1430_1610	0.837765	0.255394	0.936207	UMT_M>UMT_I	-	-	-	-	-	-	-	-	-	-	-	-	-	novel
	Ref_Crab_Gene_1370	Ref_Crab_Transcript_1431_565	0.0432687	1	1	UMT_M>UMT_I	-	-	-	-	-	-	-	-	-	-	-	-	-	novel
	Ref_Crab_Gene_1371	Ref_Crab_Transcript_1432_562	1.5335	0.143889	0.936207	UMT_M>UMT_I	-	-	-	-	-	-	-	-	-	-	-	-	-	novel
	Ref_Crab_Gene_1372	Ref_Crab_Transcript_1433_762	1.9694	0.109379	0.936207	UMT_M>UMT_I	-	-	-	-	-	-	-	-	-	-	-	-	-	novel
	Ref_Crab_Gene_1373	Ref_Crab_Transcript_1434_385	-1.32436	0.726708	1	UMT_M<UMT_I	-	-	-	-	-	-	-	-	-	-	-	-	-	novel
	Ref_Crab_Gene_1374	Ref_Crab_Transcript_1435_811	1.88979	0.06403	0.936207	UMT_M>UMT_I	HYDIN	T2MBZ4	Hydrocephalus-inducing_protein_homolog	Hydra_vulgaris	Eukaryota%Metazoa%Cnidaria%Hydrozoa%Hydroida%Anthomedusae%Hydridae%Hydra	-	IPR027417	P-loop_NTPase	-	-	-	-	-	known
	Ref_Crab_Gene_1375	Ref_Crab_Transcript_1436_825	-2.28862	0.137874	0.936207	UMT_M<UMT_I	KGM_05469	G6CV04	Uncharacterized_protein	Danaus_plexippus	Eukaryota%Metazoa%Ecdysozoa%Arthropoda%Hexapoda%Insecta%Pterygota%Neoptera%Endopterygota%Lepidoptera%Glossata%Ditrysia%Papilionoidea%Nymphalidae%Danainae%Danaini%Danaina%Danaus%Danaus	-	IPR005533%IPR014756%IPR003886%IPR000436%IPR001846	AMOP%Ig_E-set%Nidogen_extracell_dom%Sushi_SCR_CCP%VWF_type-D	PF03782%PF06119%PF00084%PF00094	AMOP%NIDO%Sushi%VWD	PS50856%PS51220%PS50923%PS51233	AMOP%NIDO%SUSHI%VWFD	CG31004,	known
	Ref_Crab_Gene_1376	Ref_Crab_Transcript_1437_430	-4.35253	0.0942029	0.936207	UMT_M<UMT_I	IQ37_04860	A0A086BKU0	HAD_family_hydrolase	Chryseobacterium_piperi	Bacteria%Bacteroidetes%Flavobacteriia%Flavobacteriales%Flavobacteriaceae%Chryseobacterium	-	-	-	-	-	-	-	-	known
	Ref_Crab_Gene_1377	Ref_Crab_Transcript_1438_672	-0.762521	0.410207	1	UMT_M<UMT_I	Phum_PHUM290510	E0VLM7	Protein_purity_of_essence,_putative	Pediculus_humanus_subsp._corporis	Eukaryota%Metazoa%Ecdysozoa%Arthropoda%Hexapoda%Insecta%Pterygota%Neoptera%Paraneoptera%Phthiraptera%Anoplura%Pediculidae%Pediculus	phu:Phum_PHUM290510	IPR025704%IPR017986%IPR003126%IPR013993	E3_Ub_ligase_UBR4%WD40_repeat_dom%Znf_N-recognin%Znf_N-recognin_met	PF13764%PF02207	E3_UbLigase_R4%zf-UBR	PS51157	ZF_UBR	purity	known
	Ref_Crab_Gene_1378	Ref_Crab_Transcript_1439_349	1.29184	0.372947	1	UMT_M>UMT_I	N329_11785	A0A091P9D6	Uncharacterized_protein	Haliaeetus_albicilla	Eukaryota%Metazoa%Chordata%Craniata%Vertebrata%Euteleostomi%Testudines_+_Archosauria_group%Archosauria%Dinosauria%Saurischia%Theropoda%Coelurosauria%Aves%Neognathae%Falconiformes%Accipitridae%Accipitrinae%Haliaeetus	-	-	-	-	-	-	-	CG8888	known
	Ref_Crab_Gene_1379	Ref_Crab_Transcript_1440_362	-3.22135	0.52381	1	UMT_M<UMT_I	-	-	-	-	-	-	-	-	-	-	-	-	-	novel
	Ref_Crab_Gene_1380	Ref_Crab_Transcript_1441_387	1.22518	0.658385	1	UMT_M>UMT_I	-	-	-	-	-	-	-	-	-	-	-	-	-	novel
	Ref_Crab_Gene_1381	Ref_Crab_Transcript_1442_304,Ref_Crab_Transcript_1443_391	2.57345	0.161491	0.936207	UMT_M>UMT_I	-	-	-	-	-	-	-	-	-	-	-	-	-	novel
	Ref_Crab_Gene_1382	Ref_Crab_Transcript_1444_1004	-0.154277	1	1	UMT_M<UMT_I	-	-	-	-	-	-	-	-	-	-	-	-	-	novel
	Ref_Crab_Gene_1383	Ref_Crab_Transcript_1445_352	-0.193188	1	1	UMT_M<UMT_I	-	-	-	-	-	-	-	-	-	-	-	-	-	novel
	Ref_Crab_Gene_1384	Ref_Crab_Transcript_1446_729	0.764068	0.514813	1	UMT_M>UMT_I	-	-	-	-	-	-	-	-	-	-	-	-	-	novel
	Ref_Crab_Gene_1385	Ref_Crab_Transcript_1447_479	1.11148	1	1	UMT_M>UMT_I	-	-	-	-	-	-	-	-	-	-	-	-	-	novel
	Ref_Crab_Gene_1386	Ref_Crab_Transcript_1448_559	0.339722	1	1	UMT_M>UMT_I	-	-	-	-	-	-	-	-	-	-	-	-	-	novel
	Ref_Crab_Gene_1387	Ref_Crab_Transcript_1449_774	0.359583	0.779001	1	UMT_M>UMT_I	-	-	-	-	-	-	-	-	-	-	-	-	-	novel
	Ref_Crab_Gene_1388	Ref_Crab_Transcript_1450_484	-0.488565	0.822492	1	UMT_M<UMT_I	-	-	-	-	-	-	-	-	-	-	-	-	-	novel
	Ref_Crab_Gene_1389	Ref_Crab_Transcript_1451_829	0.222491	1	1	UMT_M>UMT_I	-	-	-	-	-	-	-	-	-	-	-	-	-	novel
	Ref_Crab_Gene_1390	Ref_Crab_Transcript_1452_767	-2.28862	0.137874	0.936207	UMT_M<UMT_I	-	-	-	-	-	-	-	-	-	-	-	-	-	novel
	Ref_Crab_Gene_1391	Ref_Crab_Transcript_1453_335	1.22518	0.658385	1	UMT_M>UMT_I	-	-	-	-	-	-	-	-	-	-	-	-	-	novel
	Ref_Crab_Gene_1392	Ref_Crab_Transcript_1454_323	-0.415616	1	1	UMT_M<UMT_I	-	-	-	-	-	-	-	-	-	-	-	-	-	novel
	Ref_Crab_Gene_1393	Ref_Crab_Transcript_1455_817	-5.95563	0.0102151	0.936207	UMT_M<UMT_I	-	-	-	-	-	-	-	-	-	-	-	-	-	novel
	Ref_Crab_Gene_1394	Ref_Crab_Transcript_1456_398	-1.23056	0.15817	0.936207	UMT_M<UMT_I	-	-	-	-	-	-	-	-	-	-	-	-	-	novel
	Ref_Crab_Gene_1395	Ref_Crab_Transcript_1457_381,Ref_Crab_Transcript_1458_394	-1.11369	0.726708	1	UMT_M<UMT_I	-	-	-	-	-	-	-	-	-	-	-	-	-	novel
	Ref_Crab_Gene_1396	Ref_Crab_Transcript_1459_564	0.99395	0.585507	1	UMT_M>UMT_I	-	-	-	-	-	-	-	-	-	-	-	-	-	novel
	Ref_Crab_Gene_1397	Ref_Crab_Transcript_1460_635	1.01872	0.394643	1	UMT_M>UMT_I	-	-	-	-	-	-	-	-	-	-	-	-	-	novel
	Ref_Crab_Gene_1398	Ref_Crab_Transcript_1461_572	-3.22135	0.52381	1	UMT_M<UMT_I	-	-	-	-	-	-	-	-	-	-	-	-	-	novel
	Ref_Crab_Gene_1399	Ref_Crab_Transcript_1462_468	0.501865	0.670342	1	UMT_M>UMT_I	-	-	-	-	-	-	-	-	-	-	-	-	-	novel
	Ref_Crab_Gene_1400	Ref_Crab_Transcript_1463_389	-3.59719	0.285714	0.936207	UMT_M<UMT_I	-	-	-	-	-	-	-	-	-	-	-	-	-	novel
	Ref_Crab_Gene_1401	Ref_Crab_Transcript_1464_341	-0.866913	1	1	UMT_M<UMT_I	-	-	-	-	-	-	-	-	-	-	-	-	-	novel
	Ref_Crab_Gene_1402	Ref_Crab_Transcript_1465_1175	-0.93249	0.232659	0.936207	UMT_M<UMT_I	-	-	-	-	-	-	-	-	-	-	-	-	-	novel
	Ref_Crab_Gene_1403	Ref_Crab_Transcript_1466_342	2.1773	0.186957	0.936207	UMT_M>UMT_I	-	-	-	-	-	-	-	-	-	-	-	-	-	novel
	Ref_Crab_Gene_1404	Ref_Crab_Transcript_1467_938	1.60399	0.266667	0.936207	UMT_M>UMT_I	-	-	-	-	-	-	-	-	-	-	-	-	-	novel
	Ref_Crab_Gene_1405	Ref_Crab_Transcript_1468_390	-3.22135	0.52381	1	UMT_M<UMT_I	-	-	-	-	-	-	-	-	-	-	-	-	-	novel
	Ref_Crab_Gene_1406	Ref_Crab_Transcript_1469_1170,Ref_Crab_Transcript_1470_506	-0.754448	0.465039	1	UMT_M<UMT_I	-	-	-	-	-	-	-	-	-	-	-	-	-	novel
	Ref_Crab_Gene_1407	Ref_Crab_Transcript_1471_481	-0.866913	1	1	UMT_M<UMT_I	-	-	-	-	-	-	-	-	-	-	-	-	-	novel
	Ref_Crab_Gene_1408	Ref_Crab_Transcript_1472_827	-0.78911	0.454082	1	UMT_M<UMT_I	-	-	-	-	-	-	-	-	-	-	-	-	-	novel
	Ref_Crab_Gene_1409	Ref_Crab_Transcript_1473_377	-0.762407	0.585507	1	UMT_M<UMT_I	-	-	-	-	-	-	-	-	-	-	-	-	-	novel
	Ref_Crab_Gene_1410	Ref_Crab_Transcript_1474_322	0.352708	1	1	UMT_M>UMT_I	-	-	-	-	-	-	-	-	-	-	-	-	-	novel
	Ref_Crab_Gene_1411	Ref_Crab_Transcript_1475_335	-0.193188	1	1	UMT_M<UMT_I	-	Q6VT81	Cytochrome_P450_CYP4C39	Carcinus_maenas	Eukaryota%Metazoa%Ecdysozoa%Arthropoda%Crustacea%Malacostraca%Eumalacostraca%Eucarida%Decapoda%Pleocyemata%Brachyura%Eubrachyura%Portunoidea%Carcinidae%Carcinus	-	IPR001128%IPR017972%IPR002401	Cyt_P450%Cyt_P450_CS%Cyt_P450_E_grp-I	PF00067	p450	PS00086	CYTOCHROME_P450	cytochrome	known
	Ref_Crab_Gene_1412	Ref_Crab_Transcript_1476_319,Ref_Crab_Transcript_1477_544	0.547696	0.662736	1	UMT_M>UMT_I	-	-	-	-	-	-	-	-	-	-	-	-	-	novel
	Ref_Crab_Gene_1413	Ref_Crab_Transcript_1478_699,Ref_Crab_Transcript_1479_623	-0.524872	0.854437	1	UMT_M<UMT_I	-	-	-	-	-	-	-	-	-	-	-	-	-	novel
	Ref_Crab_Gene_1414	Ref_Crab_Transcript_1480_443	2.1773	0.186957	0.936207	UMT_M>UMT_I	-	-	-	-	-	-	-	-	-	-	-	-	-	novel
	Ref_Crab_Gene_1415	Ref_Crab_Transcript_1481_430	-4.35253	0.0942029	0.936207	UMT_M<UMT_I	-	-	-	-	-	-	-	-	-	-	-	-	-	novel
	Ref_Crab_Gene_1416	Ref_Crab_Transcript_1482_401	0.595052	0.769726	1	UMT_M>UMT_I	-	-	-	-	-	-	-	-	-	-	-	-	-	novel
	Ref_Crab_Gene_1417	Ref_Crab_Transcript_1483_662	0.261464	0.876186	1	UMT_M>UMT_I	-	-	-	-	-	-	-	-	-	-	-	-	-	novel
	Ref_Crab_Gene_1418	Ref_Crab_Transcript_1484_348	-1.81759	0.372947	1	UMT_M<UMT_I	-	-	-	-	-	-	-	-	-	-	-	-	-	novel
	Ref_Crab_Gene_1419	Ref_Crab_Transcript_1485_462	1.32283	0.23879	0.936207	UMT_M>UMT_I	-	-	-	-	-	-	-	-	-	-	-	-	-	novel
	Ref_Crab_Gene_1420	Ref_Crab_Transcript_1486_496	0.0418354	1	1	UMT_M>UMT_I	X975_15522	A0A087TBY4	Retrovirus-related_Pol_polyprotein_from_transposon_412	Stegodyphus_mimosarum	Eukaryota%Metazoa%Ecdysozoa%Arthropoda%Chelicerata%Arachnida%Araneae%Araneomorphae%Entelegynae%Eresoidea%Eresidae%Stegodyphus	-	-	-	-	-	-	-	-	known
	Ref_Crab_Gene_1421	Ref_Crab_Transcript_1487_381	0.316433	1	1	UMT_M>UMT_I	POL3	V5H3Q7	Retrovirus-related_Pol_polyprotein	Anoplophora_glabripennis	Eukaryota%Metazoa%Ecdysozoa%Arthropoda%Hexapoda%Insecta%Pterygota%Neoptera%Endopterygota%Coleoptera%Polyphaga%Cucujiformia%Chrysomeloidea%Cerambycidae%Lamiinae%Lamiini%Anoplophora	-	IPR000477	RT_dom	PF00078	RVT_1	-	-	-	known
	Ref_Crab_Gene_1422	Ref_Crab_Transcript_1488_305	-3.22135	0.52381	1	UMT_M<UMT_I	-	-	-	-	-	-	-	-	-	-	-	-	-	novel
	Ref_Crab_Gene_1423	Ref_Crab_Transcript_1489_318	-0.193188	1	1	UMT_M<UMT_I	-	-	-	-	-	-	-	-	-	-	-	-	-	novel
	Ref_Crab_Gene_1424	Ref_Crab_Transcript_1490_504	-2.38574	0.0999758	0.936207	UMT_M<UMT_I	-	-	-	-	-	-	-	-	-	-	-	-	-	novel
	Ref_Crab_Gene_1425	Ref_Crab_Transcript_1491_679	0.968797	0.335879	1	UMT_M>UMT_I	-	-	-	-	-	-	-	-	-	-	-	-	-	novel
	Ref_Crab_Gene_1426	Ref_Crab_Transcript_1492_430	-3.89508	0.285714	0.936207	UMT_M<UMT_I	-	-	-	-	-	-	-	-	-	-	-	-	-	novel
	Ref_Crab_Gene_1427	Ref_Crab_Transcript_1493_374	1.22518	0.658385	1	UMT_M>UMT_I	-	-	-	-	-	-	-	-	-	-	-	-	-	novel
	Ref_Crab_Gene_1428	Ref_Crab_Transcript_1494_619	0.0418354	1	1	UMT_M>UMT_I	-	V9L6S0	Uncharacterized_protein	Callorhynchus_milii	Eukaryota%Metazoa%Chordata%Craniata%Vertebrata%Chondrichthyes%Holocephali%Chimaeriformes%Callorhinchidae%Callorhinchus	-	IPR000462	CDP-OH_P_trans	PF01066	CDP-OH_P_transf	PS00379	CDP_ALCOHOL_P_TRANSF	-	known
	Ref_Crab_Gene_1429	Ref_Crab_Transcript_1495_312	-2.71173	1	1	UMT_M<UMT_I	-	-	-	-	-	-	-	-	-	-	-	-	-	novel
	Ref_Crab_Gene_1430	Ref_Crab_Transcript_1496_418	0.758349	0.542974	1	UMT_M>UMT_I	-	-	-	-	-	-	-	-	-	-	-	-	-	novel
	Ref_Crab_Gene_1431	Ref_Crab_Transcript_1497_409	2.02023	0.285714	0.936207	UMT_M>UMT_I	-	-	-	-	-	-	-	-	-	-	-	-	-	novel
	Ref_Crab_Gene_1432	Ref_Crab_Transcript_1498_589	-0.35563	1	1	UMT_M<UMT_I	-	-	-	-	-	-	-	-	-	-	-	-	-	novel
	Ref_Crab_Gene_1433	Ref_Crab_Transcript_1499_419	-4.14186	0.161491	0.936207	UMT_M<UMT_I	HELRODRAFT_165255	T1EWI2	Uncharacterized_protein	Helobdella_robusta	Eukaryota%Metazoa%Lophotrochozoa%Annelida%Clitellata%Hirudinida%Hirudinea%Rhynchobdellida%Glossiphoniidae%Helobdella	-	-	-	-	-	-	-	-	known
	Ref_Crab_Gene_1434	Ref_Crab_Transcript_1500_545	0.16269	0.909315	1	UMT_M>UMT_I	-	-	-	-	-	-	-	-	-	-	-	-	-	novel
	Ref_Crab_Gene_1435	Ref_Crab_Transcript_1501_504	-0.722517	0.670342	1	UMT_M<UMT_I	-	-	-	-	-	-	-	-	-	-	-	-	-	novel
	Ref_Crab_Gene_1436	Ref_Crab_Transcript_1502_663	-0.762407	0.585507	1	UMT_M<UMT_I	-	-	-	-	-	-	-	-	-	-	-	-	-	novel
	Ref_Crab_Gene_1438	Ref_Crab_Transcript_1504_520	0.969928	0.162663	0.936207	UMT_M>UMT_I	X975_02099	A0A087SZC0	Protein_Wnt-6	Stegodyphus_mimosarum	Eukaryota%Metazoa%Ecdysozoa%Arthropoda%Chelicerata%Arachnida%Araneae%Araneomorphae%Entelegynae%Eresoidea%Eresidae%Stegodyphus	-	-	-	-	-	-	-	Wnt	known
	Ref_Crab_Gene_1439	Ref_Crab_Transcript_1505_334	-0.0896666	1	1	UMT_M<UMT_I	-	-	-	-	-	-	-	-	-	-	-	-	-	novel
	Ref_Crab_Gene_1440	Ref_Crab_Transcript_1506_876	2.02695	0.00754926	0.936207	UMT_M>UMT_I	I79_007156	G3H9S5	Hemicentin-1	Cricetulus_griseus	Eukaryota%Metazoa%Chordata%Craniata%Vertebrata%Euteleostomi%Mammalia%Eutheria%Euarchontoglires%Glires%Rodentia%Sciurognathi%Muroidea%Cricetidae%Cricetinae%Cricetulus	-	-	-	-	-	-	-	-	known
	Ref_Crab_Gene_1441	Ref_Crab_Transcript_1507_2308	-0.0774678	0.949189	1	UMT_M<UMT_I	-	-	-	-	-	-	-	-	-	-	-	-	-	novel
	Ref_Crab_Gene_1442	Ref_Crab_Transcript_1508_555,Ref_Crab_Transcript_1509_573	-1.50816	0.521739	1	UMT_M<UMT_I	-	Q68VM4	Reverse_transcriptase	Chelonia_mydas	Eukaryota%Metazoa%Chordata%Craniata%Vertebrata%Euteleostomi%Testudines_+_Archosauria_group%Testudines%Cryptodira%Chelonioidea%Cheloniidae%Chelonia	-	IPR000477	RT_dom	PF00078	RVT_1	PS50878	RT_POL	-	known
	Ref_Crab_Gene_1443	Ref_Crab_Transcript_1510_318	-3.22135	0.52381	1	UMT_M<UMT_I	CIN01S_09_01360	W4T753	Uncharacterized_protein	Chryseobacterium_indologenes_NBRC_14944	Bacteria%Bacteroidetes%Flavobacteriia%Flavobacteriales%Flavobacteriaceae%Chryseobacterium	-	IPR029479%IPR000415	Nitroreductase%Nitroreductase-like	PF00881	Nitroreductase	-	-	-	known
	Ref_Crab_Gene_1444	Ref_Crab_Transcript_1511_327	0.892939	0.521739	1	UMT_M>UMT_I	-	-	-	-	-	-	-	-	-	-	-	-	-	novel
	Ref_Crab_Gene_1445	Ref_Crab_Transcript_1512_395	-0.211379	1	1	UMT_M<UMT_I	-	-	-	-	-	-	-	-	-	-	-	-	-	novel
	Ref_Crab_Gene_1446	Ref_Crab_Transcript_1513_438	4.88903	0.0565217	0.936207	UMT_M>UMT_I	-	-	-	-	-	-	-	-	-	-	-	-	-	novel
	Ref_Crab_Gene_1447	Ref_Crab_Transcript_1514_516	-0.866913	1	1	UMT_M<UMT_I	-	-	-	-	-	-	-	-	-	-	-	-	-	novel
	Ref_Crab_Gene_1448	Ref_Crab_Transcript_1515_464	0.1376	1	1	UMT_M>UMT_I	-	-	-	-	-	-	-	-	-	-	-	-	-	novel
	Ref_Crab_Gene_1449	Ref_Crab_Transcript_1516_443	-1.04178	0.63315	1	UMT_M<UMT_I	-	-	-	-	-	-	-	-	-	-	-	-	-	novel
	Ref_Crab_Gene_1450	Ref_Crab_Transcript_1517_447	-4.14186	0.161491	0.936207	UMT_M<UMT_I	-	-	-	-	-	-	-	-	-	-	-	-	-	novel
	Ref_Crab_Gene_1451	Ref_Crab_Transcript_1518_488	-1.11369	0.726708	1	UMT_M<UMT_I	-	-	-	-	-	-	-	-	-	-	-	-	-	novel
	Ref_Crab_Gene_1452	Ref_Crab_Transcript_1519_534,Ref_Crab_Transcript_1520_617	1.21673	0.21179	0.936207	UMT_M>UMT_I	-	-	-	-	-	-	-	-	-	-	-	-	-	novel
	Ref_Crab_Gene_1453	Ref_Crab_Transcript_1521_531	-1.67116	0.372947	1	UMT_M<UMT_I	-	-	-	-	-	-	-	-	-	-	-	-	-	novel
	Ref_Crab_Gene_1454	Ref_Crab_Transcript_1522_686	0.441161	0.683327	1	UMT_M>UMT_I	-	-	-	-	-	-	-	-	-	-	-	-	-	novel
	Ref_Crab_Gene_1455	Ref_Crab_Transcript_1523_303	-0.213615	1	1	UMT_M<UMT_I	-	-	-	-	-	-	-	-	-	-	-	-	-	novel
	Ref_Crab_Gene_1457	Ref_Crab_Transcript_1525_1419	0.550306	0.47017	1	UMT_M>UMT_I	L798_13509	A0A067QRP7	Uncharacterized_protein	Zootermopsis_nevadensis	Eukaryota%Metazoa%Ecdysozoa%Arthropoda%Hexapoda%Insecta%Pterygota%Neoptera%Orthopteroidea%Dictyoptera%Isoptera%Termopsidae%Zootermopsis	-	-	-	-	-	-	-	dopamine	known
	Ref_Crab_Gene_1458	Ref_Crab_Transcript_1526_302	-4.35253	0.0942029	0.936207	UMT_M<UMT_I	-	-	-	-	-	-	-	-	-	-	-	-	-	novel
	Ref_Crab_Gene_1459	Ref_Crab_Transcript_1527_942	0.195587	0.825983	1	UMT_M>UMT_I	LOTGIDRAFT_157400	V4CGL3	Uncharacterized_protein	Lottia_gigantea	Eukaryota%Metazoa%Lophotrochozoa%Mollusca%Gastropoda%Patellogastropoda%Lottioidea%Lottiidae%Lottia	-	IPR029034%IPR002072	Cystine-knot_cytokine%Nerve_growth_factor-rel	PF00243	NGF	PS50270	NGF_2	-	known
	Ref_Crab_Gene_1460	Ref_Crab_Transcript_1528_316	1.22518	0.658385	1	UMT_M>UMT_I	-	-	-	-	-	-	-	-	-	-	-	-	-	novel
	Ref_Crab_Gene_1461	Ref_Crab_Transcript_1529_469	2.28636	0.0493358	0.936207	UMT_M>UMT_I	-	-	-	-	-	-	-	-	-	-	-	-	-	novel
	Ref_Crab_Gene_1462	Ref_Crab_Transcript_1530_990	0.67655	0.521385	1	UMT_M>UMT_I	-	-	-	-	-	-	-	-	-	-	-	-	-	novel
	Ref_Crab_Gene_1463	Ref_Crab_Transcript_1531_691	0.892939	0.521739	1	UMT_M>UMT_I	-	-	-	-	-	-	-	-	-	-	-	-	-	novel
	Ref_Crab_Gene_1464	Ref_Crab_Transcript_1532_728	0.222491	1	1	UMT_M>UMT_I	-	-	-	-	-	-	-	-	-	-	-	-	-	novel
	Ref_Crab_Gene_1465	Ref_Crab_Transcript_1533_436	-0.908846	0.7999	1	UMT_M<UMT_I	-	-	-	-	-	-	-	-	-	-	-	-	-	novel
	Ref_Crab_Gene_1466	Ref_Crab_Transcript_1534_327	-3.89508	0.285714	0.936207	UMT_M<UMT_I	Msp-300	D6X2J9	Muscle-specific_protein_300	Tribolium_castaneum	Eukaryota%Metazoa%Ecdysozoa%Arthropoda%Hexapoda%Insecta%Pterygota%Neoptera%Endopterygota%Coleoptera%Polyphaga%Cucujiformia%Tenebrionidae%Tenebrionidae_incertae_sedis%Tribolium	-	IPR001589%IPR001715%IPR012315%IPR018159%IPR002017	Actinin_actin-bd_CS%CH-domain%KASH%Spectrin/alpha-actinin%Spectrin_repeat	PF00307%PF10541%PF00435	CH%KASH%Spectrin	PS00019%PS00020%PS50021%PS51049	ACTININ_1%ACTININ_2%CH%KASH	Muscle-specific	known
	Ref_Crab_Gene_1467	Ref_Crab_Transcript_1535_321	1.11148	1	1	UMT_M>UMT_I	Phum_PHUM212930	E0VHL0	Set_and_mynd_domain-containing_protein,_putative	Pediculus_humanus_subsp._corporis	Eukaryota%Metazoa%Ecdysozoa%Arthropoda%Hexapoda%Insecta%Pterygota%Neoptera%Paraneoptera%Phthiraptera%Anoplura%Pediculidae%Pediculus	phu:Phum_PHUM212930	IPR001214%IPR011990%IPR019734	SET_dom%TPR-like_helical_dom%TPR_repeat	PF00856	SET	PS50280	SET	SET	known
	Ref_Crab_Gene_1468	Ref_Crab_Transcript_1536_759	0.547696	0.662736	1	UMT_M>UMT_I	-	-	-	-	-	-	-	-	-	-	-	-	-	novel
	Ref_Crab_Gene_1469	Ref_Crab_Transcript_1537_387	1.22518	0.658385	1	UMT_M>UMT_I	-	-	-	-	-	-	-	-	-	-	-	-	-	novel
	Ref_Crab_Gene_1470	Ref_Crab_Transcript_1538_496,Ref_Crab_Transcript_1539_482	-0.762407	0.585507	1	UMT_M<UMT_I	-	-	-	-	-	-	-	-	-	-	-	-	-	novel
	Ref_Crab_Gene_1471	Ref_Crab_Transcript_1540_373	-2.71173	1	1	UMT_M<UMT_I	-	-	-	-	-	-	-	-	-	-	-	-	-	novel
	Ref_Crab_Gene_1472	Ref_Crab_Transcript_1541_624	2.33412	0.00192757	0.778445	UMT_M>UMT_I	-	-	-	-	-	-	-	-	-	-	-	-	-	novel
	Ref_Crab_Gene_1473	Ref_Crab_Transcript_1542_307	1.11148	1	1	UMT_M>UMT_I	-	-	-	-	-	-	-	-	-	-	-	-	-	novel
	Ref_Crab_Gene_1474	Ref_Crab_Transcript_1543_340	3.93691	0.285714	0.936207	UMT_M>UMT_I	-	-	-	-	-	-	-	-	-	-	-	-	-	novel
	Ref_Crab_Gene_1475	Ref_Crab_Transcript_1544_397	-3.89508	0.285714	0.936207	UMT_M<UMT_I	-	-	-	-	-	-	-	-	-	-	-	-	-	novel
	Ref_Crab_Gene_1476	Ref_Crab_Transcript_1545_583	-0.303708	0.866239	1	UMT_M<UMT_I	-	-	-	-	-	-	-	-	-	-	-	-	-	novel
	Ref_Crab_Gene_1477	Ref_Crab_Transcript_1546_405	0.316433	1	1	UMT_M>UMT_I	-	-	-	-	-	-	-	-	-	-	-	-	-	novel
	Ref_Crab_Gene_1478	Ref_Crab_Transcript_1547_429	-2.71173	1	1	UMT_M<UMT_I	-	-	-	-	-	-	-	-	-	-	-	-	-	novel
	Ref_Crab_Gene_1479	Ref_Crab_Transcript_1548_479	1.30611	0.333681	1	UMT_M>UMT_I	-	-	-	-	-	-	-	-	-	-	-	-	-	novel
	Ref_Crab_Gene_1480	Ref_Crab_Transcript_1549_356	-0.599406	0.769726	1	UMT_M<UMT_I	-	-	-	-	-	-	-	-	-	-	-	-	-	novel
	Ref_Crab_Gene_1481	Ref_Crab_Transcript_1550_820	-1.95053	0.266667	0.936207	UMT_M<UMT_I	-	-	-	-	-	-	-	-	-	-	-	-	-	novel
	Ref_Crab_Gene_1482	Ref_Crab_Transcript_1551_307	-2.71173	1	1	UMT_M<UMT_I	-	-	-	-	-	-	-	-	-	-	-	-	-	novel
	Ref_Crab_Gene_1483	Ref_Crab_Transcript_1552_390	1.97983	0.266667	0.936207	UMT_M>UMT_I	-	-	-	-	-	-	-	-	-	-	-	-	-	novel
	Ref_Crab_Gene_1484	Ref_Crab_Transcript_1553_539	-1.56798	0.305221	0.960951	UMT_M<UMT_I	-	-	-	-	-	-	-	-	-	-	-	-	-	novel
	Ref_Crab_Gene_1485	Ref_Crab_Transcript_1554_336	0.715561	1	1	UMT_M>UMT_I	-	-	-	-	-	-	-	-	-	-	-	-	-	novel
	Ref_Crab_Gene_1486	Ref_Crab_Transcript_1555_317	2.57345	0.161491	0.936207	UMT_M>UMT_I	-	-	-	-	-	-	-	-	-	-	-	-	-	novel
	Ref_Crab_Gene_1487	Ref_Crab_Transcript_1556_1031	0.478974	0.854437	1	UMT_M>UMT_I	-	-	-	-	-	-	-	-	-	-	-	-	-	novel
	Ref_Crab_Gene_1488	Ref_Crab_Transcript_1557_381	-3.89508	0.285714	0.936207	UMT_M<UMT_I	-	-	-	-	-	-	-	-	-	-	-	-	-	novel
	Ref_Crab_Gene_1489	Ref_Crab_Transcript_1558_397	0.224997	0.776539	1	UMT_M>UMT_I	-	-	-	-	-	-	-	-	-	-	-	-	-	novel
	Ref_Crab_Gene_1490	Ref_Crab_Transcript_1559_603	0.316433	1	1	UMT_M>UMT_I	-	-	-	-	-	-	-	-	-	-	-	-	-	novel
	Ref_Crab_Gene_1491	Ref_Crab_Transcript_1560_309	-2.71173	1	1	UMT_M<UMT_I	-	-	-	-	-	-	-	-	-	-	-	-	-	novel
	Ref_Crab_Gene_1492	Ref_Crab_Transcript_1561_378	-1.0006	0.431875	1	UMT_M<UMT_I	-	-	-	-	-	-	-	-	-	-	-	-	-	novel
	Ref_Crab_Gene_1493	Ref_Crab_Transcript_1562_1127	0.661399	0.416821	1	UMT_M>UMT_I	-	A0A068BKA8	Innexin_4	Cancer_borealis	Eukaryota%Metazoa%Ecdysozoa%Arthropoda%Crustacea%Malacostraca%Eumalacostraca%Eucarida%Decapoda%Pleocyemata%Brachyura%Eubrachyura%Cancroidea%Cancridae%Cancer	-	-	-	-	-	-	-	shaking	known
	Ref_Crab_Gene_1494	Ref_Crab_Transcript_1563_418	0.892939	0.521739	1	UMT_M>UMT_I	-	-	-	-	-	-	-	-	-	-	-	-	-	novel
	Ref_Crab_Gene_1495	Ref_Crab_Transcript_1564_452	-0.524872	0.854437	1	UMT_M<UMT_I	-	-	-	-	-	-	-	-	-	-	-	-	-	novel
	Ref_Crab_Gene_1496	Ref_Crab_Transcript_1565_329	1.60399	0.266667	0.936207	UMT_M>UMT_I	-	-	-	-	-	-	-	-	-	-	-	-	-	novel
	Ref_Crab_Gene_1497	Ref_Crab_Transcript_1566_363	-0.866913	1	1	UMT_M<UMT_I	-	-	-	-	-	-	-	-	-	-	-	-	-	novel
	Ref_Crab_Gene_1498	Ref_Crab_Transcript_1567_724	1.29184	0.372947	1	UMT_M>UMT_I	-	-	-	-	-	-	-	-	-	-	-	-	-	novel
	Ref_Crab_Gene_1499	Ref_Crab_Transcript_1568_680	0.595052	0.769726	1	UMT_M>UMT_I	-	-	-	-	-	-	-	-	-	-	-	-	-	novel
	Ref_Crab_Gene_1500	Ref_Crab_Transcript_1569_389	-0.126496	1	1	UMT_M<UMT_I	-	-	-	-	-	-	-	-	-	-	-	-	-	novel
	Ref_Crab_Gene_1501	Ref_Crab_Transcript_1570_428	2.57345	0.161491	0.936207	UMT_M>UMT_I	-	-	-	-	-	-	-	-	-	-	-	-	-	novel
	Ref_Crab_Gene_1502	Ref_Crab_Transcript_1571_454	-0.762407	0.585507	1	UMT_M<UMT_I	-	-	-	-	-	-	-	-	-	-	-	-	-	novel
	Ref_Crab_Gene_1503	Ref_Crab_Transcript_1572_767	0.339722	1	1	UMT_M>UMT_I	-	-	-	-	-	-	-	-	-	-	-	-	-	novel
	Ref_Crab_Gene_1504	Ref_Crab_Transcript_1573_952	0.360363	0.792443	1	UMT_M>UMT_I	-	-	-	-	-	-	-	-	-	-	-	-	-	novel
	Ref_Crab_Gene_1505	Ref_Crab_Transcript_1574_533	-0.193188	1	1	UMT_M<UMT_I	-	-	-	-	-	-	-	-	-	-	-	-	-	novel
	Ref_Crab_Gene_1506	Ref_Crab_Transcript_1575_591	-1.81759	0.372947	1	UMT_M<UMT_I	-	-	-	-	-	-	-	-	-	-	-	-	-	novel
	Ref_Crab_Gene_1507	Ref_Crab_Transcript_1576_374	0.892939	0.521739	1	UMT_M>UMT_I	-	-	-	-	-	-	-	-	-	-	-	-	-	novel
	Ref_Crab_Gene_1508	Ref_Crab_Transcript_1577_447	-0.209191	1	1	UMT_M<UMT_I	-	-	-	-	-	-	-	-	-	-	-	-	-	novel
	Ref_Crab_Gene_1509	Ref_Crab_Transcript_1578_327	-0.193188	1	1	UMT_M<UMT_I	-	-	-	-	-	-	-	-	-	-	-	-	-	novel
	Ref_Crab_Gene_1510	Ref_Crab_Transcript_1579_568	0.715561	1	1	UMT_M>UMT_I	-	-	-	-	-	-	-	-	-	-	-	-	-	novel
	Ref_Crab_Gene_1511	Ref_Crab_Transcript_1580_1301	-1.84528	0.0625616	0.936207	UMT_M<UMT_I	-	-	-	-	-	-	-	-	-	-	-	-	-	novel
	Ref_Crab_Gene_1512	Ref_Crab_Transcript_1581_566	-2.18448	0.191276	0.936207	UMT_M<UMT_I	-	-	-	-	-	-	-	-	-	-	-	-	-	novel
	Ref_Crab_Gene_1513	Ref_Crab_Transcript_1582_400	-1.50816	0.521739	1	UMT_M<UMT_I	-	-	-	-	-	-	-	-	-	-	-	-	-	novel
	Ref_Crab_Gene_1514	Ref_Crab_Transcript_1583_439	-0.576049	0.406252	1	UMT_M<UMT_I	-	-	-	-	-	-	-	-	-	-	-	-	-	novel
	Ref_Crab_Gene_1515	Ref_Crab_Transcript_1584_804	-1.12973	0.302645	0.960951	UMT_M<UMT_I	-	-	-	-	-	-	-	-	-	-	-	-	-	novel
	Ref_Crab_Gene_1516	Ref_Crab_Transcript_1585_540	1.66768	0.372947	1	UMT_M>UMT_I	-	-	-	-	-	-	-	-	-	-	-	-	-	novel
	Ref_Crab_Gene_1517	Ref_Crab_Transcript_1586_530	-4.69932	0.0565217	0.936207	UMT_M<UMT_I	-	-	-	-	-	-	-	-	-	-	-	-	-	novel
	Ref_Crab_Gene_1518	Ref_Crab_Transcript_1587_725	1.82891	0.0910982	0.936207	UMT_M>UMT_I	-	-	-	-	-	-	-	-	-	-	-	-	-	novel
	Ref_Crab_Gene_1519	Ref_Crab_Transcript_1588_552	-0.193188	1	1	UMT_M<UMT_I	-	-	-	-	-	-	-	-	-	-	-	-	-	novel
	Ref_Crab_Gene_1520	Ref_Crab_Transcript_1589_781	0.617746	0.573302	1	UMT_M>UMT_I	-	-	-	-	-	-	-	-	-	-	-	-	-	novel
	Ref_Crab_Gene_1521	Ref_Crab_Transcript_1590_368	0.0418354	1	1	UMT_M>UMT_I	-	-	-	-	-	-	-	-	-	-	-	-	-	novel
	Ref_Crab_Gene_1522	Ref_Crab_Transcript_1591_316	1.30611	0.333681	1	UMT_M>UMT_I	-	-	-	-	-	-	-	-	-	-	-	-	-	novel
	Ref_Crab_Gene_1523	Ref_Crab_Transcript_1592_362	-0.619268	0.545915	1	UMT_M<UMT_I	-	-	-	-	-	-	-	-	-	-	-	-	-	novel
	Ref_Crab_Gene_1524	Ref_Crab_Transcript_1593_455	-1.04178	0.63315	1	UMT_M<UMT_I	-	-	-	-	-	-	-	-	-	-	-	-	-	novel
	Ref_Crab_Gene_1525	Ref_Crab_Transcript_1594_1108	0.574956	0.612094	1	UMT_M>UMT_I	-	-	-	-	-	-	-	-	-	-	-	-	-	novel
	Ref_Crab_Gene_1526	Ref_Crab_Transcript_1595_675	-0.344797	0.639076	1	UMT_M<UMT_I	-	-	-	-	-	-	-	-	-	-	-	-	-	novel
	Ref_Crab_Gene_1527	Ref_Crab_Transcript_1596_447	-2.71173	1	1	UMT_M<UMT_I	-	-	-	-	-	-	-	-	-	-	-	-	-	novel
	Ref_Crab_Gene_1528	Ref_Crab_Transcript_1597_403	-3.59719	0.285714	0.936207	UMT_M<UMT_I	-	-	-	-	-	-	-	-	-	-	-	-	-	novel
	Ref_Crab_Gene_1529	Ref_Crab_Transcript_1598_386	0.0418354	1	1	UMT_M>UMT_I	-	-	-	-	-	-	-	-	-	-	-	-	-	novel
	Ref_Crab_Gene_1530	Ref_Crab_Transcript_1599_342	0.316433	1	1	UMT_M>UMT_I	-	-	-	-	-	-	-	-	-	-	-	-	-	novel
	Ref_Crab_Gene_1531	Ref_Crab_Transcript_1600_325	-0.193188	1	1	UMT_M<UMT_I	-	-	-	-	-	-	-	-	-	-	-	-	-	novel
	Ref_Crab_Gene_1533	Ref_Crab_Transcript_1602_647	-0.524872	0.854437	1	UMT_M<UMT_I	-	-	-	-	-	-	-	-	-	-	-	-	-	novel
	Ref_Crab_Gene_1534	Ref_Crab_Transcript_1603_351	0.245023	0.866239	1	UMT_M>UMT_I	DAPPUDRAFT_326110	E9H6R9	Putative_uncharacterized_protein	Daphnia_pulex	Eukaryota%Metazoa%Ecdysozoa%Arthropoda%Crustacea%Branchiopoda%Diplostraca%Cladocera%Anomopoda%Daphniidae%Daphnia	-	IPR027640%IPR001752%IPR027417	Kinesin-like_fam%Kinesin_motor_dom%P-loop_NTPase	PF00225	Kinesin	PS50067	KINESIN_MOTOR_DOMAIN2	CG14535	known
	Ref_Crab_Gene_1535	Ref_Crab_Transcript_1604_405	0.316433	1	1	UMT_M>UMT_I	-	-	-	-	-	-	-	-	-	-	-	-	-	novel
	Ref_Crab_Gene_1536	Ref_Crab_Transcript_1605_741	1.48212	0.148066	0.936207	UMT_M>UMT_I	-	-	-	-	-	-	-	-	-	-	-	-	-	novel
	Ref_Crab_Gene_1537	Ref_Crab_Transcript_1606_998	0.819001	0.465039	1	UMT_M>UMT_I	-	-	-	-	-	-	-	-	-	-	-	-	-	novel
	Ref_Crab_Gene_1538	Ref_Crab_Transcript_1607_319	-0.193188	1	1	UMT_M<UMT_I	-	-	-	-	-	-	-	-	-	-	-	-	-	novel
	Ref_Crab_Gene_1539	Ref_Crab_Transcript_1608_395	-0.343389	0.792443	1	UMT_M<UMT_I	-	-	-	-	-	-	-	-	-	-	-	-	-	novel
	Ref_Crab_Gene_1540	Ref_Crab_Transcript_1609_626	0.747169	0.7999	1	UMT_M>UMT_I	-	-	-	-	-	-	-	-	-	-	-	-	-	novel
	Ref_Crab_Gene_1541	Ref_Crab_Transcript_1610_332	2.2993	0.023239	0.936207	UMT_M>UMT_I	-	-	-	-	-	-	-	-	-	-	-	-	-	novel
	Ref_Crab_Gene_1542	Ref_Crab_Transcript_1611_367	0.747169	0.7999	1	UMT_M>UMT_I	LOC100165130	X1WRG2	Uncharacterized_protein	Acyrthosiphon_pisum	Eukaryota%Metazoa%Ecdysozoa%Arthropoda%Hexapoda%Insecta%Pterygota%Neoptera%Paraneoptera%Hemiptera%Sternorrhyncha%Aphidiformes%Aphidoidea%Aphididae%Macrosiphini%Acyrthosiphon	-	IPR011598	bHLH_dom	PF00010	HLH	PS50888	BHLH	deadpan	known
	Ref_Crab_Gene_1543	Ref_Crab_Transcript_1612_703	-1.14738	0.315121	0.980873	UMT_M<UMT_I	-	-	-	-	-	-	-	-	-	-	-	-	-	novel
	Ref_Crab_Gene_1544	Ref_Crab_Transcript_1613_788	0.0432687	1	1	UMT_M>UMT_I	-	-	-	-	-	-	-	-	-	-	-	-	-	novel
	Ref_Crab_Gene_1545	Ref_Crab_Transcript_1614_387	-0.569026	1	1	UMT_M<UMT_I	-	-	-	-	-	-	-	-	-	-	-	-	-	novel
	Ref_Crab_Gene_1546	Ref_Crab_Transcript_1615_521	0.536627	0.515523	1	UMT_M>UMT_I	-	-	-	-	-	-	-	-	-	-	-	-	-	novel
	Ref_Crab_Gene_1547	Ref_Crab_Transcript_1616_342	1.22518	0.658385	1	UMT_M>UMT_I	-	-	-	-	-	-	-	-	-	-	-	-	-	novel
	Ref_Crab_Gene_1548	Ref_Crab_Transcript_1617_345	1.26878	0.521739	1	UMT_M>UMT_I	-	-	-	-	-	-	-	-	-	-	-	-	-	novel
	Ref_Crab_Gene_1549	Ref_Crab_Transcript_1618_668,Ref_Crab_Transcript_1619_583	5.45767	0.0219002	0.936207	UMT_M>UMT_I	-	-	-	-	-	-	-	-	-	-	-	-	-	novel
	Ref_Crab_Gene_1550	Ref_Crab_Transcript_1620_659	-1.47699	0.305221	0.960951	UMT_M<UMT_I	-	-	-	-	-	-	-	-	-	-	-	-	-	novel
	Ref_Crab_Gene_1551	Ref_Crab_Transcript_1621_662	0.34827	1	1	UMT_M>UMT_I	Sp-Hypp_495	W4XTM0	Uncharacterized_protein	Strongylocentrotus_purpuratus	Eukaryota%Metazoa%Echinodermata%Eleutherozoa%Echinozoa%Echinoidea%Euechinoidea%Echinacea%Echinoida%Strongylocentrotidae%Strongylocentrotus	-	IPR005135%IPR000477	Endo/exonuclease/phosphatase%RT_dom	PF14529%PF00078	Exo_endo_phos_2%RVT_1	PS50878	RT_POL	-	known
	Ref_Crab_Gene_1552	Ref_Crab_Transcript_1622_733	-2.14366	0.0118119	0.936207	UMT_M<UMT_I	-	-	-	-	-	-	-	-	-	-	-	-	-	novel
	Ref_Crab_Gene_1553	Ref_Crab_Transcript_1623_698	-0.299687	0.786774	1	UMT_M<UMT_I	-	-	-	-	-	-	-	-	-	-	-	-	-	novel
	Ref_Crab_Gene_1554	Ref_Crab_Transcript_1624_539	-0.204946	1	1	UMT_M<UMT_I	-	-	-	-	-	-	-	-	-	-	-	-	-	novel
	Ref_Crab_Gene_1555	Ref_Crab_Transcript_1625_472	0.747169	0.7999	1	UMT_M>UMT_I	-	-	-	-	-	-	-	-	-	-	-	-	-	novel
	Ref_Crab_Gene_1556	Ref_Crab_Transcript_1626_331	2.02023	0.285714	0.936207	UMT_M>UMT_I	-	-	-	-	-	-	-	-	-	-	-	-	-	novel
	Ref_Crab_Gene_1557	Ref_Crab_Transcript_1627_484	2.1773	0.186957	0.936207	UMT_M>UMT_I	-	-	-	-	-	-	-	-	-	-	-	-	-	novel
	Ref_Crab_Gene_1558	Ref_Crab_Transcript_1628_342,Ref_Crab_Transcript_1629_312	-4.53632	0.0942029	0.936207	UMT_M<UMT_I	BN940_10136	W8X3Y6	Transposase	Castellaniella_defragrans_65Phen	Bacteria%Proteobacteria%Betaproteobacteria%Burkholderiales%Alcaligenaceae%Castellaniella	-	IPR008490	Transposase_InsH_N	PF05598	DUF772	-	-	-	known
	Ref_Crab_Gene_1559	Ref_Crab_Transcript_1630_330	0.595052	0.769726	1	UMT_M>UMT_I	-	-	-	-	-	-	-	-	-	-	-	-	-	novel
	Ref_Crab_Gene_1561	Ref_Crab_Transcript_1632_753	0.829605	0.479207	1	UMT_M>UMT_I	-	-	-	-	-	-	-	-	-	-	-	-	-	novel
	Ref_Crab_Gene_1562	Ref_Crab_Transcript_1633_323	-2.71173	1	1	UMT_M<UMT_I	LOTGIDRAFT_228404	V4C844	Uncharacterized_protein	Lottia_gigantea	Eukaryota%Metazoa%Lophotrochozoa%Mollusca%Gastropoda%Patellogastropoda%Lottioidea%Lottiidae%Lottia	-	IPR013320%IPR000742%IPR013032%IPR023415%IPR002172%IPR000998%IPR000601	ConA-like_dom%EG-like_dom%EGF-like_CS%LDLR_class-A_CS%LDrepeatLR_classA_rpt%MAM_dom%PKD_dom	PF00057%PF00629	Ldl_recept_a%MAM	PS00022%PS50026%PS01209%PS50068%PS00740%PS50060%PS50093	EGF_1%EGF_3%LDLRA_1%LDLRA_2%MAM_1%MAM_2%PKD	-	known
	Ref_Crab_Gene_1563	Ref_Crab_Transcript_1634_1680	1.04832	0.215096	0.936207	UMT_M>UMT_I	-	-	-	-	-	-	-	-	-	-	-	-	-	novel
	Ref_Crab_Gene_1564	Ref_Crab_Transcript_1635_494	-0.0461903	1	1	UMT_M<UMT_I	-	-	-	-	-	-	-	-	-	-	-	-	-	novel
	Ref_Crab_Gene_1565	Ref_Crab_Transcript_1636_339	-3.89508	0.285714	0.936207	UMT_M<UMT_I	-	-	-	-	-	-	-	-	-	-	-	-	-	novel
	Ref_Crab_Gene_1566	Ref_Crab_Transcript_1637_307	-0.826142	0.373174	1	UMT_M<UMT_I	-	-	-	-	-	-	-	-	-	-	-	-	-	novel
	Ref_Crab_Gene_1567	Ref_Crab_Transcript_1638_342	0.316433	1	1	UMT_M>UMT_I	-	-	-	-	-	-	-	-	-	-	-	-	-	novel
	Ref_Crab_Gene_1568	Ref_Crab_Transcript_1639_305	2.02023	0.285714	0.936207	UMT_M>UMT_I	-	-	-	-	-	-	-	-	-	-	-	-	-	novel
	Ref_Crab_Gene_1569	Ref_Crab_Transcript_1640_1357	-0.229551	0.743072	1	UMT_M<UMT_I	-	-	-	-	-	-	-	-	-	-	-	-	-	novel
	Ref_Crab_Gene_1570	Ref_Crab_Transcript_1641_352	-0.866913	1	1	UMT_M<UMT_I	-	-	-	-	-	-	-	-	-	-	-	-	-	novel
	Ref_Crab_Gene_1571	Ref_Crab_Transcript_1642_1202	-1.55412	0.0609969	0.936207	UMT_M<UMT_I	-	-	-	-	-	-	-	-	-	-	-	-	-	novel
	Ref_Crab_Gene_1572	Ref_Crab_Transcript_1643_496	-4.84576	0.0347826	0.936207	UMT_M<UMT_I	-	-	-	-	-	-	-	-	-	-	-	-	-	novel
	Ref_Crab_Gene_1573	Ref_Crab_Transcript_1644_675	0.422407	0.672306	1	UMT_M>UMT_I	-	-	-	-	-	-	-	-	-	-	-	-	-	novel
	Ref_Crab_Gene_1574	Ref_Crab_Transcript_1645_693	0.632505	0.374151	1	UMT_M>UMT_I	-	-	-	-	-	-	-	-	-	-	-	-	-	novel
	Ref_Crab_Gene_1575	Ref_Crab_Transcript_1646_323	0.921349	0.542974	1	UMT_M>UMT_I	-	-	-	-	-	-	-	-	-	-	-	-	-	novel
	Ref_Crab_Gene_1576	Ref_Crab_Transcript_1647_425,Ref_Crab_Transcript_1648_529	-0.569026	1	1	UMT_M<UMT_I	-	-	-	-	-	-	-	-	-	-	-	-	-	novel
	Ref_Crab_Gene_1577	Ref_Crab_Transcript_1649_344	-2.71173	1	1	UMT_M<UMT_I	-	-	-	-	-	-	-	-	-	-	-	-	-	novel
	Ref_Crab_Gene_1578	Ref_Crab_Transcript_1650_367	-2.71173	1	1	UMT_M<UMT_I	-	-	-	-	-	-	-	-	-	-	-	-	-	novel
	Ref_Crab_Gene_1579	Ref_Crab_Transcript_1651_856	0.819001	0.465039	1	UMT_M>UMT_I	-	-	-	-	-	-	-	-	-	-	-	-	-	novel
	Ref_Crab_Gene_1581	Ref_Crab_Transcript_1653_379	-3.22135	0.52381	1	UMT_M<UMT_I	-	-	-	-	-	-	-	-	-	-	-	-	-	novel
	Ref_Crab_Gene_1582	Ref_Crab_Transcript_1654_351	-3.59719	0.285714	0.936207	UMT_M<UMT_I	-	-	-	-	-	-	-	-	-	-	-	-	-	novel
	Ref_Crab_Gene_1583	Ref_Crab_Transcript_1655_623	0.864663	0.335879	1	UMT_M>UMT_I	-	-	-	-	-	-	-	-	-	-	-	-	-	novel
	Ref_Crab_Gene_1584	Ref_Crab_Transcript_1656_428	-0.569026	1	1	UMT_M<UMT_I	-	-	-	-	-	-	-	-	-	-	-	-	-	novel
	Ref_Crab_Gene_1585	Ref_Crab_Transcript_1657_693	-0.722517	0.670342	1	UMT_M<UMT_I	-	-	-	-	-	-	-	-	-	-	-	-	-	novel
	Ref_Crab_Gene_1586	Ref_Crab_Transcript_1658_556	-4.53632	0.0942029	0.936207	UMT_M<UMT_I	-	-	-	-	-	-	-	-	-	-	-	-	-	novel
	Ref_Crab_Gene_1587	Ref_Crab_Transcript_1659_1493	-0.262191	0.84052	1	UMT_M<UMT_I	-	-	-	-	-	-	-	-	-	-	-	-	-	novel
	Ref_Crab_Gene_1588	Ref_Crab_Transcript_1660_461	2.02874	0.0171989	0.936207	UMT_M>UMT_I	-	-	-	-	-	-	-	-	-	-	-	-	-	novel
	Ref_Crab_Gene_1589	Ref_Crab_Transcript_1661_376	-0.303708	0.866239	1	UMT_M<UMT_I	-	-	-	-	-	-	-	-	-	-	-	-	-	novel
	Ref_Crab_Gene_1590	Ref_Crab_Transcript_1662_1241	-1.34996	0.147385	0.936207	UMT_M<UMT_I	-	-	-	-	-	-	-	-	-	-	-	-	-	novel
	Ref_Crab_Gene_1591	Ref_Crab_Transcript_1663_2698	-0.164652	0.801295	1	UMT_M<UMT_I	-	U3U9F5	Dolichyl-diphosphooligosaccharide--protein_glycosyltransferase_subunit_1	Penaeus_japonicus	Eukaryota%Metazoa%Ecdysozoa%Arthropoda%Crustacea%Malacostraca%Eumalacostraca%Eucarida%Decapoda%Dendrobranchiata%Penaeoidea%Penaeidae%Marsupenaeus	-	IPR007676	Ribophorin_I	PF04597	Ribophorin_I	-	-	CG33303,	known
	Ref_Crab_Gene_1592	Ref_Crab_Transcript_1664_488	1.49533	0.183672	0.936207	UMT_M>UMT_I	-	-	-	-	-	-	-	-	-	-	-	-	-	novel
	Ref_Crab_Gene_1593	Ref_Crab_Transcript_1665_414	-0.193188	1	1	UMT_M<UMT_I	-	-	-	-	-	-	-	-	-	-	-	-	-	novel
	Ref_Crab_Gene_1594	Ref_Crab_Transcript_1666_409	-1.27573	0.497906	1	UMT_M<UMT_I	-	-	-	-	-	-	-	-	-	-	-	-	-	novel
	Ref_Crab_Gene_1595	Ref_Crab_Transcript_1667_348	-3.59719	0.285714	0.936207	UMT_M<UMT_I	-	-	-	-	-	-	-	-	-	-	-	-	-	novel
	Ref_Crab_Gene_1596	Ref_Crab_Transcript_1668_352	0.222491	1	1	UMT_M>UMT_I	-	B5AXH4	Myosin_heavy_chain	Gammarus_duebeni	Eukaryota%Metazoa%Ecdysozoa%Arthropoda%Crustacea%Malacostraca%Eumalacostraca%Peracarida%Amphipoda%Gammaridea%Gammaroidea%Gammaridae%Gammarus	-	IPR001609%IPR027417	Myosin_head_motor_dom%P-loop_NTPase	PF00063	Myosin_head	-	-	myosin	known
	Ref_Crab_Gene_1597	Ref_Crab_Transcript_1669_386	-4.14186	0.161491	0.936207	UMT_M<UMT_I	-	-	-	-	-	-	-	-	-	-	-	-	-	novel
	Ref_Crab_Gene_1599	Ref_Crab_Transcript_1671_519	-0.569026	1	1	UMT_M<UMT_I	-	-	-	-	-	-	-	-	-	-	-	-	-	novel
	Ref_Crab_Gene_1600	Ref_Crab_Transcript_1672_831	0.834336	0.285285	0.936207	UMT_M>UMT_I	DAPPUDRAFT_233202	E9FTH9	Putative_uncharacterized_protein	Daphnia_pulex	Eukaryota%Metazoa%Ecdysozoa%Arthropoda%Crustacea%Branchiopoda%Diplostraca%Cladocera%Anomopoda%Daphniidae%Daphnia	-	-	-	-	-	-	-	-	known
	Ref_Crab_Gene_1601	Ref_Crab_Transcript_1673_835	-2.56232	0.0729734	0.936207	UMT_M<UMT_I	-	-	-	-	-	-	-	-	-	-	-	-	-	novel
	Ref_Crab_Gene_1602	Ref_Crab_Transcript_1674_407	-3.22135	0.52381	1	UMT_M<UMT_I	-	-	-	-	-	-	-	-	-	-	-	-	-	novel
	Ref_Crab_Gene_1603	Ref_Crab_Transcript_1675_408	-0.209191	1	1	UMT_M<UMT_I	-	-	-	-	-	-	-	-	-	-	-	-	-	novel
	Ref_Crab_Gene_1605	Ref_Crab_Transcript_1677_300	-2.71173	1	1	UMT_M<UMT_I	-	-	-	-	-	-	-	-	-	-	-	-	-	novel
	Ref_Crab_Gene_1606	Ref_Crab_Transcript_1678_924	-1.33032	0.228158	0.936207	UMT_M<UMT_I	-	-	-	-	-	-	-	-	-	-	-	-	-	novel
	Ref_Crab_Gene_1607	Ref_Crab_Transcript_1679_350	-1.50816	0.521739	1	UMT_M<UMT_I	-	-	-	-	-	-	-	-	-	-	-	-	-	novel
	Ref_Crab_Gene_1608	Ref_Crab_Transcript_1680_341	-0.193188	1	1	UMT_M<UMT_I	-	-	-	-	-	-	-	-	-	-	-	-	-	novel
	Ref_Crab_Gene_1609	Ref_Crab_Transcript_1681_497	-0.866913	1	1	UMT_M<UMT_I	-	-	-	-	-	-	-	-	-	-	-	-	-	novel
	Ref_Crab_Gene_1610	Ref_Crab_Transcript_1682_579	1.30611	0.333681	1	UMT_M>UMT_I	-	-	-	-	-	-	-	-	-	-	-	-	-	novel
	Ref_Crab_Gene_1611	Ref_Crab_Transcript_1683_560	-4.69932	0.0565217	0.936207	UMT_M<UMT_I	-	-	-	-	-	-	-	-	-	-	-	-	-	novel
	Ref_Crab_Gene_1612	Ref_Crab_Transcript_1684_391	2.02023	0.285714	0.936207	UMT_M>UMT_I	-	-	-	-	-	-	-	-	-	-	-	-	-	novel
	Ref_Crab_Gene_1613	Ref_Crab_Transcript_1685_432	2.97235	0.0565217	0.936207	UMT_M>UMT_I	-	-	-	-	-	-	-	-	-	-	-	-	-	novel
	Ref_Crab_Gene_1614	Ref_Crab_Transcript_1686_695	0.355426	0.840166	1	UMT_M>UMT_I	-	-	-	-	-	-	-	-	-	-	-	-	-	novel
	Ref_Crab_Gene_1615	Ref_Crab_Transcript_1687_342	-2.71173	1	1	UMT_M<UMT_I	-	-	-	-	-	-	-	-	-	-	-	-	-	novel
	Ref_Crab_Gene_1616	Ref_Crab_Transcript_1688_722	1.04645	0.154327	0.936207	UMT_M>UMT_I	AAEL002555	Q17HV6	AAEL002555-PA	Aedes_aegypti	Eukaryota%Metazoa%Ecdysozoa%Arthropoda%Hexapoda%Insecta%Pterygota%Neoptera%Endopterygota%Diptera%Nematocera%Culicoidea%Culicidae%Culicinae%Aedini%Aedes%Stegomyia	aag:AaeL_AAEL002555	IPR001734%IPR019900	Na/solute_symporter%Na/solute_symporter_subgr	PF00474	SSF	PS50283	NA_SOLUT_SYMP_3	CG7720,	known
	Ref_Crab_Gene_1617	Ref_Crab_Transcript_1689_310	-3.59719	0.285714	0.936207	UMT_M<UMT_I	-	-	-	-	-	-	-	-	-	-	-	-	-	novel
	Ref_Crab_Gene_1618	Ref_Crab_Transcript_1690_746	-1.04178	0.63315	1	UMT_M<UMT_I	GSONMT00027760001	A0A060Z5M4	Oncorhynchus_mykiss_genomic_scaffold,_scaffold_41874	Oncorhynchus_mykiss	Eukaryota%Metazoa%Chordata%Craniata%Vertebrata%Euteleostomi%Actinopterygii%Neopterygii%Teleostei%Protacanthopterygii%Salmoniformes%Salmonidae%Salmoninae%Oncorhynchus	-	-	-	-	-	-	-	-	known
	Ref_Crab_Gene_1619	Ref_Crab_Transcript_1691_362	1.11148	1	1	UMT_M>UMT_I	-	K7EY29	Uncharacterized_protein	Pelodiscus_sinensis	Eukaryota%Metazoa%Chordata%Craniata%Vertebrata%Euteleostomi%Testudines_+_Archosauria_group%Testudines%Cryptodira%Trionychoidea%Trionychidae%Pelodiscus	-	IPR000477	RT_dom	PF00078	RVT_1	PS50878	RT_POL	-	known
	Ref_Crab_Gene_1620	Ref_Crab_Transcript_1692_347	0.316433	1	1	UMT_M>UMT_I	-	-	-	-	-	-	-	-	-	-	-	-	-	novel
	Ref_Crab_Gene_1621	Ref_Crab_Transcript_1693_503	-1.11369	0.726708	1	UMT_M<UMT_I	-	-	-	-	-	-	-	-	-	-	-	-	-	novel
	Ref_Crab_Gene_1622	Ref_Crab_Transcript_1694_306	-0.569026	1	1	UMT_M<UMT_I	-	-	-	-	-	-	-	-	-	-	-	-	-	novel
	Ref_Crab_Gene_1623	Ref_Crab_Transcript_1695_384	0.715561	1	1	UMT_M>UMT_I	-	-	-	-	-	-	-	-	-	-	-	-	-	novel
	Ref_Crab_Gene_1624	Ref_Crab_Transcript_1696_1216	-1.75665	0.14853	0.936207	UMT_M<UMT_I	-	-	-	-	-	-	-	-	-	-	-	-	-	novel
	Ref_Crab_Gene_1625	Ref_Crab_Transcript_1697_1048	-0.401082	0.541708	1	UMT_M<UMT_I	-	T1JN02	Proteasome_subunit_beta_type	Strigamia_maritima	Eukaryota%Metazoa%Ecdysozoa%Arthropoda%Myriapoda%Chilopoda%Pleurostigmophora%Geophilomorpha%Linotaeniidae%Strigamia	-	IPR029055%IPR016050%IPR001353%IPR023333	Ntn_hydrolases_N%Proteasome_bsu_CS%Proteasome_sua/b%Proteasome_suB-type	PF00227	Proteasome	PS00854%PS51476	PROTEASOME_BETA_1%PROTEASOME_BETA_2	proteasome	known
	Ref_Crab_Gene_1626	Ref_Crab_Transcript_1698_678	-0.215898	0.859853	1	UMT_M<UMT_I	-	-	-	-	-	-	-	-	-	-	-	-	-	novel
	Ref_Crab_Gene_1627	Ref_Crab_Transcript_1699_632,Ref_Crab_Transcript_1700_419	-2.64312	0.0536329	0.936207	UMT_M<UMT_I	-	-	-	-	-	-	-	-	-	-	-	-	-	novel
	Ref_Crab_Gene_1628	Ref_Crab_Transcript_1701_336	-0.193188	1	1	UMT_M<UMT_I	-	-	-	-	-	-	-	-	-	-	-	-	-	novel
	Ref_Crab_Gene_1629	Ref_Crab_Transcript_1702_357	1.29184	0.372947	1	UMT_M>UMT_I	-	-	-	-	-	-	-	-	-	-	-	-	-	novel
	Ref_Crab_Gene_1630	Ref_Crab_Transcript_1703_315	1.11148	1	1	UMT_M>UMT_I	-	-	-	-	-	-	-	-	-	-	-	-	-	novel
	Ref_Crab_Gene_1631	Ref_Crab_Transcript_1704_324	1.11148	1	1	UMT_M>UMT_I	-	-	-	-	-	-	-	-	-	-	-	-	-	novel
	Ref_Crab_Gene_1632	Ref_Crab_Transcript_1705_412	-3.59719	0.285714	0.936207	UMT_M<UMT_I	-	-	-	-	-	-	-	-	-	-	-	-	-	novel
	Ref_Crab_Gene_1633	Ref_Crab_Transcript_1706_425	0.747169	0.7999	1	UMT_M>UMT_I	-	-	-	-	-	-	-	-	-	-	-	-	-	novel
	Ref_Crab_Gene_1634	Ref_Crab_Transcript_1707_592	1.29184	0.372947	1	UMT_M>UMT_I	-	-	-	-	-	-	-	-	-	-	-	-	-	novel
	Ref_Crab_Gene_1635	Ref_Crab_Transcript_1708_324	-0.193188	1	1	UMT_M<UMT_I	-	-	-	-	-	-	-	-	-	-	-	-	-	novel
	Ref_Crab_Gene_1636	Ref_Crab_Transcript_1709_368	1.26878	0.521739	1	UMT_M>UMT_I	-	-	-	-	-	-	-	-	-	-	-	-	-	novel
	Ref_Crab_Gene_1637	Ref_Crab_Transcript_1710_397	1.22518	0.658385	1	UMT_M>UMT_I	-	-	-	-	-	-	-	-	-	-	-	-	-	novel
	Ref_Crab_Gene_1638	Ref_Crab_Transcript_1711_596	-1.95053	0.266667	0.936207	UMT_M<UMT_I	-	-	-	-	-	-	-	-	-	-	-	-	-	novel
	Ref_Crab_Gene_1639	Ref_Crab_Transcript_1712_580	2.1773	0.186957	0.936207	UMT_M>UMT_I	-	-	-	-	-	-	-	-	-	-	-	-	-	novel
	Ref_Crab_Gene_1640	Ref_Crab_Transcript_1713_412	0.0418354	1	1	UMT_M>UMT_I	-	-	-	-	-	-	-	-	-	-	-	-	-	novel
	Ref_Crab_Gene_1641	Ref_Crab_Transcript_1714_390	-2.71173	1	1	UMT_M<UMT_I	-	-	-	-	-	-	-	-	-	-	-	-	-	novel
	Ref_Crab_Gene_1643	Ref_Crab_Transcript_1716_329	-0.193188	1	1	UMT_M<UMT_I	-	-	-	-	-	-	-	-	-	-	-	-	-	novel
	Ref_Crab_Gene_1644	Ref_Crab_Transcript_1717_502	-1.32436	0.726708	1	UMT_M<UMT_I	-	-	-	-	-	-	-	-	-	-	-	-	-	novel
	Ref_Crab_Gene_1645	Ref_Crab_Transcript_1718_311	-3.59719	0.285714	0.936207	UMT_M<UMT_I	-	-	-	-	-	-	-	-	-	-	-	-	-	novel
	Ref_Crab_Gene_1646	Ref_Crab_Transcript_1719_424	-0.209191	1	1	UMT_M<UMT_I	-	-	-	-	-	-	-	-	-	-	-	-	-	novel
	Ref_Crab_Gene_1647	Ref_Crab_Transcript_1720_364	-3.22135	0.52381	1	UMT_M<UMT_I	Q668_14990	U7HUR5	Flagellar_hook_protein	Alcanivorax_sp._PN-3	Bacteria%Proteobacteria%Gammaproteobacteria%Oceanospirillales%Alcanivoracaceae%Alcanivorax	-	IPR010810%IPR010809%IPR003481	Flagellin_hook_IN_motif%FliD_C%FliD_N	PF07196%PF07195%PF02465	Flagellin_IN%FliD_C%FliD_N	-	-	-	known
	Ref_Crab_Gene_1648	Ref_Crab_Transcript_1721_365	-0.866913	1	1	UMT_M<UMT_I	-	-	-	-	-	-	-	-	-	-	-	-	-	novel
	Ref_Crab_Gene_1649	Ref_Crab_Transcript_1722_379	-3.89508	0.285714	0.936207	UMT_M<UMT_I	-	-	-	-	-	-	-	-	-	-	-	-	-	novel
	Ref_Crab_Gene_1650	Ref_Crab_Transcript_1723_334	0.27399	0.779001	1	UMT_M>UMT_I	-	-	-	-	-	-	-	-	-	-	-	-	-	novel
	Ref_Crab_Gene_1651	Ref_Crab_Transcript_1724_541	-1.32436	0.726708	1	UMT_M<UMT_I	-	-	-	-	-	-	-	-	-	-	-	-	-	novel
	Ref_Crab_Gene_1652	Ref_Crab_Transcript_1725_339	1.11148	1	1	UMT_M>UMT_I	-	-	-	-	-	-	-	-	-	-	-	-	-	novel
	Ref_Crab_Gene_1653	Ref_Crab_Transcript_1726_423,Ref_Crab_Transcript_1727_347	0.892939	0.521739	1	UMT_M>UMT_I	-	Q1HW07	Reverse_transcriptase	Penaeus_monodon	Eukaryota%Metazoa%Ecdysozoa%Arthropoda%Crustacea%Malacostraca%Eumalacostraca%Eucarida%Decapoda%Dendrobranchiata%Penaeoidea%Penaeidae%Penaeus	-	IPR000477	RT_dom	PF00078	RVT_1	PS50878	RT_POL	-	known
	Ref_Crab_Gene_1654	Ref_Crab_Transcript_1728_562	-4.97869	0.0347826	0.936207	UMT_M<UMT_I	-	-	-	-	-	-	-	-	-	-	-	-	-	novel
	Ref_Crab_Gene_1655	Ref_Crab_Transcript_1729_358	1.66768	0.372947	1	UMT_M>UMT_I	-	-	-	-	-	-	-	-	-	-	-	-	-	novel
	Ref_Crab_Gene_1656	Ref_Crab_Transcript_1730_344	-0.569026	1	1	UMT_M<UMT_I	-	-	-	-	-	-	-	-	-	-	-	-	-	novel
	Ref_Crab_Gene_1657	Ref_Crab_Transcript_1731_2143	-0.898521	0.303322	0.960951	UMT_M<UMT_I	-	-	-	-	-	-	-	-	-	-	-	-	-	novel
	Ref_Crab_Gene_1658	Ref_Crab_Transcript_1732_358	-2.71173	1	1	UMT_M<UMT_I	F953_02907	N9B0K9	Aminodeoxychorismate_synthase,_component_I	Acinetobacter_junii_CIP_107470	Bacteria%Proteobacteria%Gammaproteobacteria%Pseudomonadales%Moraxellaceae%Acinetobacter	-	IPR005801%IPR019999%IPR015890%IPR005802	ADC_synthase%Anth_synth_I_like%Chorismate-bd_C%Para-NH2Bz_synth_comp_1	PF00425	Chorismate_bind	-	-	-	known
	Ref_Crab_Gene_1659	Ref_Crab_Transcript_1733_631	1.30611	0.333681	1	UMT_M>UMT_I	-	-	-	-	-	-	-	-	-	-	-	-	-	novel
	Ref_Crab_Gene_1660	Ref_Crab_Transcript_1734_925	1.1708	0.160738	0.936207	UMT_M>UMT_I	-	-	-	-	-	-	-	-	-	-	-	-	-	novel
	Ref_Crab_Gene_1661	Ref_Crab_Transcript_1735_386	-0.193188	1	1	UMT_M<UMT_I	-	-	-	-	-	-	-	-	-	-	-	-	-	novel
	Ref_Crab_Gene_1662	Ref_Crab_Transcript_1736_338	0.316433	1	1	UMT_M>UMT_I	-	-	-	-	-	-	-	-	-	-	-	-	-	novel
	Ref_Crab_Gene_1663	Ref_Crab_Transcript_1737_391	-0.866913	1	1	UMT_M<UMT_I	-	-	-	-	-	-	-	-	-	-	-	-	-	novel
	Ref_Crab_Gene_1664	Ref_Crab_Transcript_1738_615	-4.69932	0.0565217	0.936207	UMT_M<UMT_I	-	-	-	-	-	-	-	-	-	-	-	-	-	novel
	Ref_Crab_Gene_1665	Ref_Crab_Transcript_1739_304	-0.569026	1	1	UMT_M<UMT_I	-	-	-	-	-	-	-	-	-	-	-	-	-	novel
	Ref_Crab_Gene_1666	Ref_Crab_Transcript_1740_514	-0.866913	1	1	UMT_M<UMT_I	-	-	-	-	-	-	-	-	-	-	-	-	-	novel
	Ref_Crab_Gene_1667	Ref_Crab_Transcript_1741_421	1.31581	0.251568	0.936207	UMT_M>UMT_I	-	-	-	-	-	-	-	-	-	-	-	-	-	novel
	Ref_Crab_Gene_1668	Ref_Crab_Transcript_1742_728	0.848656	0.497906	1	UMT_M>UMT_I	-	-	-	-	-	-	-	-	-	-	-	-	-	novel
	Ref_Crab_Gene_1669	Ref_Crab_Transcript_1743_335	0.316433	1	1	UMT_M>UMT_I	-	-	-	-	-	-	-	-	-	-	-	-	-	novel
	Ref_Crab_Gene_1670	Ref_Crab_Transcript_1744_426	-3.22135	0.52381	1	UMT_M<UMT_I	-	-	-	-	-	-	-	-	-	-	-	-	-	novel
	Ref_Crab_Gene_1671	Ref_Crab_Transcript_1745_499	0.0418354	1	1	UMT_M>UMT_I	-	-	-	-	-	-	-	-	-	-	-	-	-	novel
	Ref_Crab_Gene_1673	Ref_Crab_Transcript_1747_395	0.715561	1	1	UMT_M>UMT_I	-	-	-	-	-	-	-	-	-	-	-	-	-	novel
	Ref_Crab_Gene_1674	Ref_Crab_Transcript_1748_485	-1.11369	0.726708	1	UMT_M<UMT_I	-	-	-	-	-	-	-	-	-	-	-	-	-	novel
	Ref_Crab_Gene_1675	Ref_Crab_Transcript_1749_338	-0.866913	1	1	UMT_M<UMT_I	-	-	-	-	-	-	-	-	-	-	-	-	-	novel
	Ref_Crab_Gene_1676	Ref_Crab_Transcript_1750_588	1.29184	0.372947	1	UMT_M>UMT_I	-	U3KST8	C-type_lectin_1	Scylla_paramamosain	Eukaryota%Metazoa%Ecdysozoa%Arthropoda%Crustacea%Malacostraca%Eumalacostraca%Eucarida%Decapoda%Pleocyemata%Brachyura%Eubrachyura%Portunoidea%Portunidae%Scylla	-	IPR001304%IPR016186%IPR016187	C-type_lectin%C-type_lectin-like%C-type_lectin_fold	PF00059	Lectin_C	PS50041	C_TYPE_LECTIN_2	-	known
	Ref_Crab_Gene_1677	Ref_Crab_Transcript_1751_371	-3.89508	0.285714	0.936207	UMT_M<UMT_I	-	-	-	-	-	-	-	-	-	-	-	-	-	novel
	Ref_Crab_Gene_1678	Ref_Crab_Transcript_1752_309	-3.22135	0.52381	1	UMT_M<UMT_I	-	-	-	-	-	-	-	-	-	-	-	-	-	novel
	Ref_Crab_Gene_1679	Ref_Crab_Transcript_1753_398	0.0418354	1	1	UMT_M>UMT_I	-	-	-	-	-	-	-	-	-	-	-	-	-	novel
	Ref_Crab_Gene_1680	Ref_Crab_Transcript_1754_324	0.892939	0.521739	1	UMT_M>UMT_I	-	-	-	-	-	-	-	-	-	-	-	-	-	novel
	Ref_Crab_Gene_1681	Ref_Crab_Transcript_1755_319	-0.762407	0.585507	1	UMT_M<UMT_I	-	-	-	-	-	-	-	-	-	-	-	-	-	novel
	Ref_Crab_Gene_1682	Ref_Crab_Transcript_1756_394	1.11148	1	1	UMT_M>UMT_I	-	-	-	-	-	-	-	-	-	-	-	-	-	novel
	Ref_Crab_Gene_1683	Ref_Crab_Transcript_1757_851	-0.941461	0.348276	1	UMT_M<UMT_I	-	-	-	-	-	-	-	-	-	-	-	-	-	novel
	Ref_Crab_Gene_1684	Ref_Crab_Transcript_1758_424	2.97235	0.0565217	0.936207	UMT_M>UMT_I	-	-	-	-	-	-	-	-	-	-	-	-	-	novel
	Ref_Crab_Gene_1685	Ref_Crab_Transcript_1759_353	-4.69932	0.0565217	0.936207	UMT_M<UMT_I	-	-	-	-	-	-	-	-	-	-	-	-	-	novel
	Ref_Crab_Gene_1686	Ref_Crab_Transcript_1760_643	0.747169	0.7999	1	UMT_M>UMT_I	-	-	-	-	-	-	-	-	-	-	-	-	-	novel
	Ref_Crab_Gene_1687	Ref_Crab_Transcript_1761_787	0.31613	0.734082	1	UMT_M>UMT_I	-	-	-	-	-	-	-	-	-	-	-	-	-	novel
	Ref_Crab_Gene_1688	Ref_Crab_Transcript_1762_677	-1.04178	0.63315	1	UMT_M<UMT_I	-	-	-	-	-	-	-	-	-	-	-	-	-	novel
	Ref_Crab_Gene_1689	Ref_Crab_Transcript_1763_352	1.11148	1	1	UMT_M>UMT_I	-	-	-	-	-	-	-	-	-	-	-	-	-	novel
	Ref_Crab_Gene_1690	Ref_Crab_Transcript_1764_822	0.696669	0.612094	1	UMT_M>UMT_I	-	-	-	-	-	-	-	-	-	-	-	-	-	novel
	Ref_Crab_Gene_1691	Ref_Crab_Transcript_1765_309	1.11148	1	1	UMT_M>UMT_I	-	-	-	-	-	-	-	-	-	-	-	-	-	novel
	Ref_Crab_Gene_1692	Ref_Crab_Transcript_1766_848,Ref_Crab_Transcript_1767_859	1.14146	0.232646	0.936207	UMT_M>UMT_I	-	-	-	-	-	-	-	-	-	-	-	-	-	novel
	Ref_Crab_Gene_1693	Ref_Crab_Transcript_1768_433	-0.0461903	1	1	UMT_M<UMT_I	-	-	-	-	-	-	-	-	-	-	-	-	-	novel
	Ref_Crab_Gene_1694	Ref_Crab_Transcript_1769_329	0.339722	1	1	UMT_M>UMT_I	-	-	-	-	-	-	-	-	-	-	-	-	-	novel
	Ref_Crab_Gene_1695	Ref_Crab_Transcript_1770_374	2.02023	0.285714	0.936207	UMT_M>UMT_I	-	-	-	-	-	-	-	-	-	-	-	-	-	novel
	Ref_Crab_Gene_1696	Ref_Crab_Transcript_1771_325	-0.193188	1	1	UMT_M<UMT_I	-	-	-	-	-	-	-	-	-	-	-	-	-	novel
	Ref_Crab_Gene_1697	Ref_Crab_Transcript_1772_309	-0.193188	1	1	UMT_M<UMT_I	-	-	-	-	-	-	-	-	-	-	-	-	-	novel
	Ref_Crab_Gene_1698	Ref_Crab_Transcript_1773_908	0.291817	0.814851	1	UMT_M>UMT_I	-	-	-	-	-	-	-	-	-	-	-	-	-	novel
	Ref_Crab_Gene_1699	Ref_Crab_Transcript_1774_453	-1.11369	0.726708	1	UMT_M<UMT_I	-	-	-	-	-	-	-	-	-	-	-	-	-	novel
	Ref_Crab_Gene_1700	Ref_Crab_Transcript_1775_419	1.97983	0.266667	0.936207	UMT_M>UMT_I	G5I_10757	F4WXR7	Serine/threonine-protein_kinase_SBK1	Acromyrmex_echinatior	Eukaryota%Metazoa%Ecdysozoa%Arthropoda%Hexapoda%Insecta%Pterygota%Neoptera%Endopterygota%Hymenoptera%Apocrita%Aculeata%Vespoidea%Formicidae%Myrmicinae%Acromyrmex	-	IPR011009%IPR000719%IPR017441%IPR008271	Kinase-like_dom%Prot_kinase_dom%Protein_kinase_ATP_BS%Ser/Thr_kinase_AS	PF00069	Pkinase	PS00107%PS50011%PS00108	PROTEIN_KINASE_ATP%PROTEIN_KINASE_DOM%PROTEIN_KINASE_ST	CG4945,	known
	Ref_Crab_Gene_1701	Ref_Crab_Transcript_1776_393	-1.81759	0.372947	1	UMT_M<UMT_I	-	-	-	-	-	-	-	-	-	-	-	-	-	novel
	Ref_Crab_Gene_1702	Ref_Crab_Transcript_1777_555	0.664865	0.670342	1	UMT_M>UMT_I	-	-	-	-	-	-	-	-	-	-	-	-	-	novel
	Ref_Crab_Gene_1703	Ref_Crab_Transcript_1778_397	-3.59719	0.285714	0.936207	UMT_M<UMT_I	-	-	-	-	-	-	-	-	-	-	-	-	-	novel
	Ref_Crab_Gene_1704	Ref_Crab_Transcript_1779_333	-0.193188	1	1	UMT_M<UMT_I	-	A8D3I2	Beta-tublin_2	Lates_calcarifer	Eukaryota%Metazoa%Chordata%Craniata%Vertebrata%Euteleostomi%Actinopterygii%Neopterygii%Teleostei%Neoteleostei%Acanthomorphata%Carangaria%Carangiaria_incertae_sedis%Centropomidae%Lates	-	IPR002453%IPR008280%IPR000217%IPR018316%IPR003008	Beta_tubulin%Tub_FtsZ_C%Tubulin%Tubulin/FtsZ_2-layer-sand-dom%Tubulin_FtsZ_GTPase	PF00091%PF03953	Tubulin%Tubulin_C	-	-	beta-Tubulin	known
	Ref_Crab_Gene_1705	Ref_Crab_Transcript_1780_447	3.93691	0.285714	0.936207	UMT_M>UMT_I	-	-	-	-	-	-	-	-	-	-	-	-	-	novel
	Ref_Crab_Gene_1706	Ref_Crab_Transcript_1781_419	-0.908846	0.7999	1	UMT_M<UMT_I	-	-	-	-	-	-	-	-	-	-	-	-	-	novel
	Ref_Crab_Gene_1707	Ref_Crab_Transcript_1782_318	-0.204946	1	1	UMT_M<UMT_I	-	-	-	-	-	-	-	-	-	-	-	-	-	novel
	Ref_Crab_Gene_1708	Ref_Crab_Transcript_1783_1183	0.864663	0.335879	1	UMT_M>UMT_I	-	-	-	-	-	-	-	-	-	-	-	-	-	novel
	Ref_Crab_Gene_1709	Ref_Crab_Transcript_1784_310	-3.59719	0.285714	0.936207	UMT_M<UMT_I	-	-	-	-	-	-	-	-	-	-	-	-	-	novel
	Ref_Crab_Gene_1710	Ref_Crab_Transcript_1785_554	-3.89508	0.285714	0.936207	UMT_M<UMT_I	FIC_01617	C6X0V0	Periplasmic_binding_protein	Flavobacteriaceae_bacterium_(strain_3519-10)	Bacteria%Bacteroidetes%Flavobacteriia%Flavobacteriales%Flavobacteriaceae	fba:FIC_01617	IPR002491	ABC_transptr_periplasmic_BD	PF01497	Peripla_BP_2	PS50983	FE_B12_PBP	-	known
	Ref_Crab_Gene_1711	Ref_Crab_Transcript_1786_686	-1.04178	0.63315	1	UMT_M<UMT_I	-	-	-	-	-	-	-	-	-	-	-	-	-	novel
	Ref_Crab_Gene_1712	Ref_Crab_Transcript_1787_369	-3.22135	0.52381	1	UMT_M<UMT_I	-	-	-	-	-	-	-	-	-	-	-	-	-	novel
	Ref_Crab_Gene_1713	Ref_Crab_Transcript_1788_823	-1.81088	0.187026	0.936207	UMT_M<UMT_I	-	-	-	-	-	-	-	-	-	-	-	-	-	novel
	Ref_Crab_Gene_1714	Ref_Crab_Transcript_1789_953	-0.0724316	1	1	UMT_M<UMT_I	-	-	-	-	-	-	-	-	-	-	-	-	-	novel
	Ref_Crab_Gene_1715	Ref_Crab_Transcript_1790_695	-0.470098	0.745855	1	UMT_M<UMT_I	-	-	-	-	-	-	-	-	-	-	-	-	-	novel
	Ref_Crab_Gene_1716	Ref_Crab_Transcript_1791_427	-3.89508	0.285714	0.936207	UMT_M<UMT_I	-	-	-	-	-	-	-	-	-	-	-	-	-	novel
	Ref_Crab_Gene_1717	Ref_Crab_Transcript_1792_370	-2.38574	0.0999758	0.936207	UMT_M<UMT_I	-	-	-	-	-	-	-	-	-	-	-	-	-	novel
	Ref_Crab_Gene_1719	Ref_Crab_Transcript_1794_310	1.7784	0.430642	1	UMT_M>UMT_I	-	-	-	-	-	-	-	-	-	-	-	-	-	novel
	Ref_Crab_Gene_1720	Ref_Crab_Transcript_1795_425	-0.0618945	0.974404	1	UMT_M<UMT_I	-	-	-	-	-	-	-	-	-	-	-	-	-	novel
	Ref_Crab_Gene_1721	Ref_Crab_Transcript_1796_527	-0.656885	0.459963	1	UMT_M<UMT_I	-	-	-	-	-	-	-	-	-	-	-	-	-	novel
	Ref_Crab_Gene_1722	Ref_Crab_Transcript_1797_786	-5.31678	0.0140787	0.936207	UMT_M<UMT_I	-	-	-	-	-	-	-	-	-	-	-	-	-	novel
	Ref_Crab_Gene_1723	Ref_Crab_Transcript_1798_398	-0.193188	1	1	UMT_M<UMT_I	-	-	-	-	-	-	-	-	-	-	-	-	-	novel
	Ref_Crab_Gene_1724	Ref_Crab_Transcript_1799_948	1.17874	0.159401	0.936207	UMT_M>UMT_I	-	-	-	-	-	-	-	-	-	-	-	-	-	novel
	Ref_Crab_Gene_1725	Ref_Crab_Transcript_1800_379	1.26878	0.521739	1	UMT_M>UMT_I	-	-	-	-	-	-	-	-	-	-	-	-	-	novel
	Ref_Crab_Gene_1726	Ref_Crab_Transcript_1801_1549	-2.24418	0.0400936	0.936207	UMT_M<UMT_I	-	-	-	-	-	-	-	-	-	-	-	-	-	novel
	Ref_Crab_Gene_1727	Ref_Crab_Transcript_1802_402	0.892939	0.521739	1	UMT_M>UMT_I	-	-	-	-	-	-	-	-	-	-	-	-	-	novel
	Ref_Crab_Gene_1728	Ref_Crab_Transcript_1803_977	-5.50489	0.00922396	0.936207	UMT_M<UMT_I	MNDA	Q05CU9	MNDA_protein	Homo_sapiens	Eukaryota%Metazoa%Chordata%Craniata%Vertebrata%Euteleostomi%Mammalia%Eutheria%Euarchontoglires%Primates%Haplorrhini%Catarrhini%Hominidae%Homo	-	IPR004020%IPR004021%IPR012340	DAPIN%HIN200/IF120x%NA-bd_OB-fold	PF02760%PF02758	HIN%PYRIN	PS50824%PS50834	DAPIN%HIN_200	-	known
	Ref_Crab_Gene_1729	Ref_Crab_Transcript_1804_470	-0.0472243	1	1	UMT_M<UMT_I	-	-	-	-	-	-	-	-	-	-	-	-	-	novel
	Ref_Crab_Gene_1730	Ref_Crab_Transcript_1805_720	-2.30987	0.0572733	0.936207	UMT_M<UMT_I	-	-	-	-	-	-	-	-	-	-	-	-	-	novel
	Ref_Crab_Gene_1731	Ref_Crab_Transcript_1806_471	-4.53632	0.0942029	0.936207	UMT_M<UMT_I	-	-	-	-	-	-	-	-	-	-	-	-	-	novel
	Ref_Crab_Gene_1732	Ref_Crab_Transcript_1807_1470	0.485527	0.587191	1	UMT_M>UMT_I	-	-	-	-	-	-	-	-	-	-	-	-	-	novel
	Ref_Crab_Gene_1733	Ref_Crab_Transcript_1808_616	-1.67116	0.372947	1	UMT_M<UMT_I	-	-	-	-	-	-	-	-	-	-	-	-	-	novel
	Ref_Crab_Gene_1735	Ref_Crab_Transcript_1810_583	0.758349	0.542974	1	UMT_M>UMT_I	-	-	-	-	-	-	-	-	-	-	-	-	-	novel
	Ref_Crab_Gene_1736	Ref_Crab_Transcript_1811_427	0.595052	0.769726	1	UMT_M>UMT_I	-	-	-	-	-	-	-	-	-	-	-	-	-	novel
	Ref_Crab_Gene_1737	Ref_Crab_Transcript_1812_304	-3.22135	0.52381	1	UMT_M<UMT_I	-	-	-	-	-	-	-	-	-	-	-	-	-	novel
	Ref_Crab_Gene_1738	Ref_Crab_Transcript_1813_778	-0.303708	0.866239	1	UMT_M<UMT_I	-	-	-	-	-	-	-	-	-	-	-	-	-	novel
	Ref_Crab_Gene_1739	Ref_Crab_Transcript_1814_339	1.60399	0.266667	0.936207	UMT_M>UMT_I	-	-	-	-	-	-	-	-	-	-	-	-	-	novel
	Ref_Crab_Gene_1740	Ref_Crab_Transcript_1815_497	-0.762407	0.585507	1	UMT_M<UMT_I	-	-	-	-	-	-	-	-	-	-	-	-	-	novel
	Ref_Crab_Gene_1741	Ref_Crab_Transcript_1816_636	0.812245	0.454082	1	UMT_M>UMT_I	-	-	-	-	-	-	-	-	-	-	-	-	-	novel
	Ref_Crab_Gene_1742	Ref_Crab_Transcript_1817_407	0.595052	0.769726	1	UMT_M>UMT_I	-	-	-	-	-	-	-	-	-	-	-	-	-	novel
	Ref_Crab_Gene_1743	Ref_Crab_Transcript_1818_1220	1.03159	0.240055	0.936207	UMT_M>UMT_I	-	-	-	-	-	-	-	-	-	-	-	-	-	novel
	Ref_Crab_Gene_1744	Ref_Crab_Transcript_1819_726,Ref_Crab_Transcript_1820_678	1.86048	0.137874	0.936207	UMT_M>UMT_I	-	-	-	-	-	-	-	-	-	-	-	-	-	novel
	Ref_Crab_Gene_1745	Ref_Crab_Transcript_1821_337	-0.193188	1	1	UMT_M<UMT_I	-	-	-	-	-	-	-	-	-	-	-	-	-	novel
	Ref_Crab_Gene_1746	Ref_Crab_Transcript_1822_329	3.93691	0.285714	0.936207	UMT_M>UMT_I	-	-	-	-	-	-	-	-	-	-	-	-	-	novel
	Ref_Crab_Gene_1747	Ref_Crab_Transcript_1823_306	-2.71173	1	1	UMT_M<UMT_I	-	-	-	-	-	-	-	-	-	-	-	-	-	novel
	Ref_Crab_Gene_1748	Ref_Crab_Transcript_1824_464	-0.193188	1	1	UMT_M<UMT_I	-	-	-	-	-	-	-	-	-	-	-	-	-	novel
	Ref_Crab_Gene_1749	Ref_Crab_Transcript_1825_307	-0.193188	1	1	UMT_M<UMT_I	-	-	-	-	-	-	-	-	-	-	-	-	-	novel
	Ref_Crab_Gene_1750	Ref_Crab_Transcript_1826_605,Ref_Crab_Transcript_1827_450	1.9694	0.109379	0.936207	UMT_M>UMT_I	-	-	-	-	-	-	-	-	-	-	-	-	-	novel
	Ref_Crab_Gene_1751	Ref_Crab_Transcript_1828_463	0.316433	1	1	UMT_M>UMT_I	-	-	-	-	-	-	-	-	-	-	-	-	-	novel
	Ref_Crab_Gene_1752	Ref_Crab_Transcript_1829_336	-3.89508	0.285714	0.936207	UMT_M<UMT_I	-	-	-	-	-	-	-	-	-	-	-	-	-	novel
	Ref_Crab_Gene_1753	Ref_Crab_Transcript_1830_563	-0.415616	1	1	UMT_M<UMT_I	-	-	-	-	-	-	-	-	-	-	-	-	-	novel
	Ref_Crab_Gene_1754	Ref_Crab_Transcript_1831_433	-3.59719	0.285714	0.936207	UMT_M<UMT_I	-	-	-	-	-	-	-	-	-	-	-	-	-	novel
	Ref_Crab_Gene_1755	Ref_Crab_Transcript_1832_402	-0.569026	1	1	UMT_M<UMT_I	-	-	-	-	-	-	-	-	-	-	-	-	-	novel
	Ref_Crab_Gene_1756	Ref_Crab_Transcript_1833_417	-1.95053	0.266667	0.936207	UMT_M<UMT_I	-	-	-	-	-	-	-	-	-	-	-	-	-	novel
	Ref_Crab_Gene_1757	Ref_Crab_Transcript_1834_901	0.829605	0.479207	1	UMT_M>UMT_I	-	-	-	-	-	-	-	-	-	-	-	-	-	novel
	Ref_Crab_Gene_1758	Ref_Crab_Transcript_1835_478	0.884076	0.369464	1	UMT_M>UMT_I	-	-	-	-	-	-	-	-	-	-	-	-	-	novel
	Ref_Crab_Gene_1759	Ref_Crab_Transcript_1836_345	0.99395	0.585507	1	UMT_M>UMT_I	-	-	-	-	-	-	-	-	-	-	-	-	-	novel
	Ref_Crab_Gene_1760	Ref_Crab_Transcript_1837_308	-3.22135	0.52381	1	UMT_M<UMT_I	-	-	-	-	-	-	-	-	-	-	-	-	-	novel
	Ref_Crab_Gene_1761	Ref_Crab_Transcript_1838_504,Ref_Crab_Transcript_1839_516	0.0418354	1	1	UMT_M>UMT_I	Sp-Hypp_2868	W4ZF66	Uncharacterized_protein	Strongylocentrotus_purpuratus	Eukaryota%Metazoa%Echinodermata%Eleutherozoa%Echinozoa%Echinoidea%Euechinoidea%Echinacea%Echinoida%Strongylocentrotidae%Strongylocentrotus	-	IPR018289%IPR007588	MULE_transposase_dom%Znf_FLYWCH	PF04500%PF10551	FLYWCH%MULE	-	-	-	known
	Ref_Crab_Gene_1762	Ref_Crab_Transcript_1840_344	0.892939	0.521739	1	UMT_M>UMT_I	-	-	-	-	-	-	-	-	-	-	-	-	-	novel
	Ref_Crab_Gene_1763	Ref_Crab_Transcript_1841_467	-0.209191	1	1	UMT_M<UMT_I	-	-	-	-	-	-	-	-	-	-	-	-	-	novel
	Ref_Crab_Gene_1764	Ref_Crab_Transcript_1842_643	1.32816	0.283653	0.936207	UMT_M>UMT_I	-	-	-	-	-	-	-	-	-	-	-	-	-	novel
	Ref_Crab_Gene_1766	Ref_Crab_Transcript_1844_686	0.357261	0.725047	1	UMT_M>UMT_I	Sp-PolppL_85	W4Y1J4	Uncharacterized_protein	Strongylocentrotus_purpuratus	Eukaryota%Metazoa%Echinodermata%Eleutherozoa%Echinozoa%Echinoidea%Euechinoidea%Echinacea%Echinoida%Strongylocentrotidae%Strongylocentrotus	-	IPR001584%IPR001995%IPR008916%IPR012337%IPR000477%IPR003309%IPR001878	Integrase_cat-core%Peptidase_A2_cat%Retrov_capsid_C%RNaseH-like_dom%RT_dom%Tscrpt_reg_SCAN%Znf_CCHC	PF00665%PF00078%PF02023	rve%RVT_1%SCAN	PS50175%PS50994%PS50878%PS50158	ASP_PROT_RETROV%INTEGRASE%RT_POL%ZF_CCHC	-	known
	Ref_Crab_Gene_1767	Ref_Crab_Transcript_1845_426	1.51195	0.187026	0.936207	UMT_M>UMT_I	EAG_16289	E2A6H6	FMRFamide_receptor	Camponotus_floridanus	Eukaryota%Metazoa%Ecdysozoa%Arthropoda%Hexapoda%Insecta%Pterygota%Neoptera%Endopterygota%Hymenoptera%Apocrita%Aculeata%Vespoidea%Formicidae%Formicinae%Camponotus	-	IPR019427%IPR000276%IPR017452	7TM_GPCR_serpentine_rcpt_Srw%GPCR_Rhodpsn%GPCR_Rhodpsn_7TM	PF10324	7TM_GPCR_Srw	PS50262	G_PROTEIN_RECEP_F1_2	dromyosuppressin	known
	Ref_Crab_Gene_1768	Ref_Crab_Transcript_1846_854	0.756186	0.284958	0.936207	UMT_M>UMT_I	-	-	-	-	-	-	-	-	-	-	-	-	-	novel
	Ref_Crab_Gene_1770	Ref_Crab_Transcript_1848_381	-3.22135	0.52381	1	UMT_M<UMT_I	HMPREF0204_12467	D7W6U9	von_Willebrand_factor_type_A_domain_protein	Chryseobacterium_gleum_ATCC_35910	Bacteria%Bacteroidetes%Flavobacteriia%Flavobacteriales%Flavobacteriaceae%Chryseobacterium	-	IPR002881%IPR002035	DUF58%VWF_A	PF01882	DUF58	PS50234	VWFA	-	known
	Ref_Crab_Gene_1771	Ref_Crab_Transcript_1849_1072	0.903238	0.366588	1	UMT_M>UMT_I	-	-	-	-	-	-	-	-	-	-	-	-	-	novel
	Ref_Crab_Gene_1772	Ref_Crab_Transcript_1850_316	-1.11369	0.726708	1	UMT_M<UMT_I	-	-	-	-	-	-	-	-	-	-	-	-	-	novel
	Ref_Crab_Gene_1773	Ref_Crab_Transcript_1851_465	-2.71173	1	1	UMT_M<UMT_I	-	-	-	-	-	-	-	-	-	-	-	-	-	novel
	Ref_Crab_Gene_1774	Ref_Crab_Transcript_1852_347	2.57345	0.161491	0.936207	UMT_M>UMT_I	-	-	-	-	-	-	-	-	-	-	-	-	-	novel
	Ref_Crab_Gene_1775	Ref_Crab_Transcript_1853_312	-2.71173	1	1	UMT_M<UMT_I	-	-	-	-	-	-	-	-	-	-	-	-	-	novel
	Ref_Crab_Gene_1776	Ref_Crab_Transcript_1854_482	-0.488565	0.822492	1	UMT_M<UMT_I	-	-	-	-	-	-	-	-	-	-	-	-	-	novel
	Ref_Crab_Gene_1777	Ref_Crab_Transcript_1855_323	-1.67116	0.372947	1	UMT_M<UMT_I	-	-	-	-	-	-	-	-	-	-	-	-	-	novel
	Ref_Crab_Gene_1778	Ref_Crab_Transcript_1856_438	-0.569026	1	1	UMT_M<UMT_I	-	-	-	-	-	-	-	-	-	-	-	-	-	novel
	Ref_Crab_Gene_1779	Ref_Crab_Transcript_1857_454	0.848656	0.497906	1	UMT_M>UMT_I	AAEL012183	Q16MV3	AAEL012183-PA	Aedes_aegypti	Eukaryota%Metazoa%Ecdysozoa%Arthropoda%Hexapoda%Insecta%Pterygota%Neoptera%Endopterygota%Diptera%Nematocera%Culicoidea%Culicidae%Culicinae%Aedini%Aedes%Stegomyia	aag:AaeL_AAEL012183	IPR016196%IPR005828	MFS_dom_general_subst_transpt%Sub_transporter	PF00083	Sugar_tr	-	-	CG42269	known
	Ref_Crab_Gene_1780	Ref_Crab_Transcript_1858_1079	1.81542	0.0694193	0.936207	UMT_M>UMT_I	-	-	-	-	-	-	-	-	-	-	-	-	-	novel
	Ref_Crab_Gene_1781	Ref_Crab_Transcript_1859_303	0.316433	1	1	UMT_M>UMT_I	LOTGIDRAFT_168332	V3Z2N9	Uncharacterized_protein	Lottia_gigantea	Eukaryota%Metazoa%Lophotrochozoa%Mollusca%Gastropoda%Patellogastropoda%Lottioidea%Lottiidae%Lottia	-	IPR001715	CH-domain	PF00307	CH	-	-	-	known
	Ref_Crab_Gene_1782	Ref_Crab_Transcript_1860_620,Ref_Crab_Transcript_1861_370	1.10514	0.390133	1	UMT_M>UMT_I	-	-	-	-	-	-	-	-	-	-	-	-	-	novel
	Ref_Crab_Gene_1783	Ref_Crab_Transcript_1862_302	-0.193188	1	1	UMT_M<UMT_I	-	-	-	-	-	-	-	-	-	-	-	-	-	novel
	Ref_Crab_Gene_1784	Ref_Crab_Transcript_1863_318	-0.497965	0.683327	1	UMT_M<UMT_I	-	-	-	-	-	-	-	-	-	-	-	-	-	novel
	Ref_Crab_Gene_1785	Ref_Crab_Transcript_1864_446	2.57345	0.161491	0.936207	UMT_M>UMT_I	-	-	-	-	-	-	-	-	-	-	-	-	-	novel
	Ref_Crab_Gene_1786	Ref_Crab_Transcript_1865_647	-1.32436	0.726708	1	UMT_M<UMT_I	-	-	-	-	-	-	-	-	-	-	-	-	-	novel
	Ref_Crab_Gene_1787	Ref_Crab_Transcript_1866_369	-2.71173	1	1	UMT_M<UMT_I	-	-	-	-	-	-	-	-	-	-	-	-	-	novel
	Ref_Crab_Gene_1788	Ref_Crab_Transcript_1867_304	2.02023	0.285714	0.936207	UMT_M>UMT_I	M514_27117	A0A085MTZ0	Uncharacterized_protein	Trichuris_suis	Eukaryota%Metazoa%Ecdysozoa%Nematoda%Enoplea%Dorylaimia%Trichocephalida%Trichuridae%Trichuris	-	-	-	-	-	-	-	-	known
	Ref_Crab_Gene_1789	Ref_Crab_Transcript_1868_790	-0.931425	0.431875	1	UMT_M<UMT_I	-	-	-	-	-	-	-	-	-	-	-	-	-	novel
	Ref_Crab_Gene_1790	Ref_Crab_Transcript_1869_560	-0.599406	0.769726	1	UMT_M<UMT_I	-	-	-	-	-	-	-	-	-	-	-	-	-	novel
	Ref_Crab_Gene_1791	Ref_Crab_Transcript_1870_401	0.34827	1	1	UMT_M>UMT_I	-	-	-	-	-	-	-	-	-	-	-	-	-	novel
	Ref_Crab_Gene_1792	Ref_Crab_Transcript_1871_700	0.522558	0.55548	1	UMT_M>UMT_I	-	-	-	-	-	-	-	-	-	-	-	-	-	novel
	Ref_Crab_Gene_1793	Ref_Crab_Transcript_1872_428	-4.14186	0.161491	0.936207	UMT_M<UMT_I	-	-	-	-	-	-	-	-	-	-	-	-	-	novel
	Ref_Crab_Gene_1794	Ref_Crab_Transcript_1873_360	-2.71173	1	1	UMT_M<UMT_I	-	-	-	-	-	-	-	-	-	-	-	-	-	novel
	Ref_Crab_Gene_1795	Ref_Crab_Transcript_1874_305	-0.193188	1	1	UMT_M<UMT_I	-	-	-	-	-	-	-	-	-	-	-	-	-	novel
	Ref_Crab_Gene_1796	Ref_Crab_Transcript_1875_529	1.11148	1	1	UMT_M>UMT_I	-	-	-	-	-	-	-	-	-	-	-	-	-	novel
	Ref_Crab_Gene_1797	Ref_Crab_Transcript_1876_906	0.462718	0.745855	1	UMT_M>UMT_I	-	-	-	-	-	-	-	-	-	-	-	-	-	novel
	Ref_Crab_Gene_1798	Ref_Crab_Transcript_1877_391	0.316433	1	1	UMT_M>UMT_I	-	-	-	-	-	-	-	-	-	-	-	-	-	novel
	Ref_Crab_Gene_1799	Ref_Crab_Transcript_1878_1127	0.696669	0.612094	1	UMT_M>UMT_I	-	-	-	-	-	-	-	-	-	-	-	-	-	novel
	Ref_Crab_Gene_1800	Ref_Crab_Transcript_1879_407	-0.569026	1	1	UMT_M<UMT_I	-	-	-	-	-	-	-	-	-	-	-	-	-	novel
	Ref_Crab_Gene_1801	Ref_Crab_Transcript_1880_744	-0.213615	1	1	UMT_M<UMT_I	-	-	-	-	-	-	-	-	-	-	-	-	-	novel
	Ref_Crab_Gene_1802	Ref_Crab_Transcript_1881_356	0.316433	1	1	UMT_M>UMT_I	-	-	-	-	-	-	-	-	-	-	-	-	-	novel
	Ref_Crab_Gene_1803	Ref_Crab_Transcript_1882_372	3.93691	0.285714	0.936207	UMT_M>UMT_I	-	-	-	-	-	-	-	-	-	-	-	-	-	novel
	Ref_Crab_Gene_1804	Ref_Crab_Transcript_1883_378	0.595052	0.769726	1	UMT_M>UMT_I	-	-	-	-	-	-	-	-	-	-	-	-	-	novel
	Ref_Crab_Gene_1805	Ref_Crab_Transcript_1884_749	0.536499	0.7999	1	UMT_M>UMT_I	-	-	-	-	-	-	-	-	-	-	-	-	-	novel
	Ref_Crab_Gene_1806	Ref_Crab_Transcript_1885_420	1.60399	0.266667	0.936207	UMT_M>UMT_I	-	-	-	-	-	-	-	-	-	-	-	-	-	novel
	Ref_Crab_Gene_1807	Ref_Crab_Transcript_1886_667	-1.81759	0.372947	1	UMT_M<UMT_I	-	-	-	-	-	-	-	-	-	-	-	-	-	novel
	Ref_Crab_Gene_1808	Ref_Crab_Transcript_1887_1092	0.440937	0.61235	1	UMT_M>UMT_I	-	-	-	-	-	-	-	-	-	-	-	-	-	novel
	Ref_Crab_Gene_1810	Ref_Crab_Transcript_1889_815	-0.488565	0.822492	1	UMT_M<UMT_I	-	-	-	-	-	-	-	-	-	-	-	-	-	novel
	Ref_Crab_Gene_1811	Ref_Crab_Transcript_1890_652	-1.3995	0.228158	0.936207	UMT_M<UMT_I	-	-	-	-	-	-	-	-	-	-	-	-	-	novel
	Ref_Crab_Gene_1812	Ref_Crab_Transcript_1891_309	0.316433	1	1	UMT_M>UMT_I	-	-	-	-	-	-	-	-	-	-	-	-	-	novel
	Ref_Crab_Gene_1813	Ref_Crab_Transcript_1892_2585	0.793344	0.295755	0.957035	UMT_M>UMT_I	-	-	-	-	-	-	-	-	-	-	-	-	-	novel
	Ref_Crab_Gene_1814	Ref_Crab_Transcript_1893_506	1.5335	0.143889	0.936207	UMT_M>UMT_I	-	-	-	-	-	-	-	-	-	-	-	-	-	novel
	Ref_Crab_Gene_1815	Ref_Crab_Transcript_1894_482	0.339722	1	1	UMT_M>UMT_I	-	-	-	-	-	-	-	-	-	-	-	-	-	novel
	Ref_Crab_Gene_1816	Ref_Crab_Transcript_1895_309	-1.88354	0.146765	0.936207	UMT_M<UMT_I	-	-	-	-	-	-	-	-	-	-	-	-	-	novel
	Ref_Crab_Gene_1817	Ref_Crab_Transcript_1896_575	-3.89508	0.285714	0.936207	UMT_M<UMT_I	-	-	-	-	-	-	-	-	-	-	-	-	-	novel
	Ref_Crab_Gene_1818	Ref_Crab_Transcript_1897_619	-0.115594	1	1	UMT_M<UMT_I	-	-	-	-	-	-	-	-	-	-	-	-	-	novel
	Ref_Crab_Gene_1820	Ref_Crab_Transcript_1899_399	-1.32436	0.726708	1	UMT_M<UMT_I	-	-	-	-	-	-	-	-	-	-	-	-	-	novel
	Ref_Crab_Gene_1821	Ref_Crab_Transcript_1900_307	0.1376	1	1	UMT_M>UMT_I	-	-	-	-	-	-	-	-	-	-	-	-	-	novel
	Ref_Crab_Gene_1822	Ref_Crab_Transcript_1901_405	1.66768	0.372947	1	UMT_M>UMT_I	-	-	-	-	-	-	-	-	-	-	-	-	-	novel
	Ref_Crab_Gene_1823	Ref_Crab_Transcript_1902_388	0.734907	0.445397	1	UMT_M>UMT_I	-	-	-	-	-	-	-	-	-	-	-	-	-	novel
	Ref_Crab_Gene_1824	Ref_Crab_Transcript_1903_612	-3.54727	0.00910829	0.936207	UMT_M<UMT_I	-	-	-	-	-	-	-	-	-	-	-	-	-	novel
	Ref_Crab_Gene_1825	Ref_Crab_Transcript_1904_970	-3.50466	0.0114318	0.936207	UMT_M<UMT_I	-	-	-	-	-	-	-	-	-	-	-	-	-	novel
	Ref_Crab_Gene_1826	Ref_Crab_Transcript_1905_501	1.01872	0.394643	1	UMT_M>UMT_I	-	-	-	-	-	-	-	-	-	-	-	-	-	novel
	Ref_Crab_Gene_1827	Ref_Crab_Transcript_1906_356	0.316433	1	1	UMT_M>UMT_I	-	-	-	-	-	-	-	-	-	-	-	-	-	novel
	Ref_Crab_Gene_1828	Ref_Crab_Transcript_1907_366	-0.866913	1	1	UMT_M<UMT_I	-	-	-	-	-	-	-	-	-	-	-	-	-	novel
	Ref_Crab_Gene_1829	Ref_Crab_Transcript_1908_1054	1.115	0.194613	0.936207	UMT_M>UMT_I	-	-	-	-	-	-	-	-	-	-	-	-	-	novel
	Ref_Crab_Gene_1830	Ref_Crab_Transcript_1909_392	-3.59719	0.285714	0.936207	UMT_M<UMT_I	-	-	-	-	-	-	-	-	-	-	-	-	-	novel
	Ref_Crab_Gene_1831	Ref_Crab_Transcript_1910_949	-0.561084	0.683327	1	UMT_M<UMT_I	-	-	-	-	-	-	-	-	-	-	-	-	-	novel
	Ref_Crab_Gene_1832	Ref_Crab_Transcript_1911_529,Ref_Crab_Transcript_1912_403	-0.35563	1	1	UMT_M<UMT_I	-	-	-	-	-	-	-	-	-	-	-	-	-	novel
	Ref_Crab_Gene_1833	Ref_Crab_Transcript_1913_445	-0.193188	1	1	UMT_M<UMT_I	-	-	-	-	-	-	-	-	-	-	-	-	-	novel
	Ref_Crab_Gene_1834	Ref_Crab_Transcript_1914_582	-0.866913	1	1	UMT_M<UMT_I	-	W4Z1M4	Uncharacterized_protein	Strongylocentrotus_purpuratus	Eukaryota%Metazoa%Echinodermata%Eleutherozoa%Echinozoa%Echinoidea%Euechinoidea%Echinacea%Echinoida%Strongylocentrotidae%Strongylocentrotus	-	-	-	-	-	-	-	-	known
	Ref_Crab_Gene_1835	Ref_Crab_Transcript_1915_597	0.222491	1	1	UMT_M>UMT_I	-	-	-	-	-	-	-	-	-	-	-	-	-	novel
	Ref_Crab_Gene_1837	Ref_Crab_Transcript_1917_1062	-1.54992	0.113191	0.936207	UMT_M<UMT_I	-	-	-	-	-	-	-	-	-	-	-	-	-	novel
	Ref_Crab_Gene_1838	Ref_Crab_Transcript_1918_717	-0.209191	1	1	UMT_M<UMT_I	-	-	-	-	-	-	-	-	-	-	-	-	-	novel
	Ref_Crab_Gene_1839	Ref_Crab_Transcript_1919_395	0.339722	1	1	UMT_M>UMT_I	-	E2FUC7	Short_gastrulation_protein	Parhyale_hawaiensis	Eukaryota%Metazoa%Ecdysozoa%Arthropoda%Crustacea%Malacostraca%Eumalacostraca%Peracarida%Amphipoda%Gammaridea%Talitroidea%Hyalidae%Parhyale	-	IPR010895%IPR001007	CHRD%VWF_C	PF07452%PF00093	CHRD%VWC	PS50933%PS01208%PS50184	CHRD%VWFC_1%VWFC_2	short	known
	Ref_Crab_Gene_1840	Ref_Crab_Transcript_1920_495	0.921349	0.542974	1	UMT_M>UMT_I	-	-	-	-	-	-	-	-	-	-	-	-	-	novel
	Ref_Crab_Gene_1841	Ref_Crab_Transcript_1921_446	-1.61401	0.070754	0.936207	UMT_M<UMT_I	-	-	-	-	-	-	-	-	-	-	-	-	-	novel
	Ref_Crab_Gene_1842	Ref_Crab_Transcript_1922_835	-0.204946	1	1	UMT_M<UMT_I	-	-	-	-	-	-	-	-	-	-	-	-	-	novel
	Ref_Crab_Gene_1843	Ref_Crab_Transcript_1923_538	-0.908846	0.7999	1	UMT_M<UMT_I	-	-	-	-	-	-	-	-	-	-	-	-	-	novel
	Ref_Crab_Gene_1844	Ref_Crab_Transcript_1924_638	0.11668	1	1	UMT_M>UMT_I	-	-	-	-	-	-	-	-	-	-	-	-	-	novel
	Ref_Crab_Gene_1845	Ref_Crab_Transcript_1925_1520	-0.155543	0.890635	1	UMT_M<UMT_I	-	-	-	-	-	-	-	-	-	-	-	-	-	novel
	Ref_Crab_Gene_1846	Ref_Crab_Transcript_1926_344	0.595052	0.769726	1	UMT_M>UMT_I	-	-	-	-	-	-	-	-	-	-	-	-	-	novel
	Ref_Crab_Gene_1847	Ref_Crab_Transcript_1927_317	0.892939	0.521739	1	UMT_M>UMT_I	-	-	-	-	-	-	-	-	-	-	-	-	-	novel
	Ref_Crab_Gene_1848	Ref_Crab_Transcript_1928_477	-3.89508	0.285714	0.936207	UMT_M<UMT_I	-	-	-	-	-	-	-	-	-	-	-	-	-	novel
	Ref_Crab_Gene_1849	Ref_Crab_Transcript_1929_542	0.595052	0.769726	1	UMT_M>UMT_I	-	-	-	-	-	-	-	-	-	-	-	-	-	novel
	Ref_Crab_Gene_1850	Ref_Crab_Transcript_1930_363,Ref_Crab_Transcript_1931_375	-1.11369	0.726708	1	UMT_M<UMT_I	-	-	-	-	-	-	-	-	-	-	-	-	-	novel
	Ref_Crab_Gene_1851	Ref_Crab_Transcript_1932_737	-0.35563	1	1	UMT_M<UMT_I	-	-	-	-	-	-	-	-	-	-	-	-	-	novel
	Ref_Crab_Gene_1852	Ref_Crab_Transcript_1933_351	-2.71173	1	1	UMT_M<UMT_I	-	-	-	-	-	-	-	-	-	-	-	-	-	novel
	Ref_Crab_Gene_1853	Ref_Crab_Transcript_1934_487	-1.67116	0.372947	1	UMT_M<UMT_I	EAG_08950	E2AUK9	MOXD1-like_protein_1	Camponotus_floridanus	Eukaryota%Metazoa%Ecdysozoa%Arthropoda%Hexapoda%Insecta%Pterygota%Neoptera%Endopterygota%Hymenoptera%Apocrita%Aculeata%Vespoidea%Formicidae%Formicinae%Camponotus	-	IPR014784%IPR000323%IPR000945%IPR005018%IPR008977	Cu2_ascorb_mOase-like_C%Cu2_ascorb_mOase_N%DBH-rel%DOMON_domain%PHM/PNGase_F_dom	PF01082%PF03351	Cu2_monooxygen%DOMON	PS50836	DOMON	-	known
	Ref_Crab_Gene_1854	Ref_Crab_Transcript_1935_316	1.29184	0.372947	1	UMT_M>UMT_I	-	-	-	-	-	-	-	-	-	-	-	-	-	novel
	Ref_Crab_Gene_1855	Ref_Crab_Transcript_1936_540	-4.84576	0.0347826	0.936207	UMT_M<UMT_I	-	-	-	-	-	-	-	-	-	-	-	-	-	novel
	Ref_Crab_Gene_1856	Ref_Crab_Transcript_1937_476	0.536499	0.7999	1	UMT_M>UMT_I	-	-	-	-	-	-	-	-	-	-	-	-	-	novel
	Ref_Crab_Gene_1858	Ref_Crab_Transcript_1939_400	1.26878	0.521739	1	UMT_M>UMT_I	-	-	-	-	-	-	-	-	-	-	-	-	-	novel
	Ref_Crab_Gene_1859	Ref_Crab_Transcript_1940_755	-1.31869	0.145296	0.936207	UMT_M<UMT_I	-	-	-	-	-	-	-	-	-	-	-	-	-	novel
	Ref_Crab_Gene_1860	Ref_Crab_Transcript_1941_301	-0.866913	1	1	UMT_M<UMT_I	-	-	-	-	-	-	-	-	-	-	-	-	-	novel
	Ref_Crab_Gene_1861	Ref_Crab_Transcript_1942_468	0.1376	1	1	UMT_M>UMT_I	-	-	-	-	-	-	-	-	-	-	-	-	-	novel
	Ref_Crab_Gene_1862	Ref_Crab_Transcript_1943_585	0.715561	1	1	UMT_M>UMT_I	-	-	-	-	-	-	-	-	-	-	-	-	-	novel
	Ref_Crab_Gene_1863	Ref_Crab_Transcript_1944_314	0.339722	1	1	UMT_M>UMT_I	-	-	-	-	-	-	-	-	-	-	-	-	-	novel
	Ref_Crab_Gene_1864	Ref_Crab_Transcript_1945_644	-0.427752	0.854437	1	UMT_M<UMT_I	-	-	-	-	-	-	-	-	-	-	-	-	-	novel
	Ref_Crab_Gene_1865	Ref_Crab_Transcript_1946_540	-4.14186	0.161491	0.936207	UMT_M<UMT_I	-	-	-	-	-	-	-	-	-	-	-	-	-	novel
	Ref_Crab_Gene_1866	Ref_Crab_Transcript_1947_325	0.715561	1	1	UMT_M>UMT_I	-	-	-	-	-	-	-	-	-	-	-	-	-	novel
	Ref_Crab_Gene_1867	Ref_Crab_Transcript_1948_475	0.316433	1	1	UMT_M>UMT_I	Sp-RtL_22	W4Y1G2	Uncharacterized_protein	Strongylocentrotus_purpuratus	Eukaryota%Metazoa%Echinodermata%Eleutherozoa%Echinozoa%Echinoidea%Euechinoidea%Echinacea%Echinoida%Strongylocentrotidae%Strongylocentrotus	-	IPR015095%IPR000477	AlkB_hom8_N%RT_dom	PF09004%PF00078	DUF1891%RVT_1	PS50878	RT_POL	-	known
	Ref_Crab_Gene_1869	Ref_Crab_Transcript_1950_960	0.225809	0.909315	1	UMT_M>UMT_I	-	-	-	-	-	-	-	-	-	-	-	-	-	novel
	Ref_Crab_Gene_1870	Ref_Crab_Transcript_1951_522	1.31581	0.251568	0.936207	UMT_M>UMT_I	-	-	-	-	-	-	-	-	-	-	-	-	-	novel
	Ref_Crab_Gene_1871	Ref_Crab_Transcript_1952_341	-4.53632	0.0942029	0.936207	UMT_M<UMT_I	-	-	-	-	-	-	-	-	-	-	-	-	-	novel
	Ref_Crab_Gene_1872	Ref_Crab_Transcript_1953_340	-0.610278	0.670342	1	UMT_M<UMT_I	-	-	-	-	-	-	-	-	-	-	-	-	-	novel
	Ref_Crab_Gene_1873	Ref_Crab_Transcript_1954_561	-0.858767	0.514813	1	UMT_M<UMT_I	-	-	-	-	-	-	-	-	-	-	-	-	-	novel
	Ref_Crab_Gene_1874	Ref_Crab_Transcript_1955_730	0.462718	0.745855	1	UMT_M>UMT_I	-	-	-	-	-	-	-	-	-	-	-	-	-	novel
	Ref_Crab_Gene_1875	Ref_Crab_Transcript_1956_408	1.26878	0.521739	1	UMT_M>UMT_I	-	-	-	-	-	-	-	-	-	-	-	-	-	novel
	Ref_Crab_Gene_1876	Ref_Crab_Transcript_1957_497	-2.07224	0.191276	0.936207	UMT_M<UMT_I	-	-	-	-	-	-	-	-	-	-	-	-	-	novel
	Ref_Crab_Gene_1877	Ref_Crab_Transcript_1958_1001	0.400781	0.596596	1	UMT_M>UMT_I	-	-	-	-	-	-	-	-	-	-	-	-	-	novel
	Ref_Crab_Gene_1878	Ref_Crab_Transcript_1959_489	-4.53632	0.0942029	0.936207	UMT_M<UMT_I	-	-	-	-	-	-	-	-	-	-	-	-	-	novel
	Ref_Crab_Gene_1879	Ref_Crab_Transcript_1960_405	-4.84576	0.0347826	0.936207	UMT_M<UMT_I	-	-	-	-	-	-	-	-	-	-	-	-	-	novel
	Ref_Crab_Gene_1880	Ref_Crab_Transcript_1961_403	-2.71173	1	1	UMT_M<UMT_I	-	-	-	-	-	-	-	-	-	-	-	-	-	novel
	Ref_Crab_Gene_1881	Ref_Crab_Transcript_1962_626,Ref_Crab_Transcript_1963_328	-1.50816	0.521739	1	UMT_M<UMT_I	-	-	-	-	-	-	-	-	-	-	-	-	-	novel
	Ref_Crab_Gene_1882	Ref_Crab_Transcript_1964_877	0.968797	0.335879	1	UMT_M>UMT_I	-	-	-	-	-	-	-	-	-	-	-	-	-	novel
	Ref_Crab_Gene_1884	Ref_Crab_Transcript_1966_763	-0.599406	0.769726	1	UMT_M<UMT_I	-	-	-	-	-	-	-	-	-	-	-	-	-	novel
	Ref_Crab_Gene_1885	Ref_Crab_Transcript_1967_1088	-0.26692	0.832809	1	UMT_M<UMT_I	-	-	-	-	-	-	-	-	-	-	-	-	-	novel
	Ref_Crab_Gene_1886	Ref_Crab_Transcript_1968_498	-0.323618	1	1	UMT_M<UMT_I	-	-	-	-	-	-	-	-	-	-	-	-	-	novel
	Ref_Crab_Gene_1887	Ref_Crab_Transcript_1969_537	0.715561	1	1	UMT_M>UMT_I	-	-	-	-	-	-	-	-	-	-	-	-	-	novel
	Ref_Crab_Gene_1888	Ref_Crab_Transcript_1970_494,Ref_Crab_Transcript_1971_499	-0.569026	1	1	UMT_M<UMT_I	-	-	-	-	-	-	-	-	-	-	-	-	-	novel
	Ref_Crab_Gene_1889	Ref_Crab_Transcript_1972_551	-0.467117	0.556217	1	UMT_M<UMT_I	-	-	-	-	-	-	-	-	-	-	-	-	-	novel
	Ref_Crab_Gene_1890	Ref_Crab_Transcript_1973_347	1.32816	0.283653	0.936207	UMT_M>UMT_I	-	-	-	-	-	-	-	-	-	-	-	-	-	novel
	Ref_Crab_Gene_1891	Ref_Crab_Transcript_1974_374	0.715561	1	1	UMT_M>UMT_I	-	-	-	-	-	-	-	-	-	-	-	-	-	novel
	Ref_Crab_Gene_1892	Ref_Crab_Transcript_1975_314	-3.89508	0.285714	0.936207	UMT_M<UMT_I	-	-	-	-	-	-	-	-	-	-	-	-	-	novel
	Ref_Crab_Gene_1893	Ref_Crab_Transcript_1976_468	0.359583	0.779001	1	UMT_M>UMT_I	-	-	-	-	-	-	-	-	-	-	-	-	-	novel
	Ref_Crab_Gene_1894	Ref_Crab_Transcript_1977_368	1.7784	0.430642	1	UMT_M>UMT_I	-	-	-	-	-	-	-	-	-	-	-	-	-	novel
	Ref_Crab_Gene_1895	Ref_Crab_Transcript_1978_311	-0.193188	1	1	UMT_M<UMT_I	-	-	-	-	-	-	-	-	-	-	-	-	-	novel
	Ref_Crab_Gene_1896	Ref_Crab_Transcript_1979_635	-0.211379	1	1	UMT_M<UMT_I	-	-	-	-	-	-	-	-	-	-	-	-	-	novel
	Ref_Crab_Gene_1897	Ref_Crab_Transcript_1980_499	-3.22135	0.52381	1	UMT_M<UMT_I	-	-	-	-	-	-	-	-	-	-	-	-	-	novel
	Ref_Crab_Gene_1898	Ref_Crab_Transcript_1981_566	0.0418354	1	1	UMT_M>UMT_I	-	-	-	-	-	-	-	-	-	-	-	-	-	novel
	Ref_Crab_Gene_1899	Ref_Crab_Transcript_1982_412	0.892939	0.521739	1	UMT_M>UMT_I	-	-	-	-	-	-	-	-	-	-	-	-	-	novel
	Ref_Crab_Gene_1900	Ref_Crab_Transcript_1983_498,Ref_Crab_Transcript_1984_3505	-0.925741	0.224509	0.936207	UMT_M<UMT_I	TUTL	V5FVF5	Protein_turtle	Anoplophora_glabripennis	Eukaryota%Metazoa%Ecdysozoa%Arthropoda%Hexapoda%Insecta%Pterygota%Neoptera%Endopterygota%Coleoptera%Polyphaga%Cucujiformia%Chrysomeloidea%Cerambycidae%Lamiinae%Lamiini%Anoplophora	-	IPR003961%IPR013783	Fibronectin_type3%Ig-like_fold	PF00041	fn3	PS50853	FN3	turtle,	known
	Ref_Crab_Gene_1901	Ref_Crab_Transcript_1985_1301	-0.483483	0.463687	1	UMT_M<UMT_I	-	-	-	-	-	-	-	-	-	-	-	-	-	novel
	Ref_Crab_Gene_1902	Ref_Crab_Transcript_1986_560	1.05933	0.333681	1	UMT_M>UMT_I	-	-	-	-	-	-	-	-	-	-	-	-	-	novel
	Ref_Crab_Gene_1903	Ref_Crab_Transcript_1987_426	-0.193188	1	1	UMT_M<UMT_I	-	-	-	-	-	-	-	-	-	-	-	-	-	novel
	Ref_Crab_Gene_1904	Ref_Crab_Transcript_1988_1411	0.754457	0.316047	0.982688	UMT_M>UMT_I	-	-	-	-	-	-	-	-	-	-	-	-	-	novel
	Ref_Crab_Gene_1905	Ref_Crab_Transcript_1989_364	-1.11369	0.726708	1	UMT_M<UMT_I	-	-	-	-	-	-	-	-	-	-	-	-	-	novel
	Ref_Crab_Gene_1906	Ref_Crab_Transcript_1990_662	-0.21475	0.904233	1	UMT_M<UMT_I	-	-	-	-	-	-	-	-	-	-	-	-	-	novel
	Ref_Crab_Gene_1907	Ref_Crab_Transcript_1991_1388	-1.07265	0.150503	0.936207	UMT_M<UMT_I	-	-	-	-	-	-	-	-	-	-	-	-	-	novel
	Ref_Crab_Gene_1908	Ref_Crab_Transcript_1992_607	-0.599406	0.769726	1	UMT_M<UMT_I	-	-	-	-	-	-	-	-	-	-	-	-	-	novel
	Ref_Crab_Gene_1909	Ref_Crab_Transcript_1993_544	-0.204946	1	1	UMT_M<UMT_I	-	-	-	-	-	-	-	-	-	-	-	-	-	novel
	Ref_Crab_Gene_1910	Ref_Crab_Transcript_1994_689	-1.70293	0.14853	0.936207	UMT_M<UMT_I	-	-	-	-	-	-	-	-	-	-	-	-	-	novel
	Ref_Crab_Gene_1911	Ref_Crab_Transcript_1995_375	-0.193188	1	1	UMT_M<UMT_I	-	-	-	-	-	-	-	-	-	-	-	-	-	novel
	Ref_Crab_Gene_1912	Ref_Crab_Transcript_1996_359	-4.35253	0.0942029	0.936207	UMT_M<UMT_I	-	-	-	-	-	-	-	-	-	-	-	-	-	novel
	Ref_Crab_Gene_1913	Ref_Crab_Transcript_1997_391	5.45767	0.0219002	0.936207	UMT_M>UMT_I	-	-	-	-	-	-	-	-	-	-	-	-	-	novel
	Ref_Crab_Gene_1914	Ref_Crab_Transcript_1998_698	2.03958	0.0493358	0.936207	UMT_M>UMT_I	-	-	-	-	-	-	-	-	-	-	-	-	-	novel
	Ref_Crab_Gene_1915	Ref_Crab_Transcript_1999_305	-1.04178	0.63315	1	UMT_M<UMT_I	-	-	-	-	-	-	-	-	-	-	-	-	-	novel
	Ref_Crab_Gene_1916	Ref_Crab_Transcript_2000_399	2.04188	0.0199098	0.936207	UMT_M>UMT_I	-	-	-	-	-	-	-	-	-	-	-	-	-	novel
	Ref_Crab_Gene_1917	Ref_Crab_Transcript_2001_395	0.715561	1	1	UMT_M>UMT_I	-	-	-	-	-	-	-	-	-	-	-	-	-	novel
	Ref_Crab_Gene_1918	Ref_Crab_Transcript_2002_558	-1.50816	0.521739	1	UMT_M<UMT_I	-	-	-	-	-	-	-	-	-	-	-	-	-	novel
	Ref_Crab_Gene_1919	Ref_Crab_Transcript_2003_582	-0.35563	1	1	UMT_M<UMT_I	X975_08020	A0A087UHR6	Lactadherin	Stegodyphus_mimosarum	Eukaryota%Metazoa%Ecdysozoa%Arthropoda%Chelicerata%Arachnida%Araneae%Araneomorphae%Entelegynae%Eresoidea%Eresidae%Stegodyphus	-	-	-	-	-	-	-	-	known
	Ref_Crab_Gene_1920	Ref_Crab_Transcript_2004_461	0.339722	1	1	UMT_M>UMT_I	-	-	-	-	-	-	-	-	-	-	-	-	-	novel
	Ref_Crab_Gene_1921	Ref_Crab_Transcript_2005_376	-0.204946	1	1	UMT_M<UMT_I	-	-	-	-	-	-	-	-	-	-	-	-	-	novel
	Ref_Crab_Gene_1922	Ref_Crab_Transcript_2006_546	0.921349	0.542974	1	UMT_M>UMT_I	-	-	-	-	-	-	-	-	-	-	-	-	-	novel
	Ref_Crab_Gene_1923	Ref_Crab_Transcript_2007_2332	-0.774143	0.347413	1	UMT_M<UMT_I	-	-	-	-	-	-	-	-	-	-	-	-	-	novel
	Ref_Crab_Gene_1924	Ref_Crab_Transcript_2008_331	-1.27573	0.497906	1	UMT_M<UMT_I	-	-	-	-	-	-	-	-	-	-	-	-	-	novel
	Ref_Crab_Gene_1925	Ref_Crab_Transcript_2009_311	-3.59719	0.285714	0.936207	UMT_M<UMT_I	-	-	-	-	-	-	-	-	-	-	-	-	-	novel
	Ref_Crab_Gene_1926	Ref_Crab_Transcript_2010_898,Ref_Crab_Transcript_2011_500	0.523913	0.562502	1	UMT_M>UMT_I	-	-	-	-	-	-	-	-	-	-	-	-	-	novel
	Ref_Crab_Gene_1927	Ref_Crab_Transcript_2012_699	0.715561	1	1	UMT_M>UMT_I	-	-	-	-	-	-	-	-	-	-	-	-	-	novel
	Ref_Crab_Gene_1928	Ref_Crab_Transcript_2013_363	-2.71173	1	1	UMT_M<UMT_I	-	-	-	-	-	-	-	-	-	-	-	-	-	novel
	Ref_Crab_Gene_1929	Ref_Crab_Transcript_2014_678	1.67912	0.11546	0.936207	UMT_M>UMT_I	-	-	-	-	-	-	-	-	-	-	-	-	-	novel
	Ref_Crab_Gene_1930	Ref_Crab_Transcript_2015_356	-3.59719	0.285714	0.936207	UMT_M<UMT_I	-	-	-	-	-	-	-	-	-	-	-	-	-	novel
	Ref_Crab_Gene_1931	Ref_Crab_Transcript_2016_574	-0.908846	0.7999	1	UMT_M<UMT_I	-	-	-	-	-	-	-	-	-	-	-	-	-	novel
	Ref_Crab_Gene_1932	Ref_Crab_Transcript_2017_442	-0.204946	1	1	UMT_M<UMT_I	-	-	-	-	-	-	-	-	-	-	-	-	-	novel
	Ref_Crab_Gene_1933	Ref_Crab_Transcript_2018_824	-0.215898	0.859853	1	UMT_M<UMT_I	-	-	-	-	-	-	-	-	-	-	-	-	-	novel
	Ref_Crab_Gene_1934	Ref_Crab_Transcript_2019_632	1.66768	0.372947	1	UMT_M>UMT_I	-	-	-	-	-	-	-	-	-	-	-	-	-	novel
	Ref_Crab_Gene_1935	Ref_Crab_Transcript_2020_706	-0.775985	0.413309	1	UMT_M<UMT_I	-	-	-	-	-	-	-	-	-	-	-	-	-	novel
	Ref_Crab_Gene_1936	Ref_Crab_Transcript_2021_580	3.15274	0.0197869	0.936207	UMT_M>UMT_I	-	-	-	-	-	-	-	-	-	-	-	-	-	novel
	Ref_Crab_Gene_1937	Ref_Crab_Transcript_2022_330	-3.89508	0.285714	0.936207	UMT_M<UMT_I	-	-	-	-	-	-	-	-	-	-	-	-	-	novel
	Ref_Crab_Gene_1938	Ref_Crab_Transcript_2023_415	-0.129749	0.893954	1	UMT_M<UMT_I	-	-	-	-	-	-	-	-	-	-	-	-	-	novel
	Ref_Crab_Gene_1939	Ref_Crab_Transcript_2024_627	-5.31678	0.0140787	0.936207	UMT_M<UMT_I	-	-	-	-	-	-	-	-	-	-	-	-	-	novel
	Ref_Crab_Gene_1940	Ref_Crab_Transcript_2025_486	0.892939	0.521739	1	UMT_M>UMT_I	-	-	-	-	-	-	-	-	-	-	-	-	-	novel
	Ref_Crab_Gene_1941	Ref_Crab_Transcript_2026_596	-0.866913	1	1	UMT_M<UMT_I	-	-	-	-	-	-	-	-	-	-	-	-	-	novel
	Ref_Crab_Gene_1942	Ref_Crab_Transcript_2027_327	-3.22135	0.52381	1	UMT_M<UMT_I	-	-	-	-	-	-	-	-	-	-	-	-	-	novel
	Ref_Crab_Gene_1943	Ref_Crab_Transcript_2028_361	-0.115594	1	1	UMT_M<UMT_I	-	-	-	-	-	-	-	-	-	-	-	-	-	novel
	Ref_Crab_Gene_1944	Ref_Crab_Transcript_2029_454	0.715561	1	1	UMT_M>UMT_I	-	-	-	-	-	-	-	-	-	-	-	-	-	novel
	Ref_Crab_Gene_1945	Ref_Crab_Transcript_2030_314	-0.569026	1	1	UMT_M<UMT_I	-	-	-	-	-	-	-	-	-	-	-	-	-	novel
	Ref_Crab_Gene_1946	Ref_Crab_Transcript_2031_500	1.97983	0.266667	0.936207	UMT_M>UMT_I	-	-	-	-	-	-	-	-	-	-	-	-	-	novel
	Ref_Crab_Gene_1947	Ref_Crab_Transcript_2032_428	-0.599406	0.769726	1	UMT_M<UMT_I	-	-	-	-	-	-	-	-	-	-	-	-	-	novel
	Ref_Crab_Gene_1948	Ref_Crab_Transcript_2033_802	1.14236	0.163786	0.936207	UMT_M>UMT_I	-	-	-	-	-	-	-	-	-	-	-	-	-	novel
	Ref_Crab_Gene_1949	Ref_Crab_Transcript_2034_304	-0.193188	1	1	UMT_M<UMT_I	-	-	-	-	-	-	-	-	-	-	-	-	-	novel
	Ref_Crab_Gene_1950	Ref_Crab_Transcript_2035_932	-0.35563	1	1	UMT_M<UMT_I	-	-	-	-	-	-	-	-	-	-	-	-	-	novel
	Ref_Crab_Gene_1951	Ref_Crab_Transcript_2036_569	-0.204946	1	1	UMT_M<UMT_I	-	-	-	-	-	-	-	-	-	-	-	-	-	novel
	Ref_Crab_Gene_1952	Ref_Crab_Transcript_2037_1139	-0.985965	0.298081	0.957738	UMT_M<UMT_I	PEX7	G3WMB5	Uncharacterized_protein	Sarcophilus_harrisii	Eukaryota%Metazoa%Chordata%Craniata%Vertebrata%Euteleostomi%Mammalia%Metatheria%Dasyuromorphia%Dasyuridae%Sarcophilus	shr:100918481	IPR020472%IPR015943%IPR001680%IPR019775%IPR017986	G-protein_beta_WD-40_rep%WD40/YVTN_repeat-like_dom%WD40_repeat%WD40_repeat_CS%WD40_repeat_dom	PF00400	WD40	PS00678%PS50082%PS50294	WD_REPEATS_1%WD_REPEATS_2%WD_REPEATS_REGION	peroxin	known
	Ref_Crab_Gene_1953	Ref_Crab_Transcript_2038_718	-1.06661	0.361697	1	UMT_M<UMT_I	-	-	-	-	-	-	-	-	-	-	-	-	-	novel
	Ref_Crab_Gene_1954	Ref_Crab_Transcript_2039_323	-2.71173	1	1	UMT_M<UMT_I	-	-	-	-	-	-	-	-	-	-	-	-	-	novel
	Ref_Crab_Gene_1955	Ref_Crab_Transcript_2040_406	-1.50816	0.521739	1	UMT_M<UMT_I	-	A0A023GM13	Putative_dimethylglycine_dehydrogenase	Amblyomma_triste	Eukaryota%Metazoa%Ecdysozoa%Arthropoda%Chelicerata%Arachnida%Acari%Parasitiformes%Ixodida%Ixodoidea%Ixodidae%Amblyomminae%Amblyomma	-	-	-	-	-	-	-	CG6385	known
	Ref_Crab_Gene_1956	Ref_Crab_Transcript_2041_670	1.82891	0.0910982	0.936207	UMT_M>UMT_I	-	-	-	-	-	-	-	-	-	-	-	-	-	novel
	Ref_Crab_Gene_1957	Ref_Crab_Transcript_2042_835	0.124077	0.917982	1	UMT_M>UMT_I	-	-	-	-	-	-	-	-	-	-	-	-	-	novel
	Ref_Crab_Gene_1958	Ref_Crab_Transcript_2043_421	0.34827	1	1	UMT_M>UMT_I	-	-	-	-	-	-	-	-	-	-	-	-	-	novel
	Ref_Crab_Gene_1959	Ref_Crab_Transcript_2044_306	-3.22135	0.52381	1	UMT_M<UMT_I	-	-	-	-	-	-	-	-	-	-	-	-	-	novel
	Ref_Crab_Gene_1960	Ref_Crab_Transcript_2045_658	0.595052	0.769726	1	UMT_M>UMT_I	-	H3AYD9	Uncharacterized_protein	Latimeria_chalumnae	Eukaryota%Metazoa%Chordata%Craniata%Vertebrata%Euteleostomi%Coelacanthiformes%Coelacanthidae%Latimeria	-	IPR026630	EPM2A-int_1	-	-	-	-	-	known
	Ref_Crab_Gene_1961	Ref_Crab_Transcript_2046_582	-0.0896666	1	1	UMT_M<UMT_I	-	-	-	-	-	-	-	-	-	-	-	-	-	novel
	Ref_Crab_Gene_1962	Ref_Crab_Transcript_2047_418	1.56259	0.251568	0.936207	UMT_M>UMT_I	-	-	-	-	-	-	-	-	-	-	-	-	-	novel
	Ref_Crab_Gene_1963	Ref_Crab_Transcript_2048_413	1.7784	0.430642	1	UMT_M>UMT_I	-	-	-	-	-	-	-	-	-	-	-	-	-	novel
	Ref_Crab_Gene_1964	Ref_Crab_Transcript_2049_1611	0.085742	1	1	UMT_M>UMT_I	-	-	-	-	-	-	-	-	-	-	-	-	-	novel
	Ref_Crab_Gene_1965	Ref_Crab_Transcript_2050_459	1.7784	0.430642	1	UMT_M>UMT_I	-	-	-	-	-	-	-	-	-	-	-	-	-	novel
	Ref_Crab_Gene_1966	Ref_Crab_Transcript_2051_302	-0.193188	1	1	UMT_M<UMT_I	-	-	-	-	-	-	-	-	-	-	-	-	-	novel
	Ref_Crab_Gene_1967	Ref_Crab_Transcript_2052_330	-3.22135	0.52381	1	UMT_M<UMT_I	-	-	-	-	-	-	-	-	-	-	-	-	-	novel
	Ref_Crab_Gene_1968	Ref_Crab_Transcript_2053_577	0.359583	0.779001	1	UMT_M>UMT_I	-	-	-	-	-	-	-	-	-	-	-	-	-	novel
	Ref_Crab_Gene_1969	Ref_Crab_Transcript_2054_728	-0.465802	0.623857	1	UMT_M<UMT_I	-	-	-	-	-	-	-	-	-	-	-	-	-	novel
	Ref_Crab_Gene_1970	Ref_Crab_Transcript_2055_555	1.7784	0.430642	1	UMT_M>UMT_I	-	-	-	-	-	-	-	-	-	-	-	-	-	novel
	Ref_Crab_Gene_1971	Ref_Crab_Transcript_2056_1092	-0.668351	0.467852	1	UMT_M<UMT_I	-	-	-	-	-	-	-	-	-	-	-	-	-	novel
	Ref_Crab_Gene_1972	Ref_Crab_Transcript_2057_367	1.29184	0.372947	1	UMT_M>UMT_I	-	-	-	-	-	-	-	-	-	-	-	-	-	novel
	Ref_Crab_Gene_1973	Ref_Crab_Transcript_2058_504	-5.50489	0.00922396	0.936207	UMT_M<UMT_I	-	-	-	-	-	-	-	-	-	-	-	-	-	novel
	Ref_Crab_Gene_1974	Ref_Crab_Transcript_2059_1175	0.0041205	1	1	UMT_M>UMT_I	-	-	-	-	-	-	-	-	-	-	-	-	-	novel
	Ref_Crab_Gene_1975	Ref_Crab_Transcript_2060_556	0.352708	1	1	UMT_M>UMT_I	Syt15	E9H1H2	Synaptotagmin_15	Daphnia_pulex	Eukaryota%Metazoa%Ecdysozoa%Arthropoda%Crustacea%Branchiopoda%Diplostraca%Cladocera%Anomopoda%Daphniidae%Daphnia	-	IPR000008%IPR001565	C2_dom%Synaptotagmin	PF00168	C2	PS50004	C2	synaptotagmin	known
	Ref_Crab_Gene_1976	Ref_Crab_Transcript_2061_434	3.93691	0.285714	0.936207	UMT_M>UMT_I	-	-	-	-	-	-	-	-	-	-	-	-	-	novel
	Ref_Crab_Gene_1977	Ref_Crab_Transcript_2062_379	0.715561	1	1	UMT_M>UMT_I	-	-	-	-	-	-	-	-	-	-	-	-	-	novel
	Ref_Crab_Gene_1978	Ref_Crab_Transcript_2063_970	-0.35563	1	1	UMT_M<UMT_I	-	-	-	-	-	-	-	-	-	-	-	-	-	novel
	Ref_Crab_Gene_1979	Ref_Crab_Transcript_2064_1051	-1.01476	0.438083	1	UMT_M<UMT_I	-	-	-	-	-	-	-	-	-	-	-	-	-	novel
	Ref_Crab_Gene_1980	Ref_Crab_Transcript_2065_338	1.26878	0.521739	1	UMT_M>UMT_I	-	-	-	-	-	-	-	-	-	-	-	-	-	novel
	Ref_Crab_Gene_1981	Ref_Crab_Transcript_2066_873	0.523913	0.562502	1	UMT_M>UMT_I	-	-	-	-	-	-	-	-	-	-	-	-	-	novel
	Ref_Crab_Gene_1982	Ref_Crab_Transcript_2067_804	1.00036	0.285115	0.936207	UMT_M>UMT_I	-	-	-	-	-	-	-	-	-	-	-	-	-	novel
	Ref_Crab_Gene_1983	Ref_Crab_Transcript_2068_364	-0.599406	0.769726	1	UMT_M<UMT_I	-	-	-	-	-	-	-	-	-	-	-	-	-	novel
	Ref_Crab_Gene_1984	Ref_Crab_Transcript_2069_434	2.1773	0.186957	0.936207	UMT_M>UMT_I	-	-	-	-	-	-	-	-	-	-	-	-	-	novel
	Ref_Crab_Gene_1985	Ref_Crab_Transcript_2070_612	2.95696	0.00222798	0.799818	UMT_M>UMT_I	-	-	-	-	-	-	-	-	-	-	-	-	-	novel
	Ref_Crab_Gene_1986	Ref_Crab_Transcript_2071_430	0.316433	1	1	UMT_M>UMT_I	-	-	-	-	-	-	-	-	-	-	-	-	-	novel
	Ref_Crab_Gene_1987	Ref_Crab_Transcript_2072_317	-1.67116	0.372947	1	UMT_M<UMT_I	-	-	-	-	-	-	-	-	-	-	-	-	-	novel
	Ref_Crab_Gene_1988	Ref_Crab_Transcript_2073_441	0.128352	0.931075	1	UMT_M>UMT_I	-	-	-	-	-	-	-	-	-	-	-	-	-	novel
	Ref_Crab_Gene_1989	Ref_Crab_Transcript_2074_1158	0.360363	0.792443	1	UMT_M>UMT_I	X975_07283	A0A087TV93	Uncharacterized_protein	Stegodyphus_mimosarum	Eukaryota%Metazoa%Ecdysozoa%Arthropoda%Chelicerata%Arachnida%Araneae%Araneomorphae%Entelegynae%Eresoidea%Eresidae%Stegodyphus	-	-	-	-	-	-	-	Ecdysone-inducible	known
	Ref_Crab_Gene_1990	Ref_Crab_Transcript_2075_897	0.764068	0.514813	1	UMT_M>UMT_I	-	-	-	-	-	-	-	-	-	-	-	-	-	novel
	Ref_Crab_Gene_1991	Ref_Crab_Transcript_2076_509	0.1376	1	1	UMT_M>UMT_I	-	-	-	-	-	-	-	-	-	-	-	-	-	novel
	Ref_Crab_Gene_1992	Ref_Crab_Transcript_2077_331	1.11148	1	1	UMT_M>UMT_I	-	-	-	-	-	-	-	-	-	-	-	-	-	novel
	Ref_Crab_Gene_1993	Ref_Crab_Transcript_2078_305	0.892939	0.521739	1	UMT_M>UMT_I	-	-	-	-	-	-	-	-	-	-	-	-	-	novel
	Ref_Crab_Gene_1994	Ref_Crab_Transcript_2079_445	0.0432687	1	1	UMT_M>UMT_I	-	-	-	-	-	-	-	-	-	-	-	-	-	novel
	Ref_Crab_Gene_1995	Ref_Crab_Transcript_2080_397	-0.21475	0.904233	1	UMT_M<UMT_I	-	-	-	-	-	-	-	-	-	-	-	-	-	novel
	Ref_Crab_Gene_1996	Ref_Crab_Transcript_2081_435	-1.67116	0.372947	1	UMT_M<UMT_I	-	-	-	-	-	-	-	-	-	-	-	-	-	novel
	Ref_Crab_Gene_1997	Ref_Crab_Transcript_2082_501	1.22851	0.205414	0.936207	UMT_M>UMT_I	-	-	-	-	-	-	-	-	-	-	-	-	-	novel
	Ref_Crab_Gene_1998	Ref_Crab_Transcript_2083_472	0.339722	1	1	UMT_M>UMT_I	-	-	-	-	-	-	-	-	-	-	-	-	-	novel
	Ref_Crab_Gene_1999	Ref_Crab_Transcript_2084_509	4.49013	0.161491	0.936207	UMT_M>UMT_I	-	-	-	-	-	-	-	-	-	-	-	-	-	novel
	Ref_Crab_Gene_2001	Ref_Crab_Transcript_2086_428	-4.14186	0.161491	0.936207	UMT_M<UMT_I	L798_15198	A0A067RH25	Uncharacterized_protein	Zootermopsis_nevadensis	Eukaryota%Metazoa%Ecdysozoa%Arthropoda%Hexapoda%Insecta%Pterygota%Neoptera%Orthopteroidea%Dictyoptera%Isoptera%Termopsidae%Zootermopsis	-	-	-	-	-	-	-	CG13449,	known
	Ref_Crab_Gene_2002	Ref_Crab_Transcript_2087_737	-1.10036	0.352672	1	UMT_M<UMT_I	-	-	-	-	-	-	-	-	-	-	-	-	-	novel
	Ref_Crab_Gene_2003	Ref_Crab_Transcript_2088_647	-1.31869	0.145296	0.936207	UMT_M<UMT_I	-	-	-	-	-	-	-	-	-	-	-	-	-	novel
	Ref_Crab_Gene_2004	Ref_Crab_Transcript_2089_470	1.3444	0.12613	0.936207	UMT_M>UMT_I	-	-	-	-	-	-	-	-	-	-	-	-	-	novel
	Ref_Crab_Gene_2005	Ref_Crab_Transcript_2090_606	0.887368	0.213024	0.936207	UMT_M>UMT_I	-	-	-	-	-	-	-	-	-	-	-	-	-	novel
	Ref_Crab_Gene_2006	Ref_Crab_Transcript_2091_366	1.66768	0.372947	1	UMT_M>UMT_I	-	-	-	-	-	-	-	-	-	-	-	-	-	novel
	Ref_Crab_Gene_2007	Ref_Crab_Transcript_2092_330	-3.59719	0.285714	0.936207	UMT_M<UMT_I	-	-	-	-	-	-	-	-	-	-	-	-	-	novel
	Ref_Crab_Gene_2009	Ref_Crab_Transcript_2094_1756	0.872902	0.308509	0.966911	UMT_M>UMT_I	-	-	-	-	-	-	-	-	-	-	-	-	-	novel
	Ref_Crab_Gene_2010	Ref_Crab_Transcript_2095_352	-2.71173	1	1	UMT_M<UMT_I	-	-	-	-	-	-	-	-	-	-	-	-	-	novel
	Ref_Crab_Gene_2011	Ref_Crab_Transcript_2096_407	1.7784	0.430642	1	UMT_M>UMT_I	-	-	-	-	-	-	-	-	-	-	-	-	-	novel
	Ref_Crab_Gene_2012	Ref_Crab_Transcript_2097_362	-4.35253	0.0942029	0.936207	UMT_M<UMT_I	-	-	-	-	-	-	-	-	-	-	-	-	-	novel
	Ref_Crab_Gene_2013	Ref_Crab_Transcript_2098_352	-2.71173	1	1	UMT_M<UMT_I	F953_02528	N9B1P6	Uncharacterized_protein	Acinetobacter_junii_CIP_107470	Bacteria%Proteobacteria%Gammaproteobacteria%Pseudomonadales%Moraxellaceae%Acinetobacter	-	-	-	-	-	-	-	-	known
	Ref_Crab_Gene_2014	Ref_Crab_Transcript_2099_427	2.1773	0.186957	0.936207	UMT_M>UMT_I	-	-	-	-	-	-	-	-	-	-	-	-	-	novel
	Ref_Crab_Gene_2015	Ref_Crab_Transcript_2100_681	-0.54661	0.63922	1	UMT_M<UMT_I	-	-	-	-	-	-	-	-	-	-	-	-	-	novel
	Ref_Crab_Gene_2016	Ref_Crab_Transcript_2101_482	0.34827	1	1	UMT_M>UMT_I	-	-	-	-	-	-	-	-	-	-	-	-	-	novel
	Ref_Crab_Gene_2017	Ref_Crab_Transcript_2102_457	-1.16349	0.497906	1	UMT_M<UMT_I	-	-	-	-	-	-	-	-	-	-	-	-	-	novel
	Ref_Crab_Gene_2018	Ref_Crab_Transcript_2103_443	-3.22135	0.52381	1	UMT_M<UMT_I	-	-	-	-	-	-	-	-	-	-	-	-	-	novel
	Ref_Crab_Gene_2019	Ref_Crab_Transcript_2104_342	-4.35253	0.0942029	0.936207	UMT_M<UMT_I	-	-	-	-	-	-	-	-	-	-	-	-	-	novel
	Ref_Crab_Gene_2020	Ref_Crab_Transcript_2105_576	-1.25767	0.283653	0.936207	UMT_M<UMT_I	-	-	-	-	-	-	-	-	-	-	-	-	-	novel
	Ref_Crab_Gene_2021	Ref_Crab_Transcript_2106_479	0.189708	1	1	UMT_M>UMT_I	-	-	-	-	-	-	-	-	-	-	-	-	-	novel
	Ref_Crab_Gene_2022	Ref_Crab_Transcript_2107_623	-0.204946	1	1	UMT_M<UMT_I	-	-	-	-	-	-	-	-	-	-	-	-	-	novel
	Ref_Crab_Gene_2023	Ref_Crab_Transcript_2108_421	1.26878	0.521739	1	UMT_M>UMT_I	-	-	-	-	-	-	-	-	-	-	-	-	-	novel
	Ref_Crab_Gene_2024	Ref_Crab_Transcript_2109_331	1.97983	0.266667	0.936207	UMT_M>UMT_I	-	-	-	-	-	-	-	-	-	-	-	-	-	novel
	Ref_Crab_Gene_2025	Ref_Crab_Transcript_2110_1093	1.61782	0.0967864	0.936207	UMT_M>UMT_I	-	-	-	-	-	-	-	-	-	-	-	-	-	novel
	Ref_Crab_Gene_2026	Ref_Crab_Transcript_2111_487	1.88979	0.06403	0.936207	UMT_M>UMT_I	-	-	-	-	-	-	-	-	-	-	-	-	-	novel
	Ref_Crab_Gene_2027	Ref_Crab_Transcript_2112_503	-1.81759	0.372947	1	UMT_M<UMT_I	-	-	-	-	-	-	-	-	-	-	-	-	-	novel
	Ref_Crab_Gene_2028	Ref_Crab_Transcript_2113_517	0.0418354	1	1	UMT_M>UMT_I	-	-	-	-	-	-	-	-	-	-	-	-	-	novel
	Ref_Crab_Gene_2029	Ref_Crab_Transcript_2114_955	0.249142	0.776274	1	UMT_M>UMT_I	-	-	-	-	-	-	-	-	-	-	-	-	-	novel
	Ref_Crab_Gene_2030	Ref_Crab_Transcript_2115_723	-0.132817	1	1	UMT_M<UMT_I	-	-	-	-	-	-	-	-	-	-	-	-	-	novel
	Ref_Crab_Gene_2031	Ref_Crab_Transcript_2116_389	1.7784	0.430642	1	UMT_M>UMT_I	-	-	-	-	-	-	-	-	-	-	-	-	-	novel
	Ref_Crab_Gene_2032	Ref_Crab_Transcript_2117_366	0.352708	1	1	UMT_M>UMT_I	-	-	-	-	-	-	-	-	-	-	-	-	-	novel
	Ref_Crab_Gene_2033	Ref_Crab_Transcript_2118_768	-0.0724316	1	1	UMT_M<UMT_I	-	-	-	-	-	-	-	-	-	-	-	-	-	novel
	Ref_Crab_Gene_2034	Ref_Crab_Transcript_2119_1079	-0.26692	0.832809	1	UMT_M<UMT_I	-	-	-	-	-	-	-	-	-	-	-	-	-	novel
	Ref_Crab_Gene_2035	Ref_Crab_Transcript_2120_344	1.26878	0.521739	1	UMT_M>UMT_I	-	-	-	-	-	-	-	-	-	-	-	-	-	novel
	Ref_Crab_Gene_2036	Ref_Crab_Transcript_2121_721	0.245023	0.866239	1	UMT_M>UMT_I	-	-	-	-	-	-	-	-	-	-	-	-	-	novel
	Ref_Crab_Gene_2037	Ref_Crab_Transcript_2122_340	-3.22135	0.52381	1	UMT_M<UMT_I	-	-	-	-	-	-	-	-	-	-	-	-	-	novel
	Ref_Crab_Gene_2038	Ref_Crab_Transcript_2123_703	0.222491	1	1	UMT_M>UMT_I	-	-	-	-	-	-	-	-	-	-	-	-	-	novel
	Ref_Crab_Gene_2039	Ref_Crab_Transcript_2124_943	1.13904	0.352672	1	UMT_M>UMT_I	-	-	-	-	-	-	-	-	-	-	-	-	-	novel
	Ref_Crab_Gene_2040	Ref_Crab_Transcript_2125_337	-4.14186	0.161491	0.936207	UMT_M<UMT_I	-	-	-	-	-	-	-	-	-	-	-	-	-	novel
	Ref_Crab_Gene_2041	Ref_Crab_Transcript_2126_300	-3.22135	0.52381	1	UMT_M<UMT_I	-	-	-	-	-	-	-	-	-	-	-	-	-	novel
	Ref_Crab_Gene_2042	Ref_Crab_Transcript_2127_857	0.734907	0.445397	1	UMT_M>UMT_I	-	-	-	-	-	-	-	-	-	-	-	-	-	novel
	Ref_Crab_Gene_2043	Ref_Crab_Transcript_2128_309	2.02023	0.285714	0.936207	UMT_M>UMT_I	-	-	-	-	-	-	-	-	-	-	-	-	-	novel
	Ref_Crab_Gene_2044	Ref_Crab_Transcript_2129_377	-0.374885	0.599842	1	UMT_M<UMT_I	-	-	-	-	-	-	-	-	-	-	-	-	-	novel
	Ref_Crab_Gene_2045	Ref_Crab_Transcript_2130_984	-7.43532	2.2545e-05	0.0427255	UMT_M<UMT_I	-	-	-	-	-	-	-	-	-	-	-	-	-	novel
	Ref_Crab_Gene_2046	Ref_Crab_Transcript_2131_906	-0.403862	0.804303	1	UMT_M<UMT_I	-	-	-	-	-	-	-	-	-	-	-	-	-	novel
	Ref_Crab_Gene_2047	Ref_Crab_Transcript_2132_1534	0.507074	0.54051	1	UMT_M>UMT_I	CAPTEDRAFT_192059	R7TT14	Uncharacterized_protein	Capitella_teleta	Eukaryota%Metazoa%Lophotrochozoa%Annelida%Polychaeta%Scolecida%Capitellida%Capitellidae%Capitella	-	IPR005135	Endo/exonuclease/phosphatase	PF03372	Exo_endo_phos	-	-	-	known
	Ref_Crab_Gene_2048	Ref_Crab_Transcript_2133_361	-1.32436	0.726708	1	UMT_M<UMT_I	-	-	-	-	-	-	-	-	-	-	-	-	-	novel
	Ref_Crab_Gene_2049	Ref_Crab_Transcript_2134_1216	-1.88241	0.0528879	0.936207	UMT_M<UMT_I	CAPTEDRAFT_134424	R7T5S5	Uncharacterized_protein	Capitella_teleta	Eukaryota%Metazoa%Lophotrochozoa%Annelida%Polychaeta%Scolecida%Capitellida%Capitellidae%Capitella	-	IPR007087%IPR015880%IPR013087	Znf_C2H2%Znf_C2H2-like%Znf_C2H2/integrase_DNA-bd	-	-	PS00028%PS50157	ZINC_FINGER_C2H2_1%ZINC_FINGER_C2H2_2	pebbled,	known
	Ref_Crab_Gene_2050	Ref_Crab_Transcript_2135_1154	-1.57962	0.0323861	0.936207	UMT_M<UMT_I	-	-	-	-	-	-	-	-	-	-	-	-	-	novel
	Ref_Crab_Gene_2051	Ref_Crab_Transcript_2136_515	-2.71173	1	1	UMT_M<UMT_I	-	-	-	-	-	-	-	-	-	-	-	-	-	novel
	Ref_Crab_Gene_2052	Ref_Crab_Transcript_2137_554	-1.40736	0.0899738	0.936207	UMT_M<UMT_I	-	-	-	-	-	-	-	-	-	-	-	-	-	novel
	Ref_Crab_Gene_2054	Ref_Crab_Transcript_2139_316	1.11148	1	1	UMT_M>UMT_I	-	-	-	-	-	-	-	-	-	-	-	-	-	novel
	Ref_Crab_Gene_2056	Ref_Crab_Transcript_2141_325	2.57345	0.161491	0.936207	UMT_M>UMT_I	-	-	-	-	-	-	-	-	-	-	-	-	-	novel
	Ref_Crab_Gene_2057	Ref_Crab_Transcript_2142_331	-2.71173	1	1	UMT_M<UMT_I	-	-	-	-	-	-	-	-	-	-	-	-	-	novel
	Ref_Crab_Gene_2058	Ref_Crab_Transcript_2143_369	0.339722	1	1	UMT_M>UMT_I	-	-	-	-	-	-	-	-	-	-	-	-	-	novel
	Ref_Crab_Gene_2059	Ref_Crab_Transcript_2144_597	-0.569026	1	1	UMT_M<UMT_I	-	-	-	-	-	-	-	-	-	-	-	-	-	novel
[truncated: 119,313 more rows]

## Sheet: UMT_I_vs_UMT_M_Filter
	Sample Source	UMT
	Organism	Crab transcripts
	Condition 1	UMT_I
	Condition 2	UMT_M
	Gene_ID	gene name given of the gene which this transcript belongs to (denote this gene as its parent gene)
	Transcript_ID	transcript name given of this transcript
	log2FC	The logarithm (to basis 2) of the fold change
	Pval	p value for the statistical significance of this change
	Padj	p value adjusted for multiple testing with the Benjamini-Hochberg procedure, which controls false discovery rate (FDR)
	UMT_M<UMT_I/UMT_M>UMT_I	down-regulation (UMT_M<UMT_I) of condition 2 over condition 1 or up-regulation (UMT_M>UMT_I) of condition 2 over condition 1
	Best Blastx Match Gene Symbol	Name of gene (if available)
	Best Blastx Match Accession ID	UniProt accession ID of protein hit
	Description (UniProt databases)	Description of gene/protein by mapped against UniProt databases
	Organism	Organism name
	Taxonomy	Condition names (and higher-level classification) of organisms
	KEGG Entry ID	KEGG Entry ID
	Interpro Entry ID	Interpro Entry ID
	Interpro Entry Name	Interpro Entry Name
	Pfam Entry ID	Pfam Entry ID
	Pfam Entry Name	Pfam Entry Name
	PROSITE Entry ID	PROSITE Entry ID
	PROSITE Entry Name	PROSITE Entry Name
	Description (Drosophila melanogaster protein databases)	Description of gene/protein by mapped against Drosophila melanogaster protein databases
	known/novel	known or novel gene identified
	Gene_ID	Transcript_ID	log2FC	Pval	Padj	UMT_M<UMT_I/UMT_M>UMT_I	Best Blastx Match Gene Symbol	Best Blastx Match Accession ID	Description (UniProt databases)	Organism	Taxonomy	KEGG Entry ID	Interpro Entry ID	Interpro Entry Name	Pfam Entry ID	Pfam Entry Name	PROSITE Entry ID	PROSITE Entry Name	Description (Drosophila melanogaster protein databases)	known/novel
	Ref_Crab_Gene_280	Ref_Crab_Transcript_291_441	-5.19871	2.82629e-08	0.000163235	UMT_M<UMT_I	-	I1LXQ4	Uncharacterized_protein	Glycine_max	Eukaryota%Viridiplantae%Streptophyta%Embryophyta%Tracheophyta%Spermatophyta%Magnoliophyta%eudicotyledons%Gunneridae%Pentapetalae%rosids%fabids%Fabales%Fabaceae%Papilionoideae%Phaseoleae%Glycine%Soja	-	-	-	-	-	-	-	-	known
	Ref_Crab_Gene_281	Ref_Crab_Transcript_292_412	-5.52746	8.16707e-10	1.89706e-05	UMT_M<UMT_I	PHAVU_011G120500g	V7AGQ8	Uncharacterized_protein	Phaseolus_vulgaris	Eukaryota%Viridiplantae%Streptophyta%Embryophyta%Tracheophyta%Spermatophyta%Magnoliophyta%eudicotyledons%Gunneridae%Pentapetalae%rosids%fabids%Fabales%Fabaceae%Papilionoideae%Phaseoleae%Phaseolus	pvu:PHAVU_011G120500g	-	-	-	-	-	-	-	known
	Ref_Crab_Gene_891	Ref_Crab_Transcript_925_596	5.3247	1.79859e-05	0.0357618	UMT_M>UMT_I	-	-	-	-	-	-	-	-	-	-	-	-	-	novel
	Ref_Crab_Gene_2045	Ref_Crab_Transcript_2130_984	-7.43532	2.2545e-05	0.0427255	UMT_M<UMT_I	-	-	-	-	-	-	-	-	-	-	-	-	-	novel
	Ref_Crab_Gene_2642	Ref_Crab_Transcript_2750_1855	-5.28204	4.2835e-06	0.0120823	UMT_M<UMT_I	MELB17_22520	A3JAS2	Transposase_(24)	Marinobacter_sp._ELB17	Bacteria%Proteobacteria%Gammaproteobacteria%Alteromonadales%Alteromonadaceae%Marinobacter	-	-	-	-	-	-	-	-	known
	Ref_Crab_Gene_6783	Ref_Crab_Transcript_7104_314	7.43284	7.72046e-06	0.018728	UMT_M>UMT_I	-	-	-	-	-	-	-	-	-	-	-	-	-	novel
	Ref_Crab_Gene_8838	Ref_Crab_Transcript_9269_969	5.68515	2.45054e-06	0.00762105	UMT_M>UMT_I	-	-	-	-	-	-	-	-	-	-	-	-	-	novel
	Ref_Crab_Gene_9473	Ref_Crab_Transcript_9930_748,Ref_Crab_Transcript_9931_760	3.58299	4.39165e-06	0.0121058	UMT_M>UMT_I	-	-	-	-	-	-	-	-	-	-	-	-	-	novel
	Ref_Crab_Gene_14263	Ref_Crab_Transcript_14991_2004	-4.66441	9.59992e-10	1.89706e-05	UMT_M<UMT_I	-	-	-	-	-	-	-	-	-	-	-	-	-	novel
	Ref_Crab_Gene_15719	Ref_Crab_Transcript_16504_1047	7.60183	2.94065e-06	0.00869915	UMT_M>UMT_I	-	-	-	-	-	-	-	-	-	-	-	-	-	novel
	Ref_Crab_Gene_21133	Ref_Crab_Transcript_22190_370,Ref_Crab_Transcript_22191_401	5.45512	7.72046e-06	0.018728	UMT_M>UMT_I	-	-	-	-	-	-	-	-	-	-	-	-	-	novel
	Ref_Crab_Gene_22675	Ref_Crab_Transcript_23907_627	4.32632	2.69459e-05	0.0487794	UMT_M>UMT_I	-	-	-	-	-	-	-	-	-	-	-	-	-	novel
	Ref_Crab_Gene_27254	Ref_Crab_Transcript_29039_396	4.32632	2.69459e-05	0.0487794	UMT_M>UMT_I	-	K7K0J1	Uncharacterized_protein	Nasonia_vitripennis	Eukaryota%Metazoa%Ecdysozoa%Arthropoda%Hexapoda%Insecta%Pterygota%Neoptera%Endopterygota%Hymenoptera%Apocrita%Chalcidoidea%Pteromalidae%Pteromalinae%Nasonia	-	-	-	-	-	-	-	-	known
	Ref_Crab_Gene_28141	Ref_Crab_Transcript_30024_767	-7.90506	2.14312e-06	0.00684039	UMT_M<UMT_I	-	-	-	-	-	-	-	-	-	-	-	-	-	novel
	Ref_Crab_Gene_29654	Ref_Crab_Transcript_31728_1151	-6.53926	2.8028e-09	3.39947e-05	UMT_M<UMT_I	-	-	-	-	-	-	-	-	-	-	-	-	-	novel
	Ref_Crab_Gene_31527	Ref_Crab_Transcript_33871_435	4.66007	7.72046e-06	0.018728	UMT_M>UMT_I	-	-	-	-	-	-	-	-	-	-	-	-	-	novel
	Ref_Crab_Gene_32761	Ref_Crab_Transcript_35314_398	5.78773	1.4456e-06	0.00500955	UMT_M>UMT_I	-	-	-	-	-	-	-	-	-	-	-	-	-	novel
	Ref_Crab_Gene_33574	Ref_Crab_Transcript_36275_1553,Ref_Crab_Transcript_36276_1162,Ref_Crab_Transcript_36277_1300	-4.87605	1.05619e-09	1.89706e-05	UMT_M<UMT_I	CRGA	D3PIA3	Gamma-crystallin_A	Lepeophtheirus_salmonis	Eukaryota%Metazoa%Ecdysozoa%Arthropoda%Crustacea%Maxillopoda%Copepoda%Siphonostomatoida%Caligidae%Lepeophtheirus	-	IPR001064%IPR011024	Beta/gamma_crystallin%G_crystallin-rel	PF00030	Crystall	PS50915	CRYSTALLIN_BETA_GAMMA	-	known
	Ref_Crab_Gene_35892	Ref_Crab_Transcript_39033_519	5.2324	1.50319e-08	0.000107246	UMT_M>UMT_I	-	-	-	-	-	-	-	-	-	-	-	-	-	novel
	Ref_Crab_Gene_36924	Ref_Crab_Transcript_40249_822,Ref_Crab_Transcript_40250_1763,Ref_Crab_Transcript_40251_1847	8.01501	2.97358e-07	0.00138715	UMT_M>UMT_I	-	-	-	-	-	-	-	-	-	-	-	-	-	novel
	Ref_Crab_Gene_39200	Ref_Crab_Transcript_42965_405	-4.08125	4.69855e-06	0.0126639	UMT_M<UMT_I	-	C5HF65	Actin_1	Rimicaris_exoculata	Eukaryota%Metazoa%Ecdysozoa%Arthropoda%Crustacea%Malacostraca%Eumalacostraca%Eucarida%Decapoda%Pleocyemata%Caridea%Bresilioidea%Alvinocarididae%Rimicaris	-	IPR004000%IPR004001	Actin-related%Actin_CS	PF00022	Actin	PS00432	ACTINS_2	actin	known
	Ref_Crab_Gene_40472	Ref_Crab_Transcript_44579_734,Ref_Crab_Transcript_44580_1004,Ref_Crab_Transcript_44581_1040	-3.44796	8.45773e-06	0.0197273	UMT_M<UMT_I	-	S4RJ21	Uncharacterized_protein	Petromyzon_marinus	Eukaryota%Metazoa%Chordata%Craniata%Vertebrata%Cyclostomata%Hyperoartia%Petromyzontiformes%Petromyzontidae%Petromyzon	-	IPR001304%IPR016186%IPR018378%IPR016187	C-type_lectin%C-type_lectin-like%C-type_lectin_CS%C-type_lectin_fold	PF00059	Lectin_C	PS00615%PS50041	C_TYPE_LECTIN_1%C_TYPE_LECTIN_2	-	known
	Ref_Crab_Gene_42262	Ref_Crab_Transcript_46877_630	5.45457	4.37291e-08	0.000230601	UMT_M>UMT_I	-	-	-	-	-	-	-	-	-	-	-	-	-	novel
	Ref_Crab_Gene_43178	Ref_Crab_Transcript_48002_1093,Ref_Crab_Transcript_48003_1079	4.03273	1.24221e-06	0.00470827	UMT_M>UMT_I	-	D9ZD21	Capsid_protein	Infectious_hypodermal_and_hematopoietic_necrosis_virus%Penaeidae	Viruses%ssDNA_viruses%Parvoviridae%Densovirinae%Penstyldensovirus	-	-	-	-	-	-	-	-	known
	Ref_Crab_Gene_43952	Ref_Crab_Transcript_48975_697	-6.06474	1.67823e-09	2.54437e-05	UMT_M<UMT_I	PGSC0003DMG401019042	M1BN49	Uncharacterized_protein	Solanum_tuberosum	Eukaryota%Viridiplantae%Streptophyta%Embryophyta%Tracheophyta%Spermatophyta%Magnoliophyta%eudicotyledons%Gunneridae%Pentapetalae%asterids%lamiids%Solanales%Solanaceae%Solanoideae%Solaneae%Solanum	-	-	-	-	-	-	-	-	known
	Ref_Crab_Gene_43990	Ref_Crab_Transcript_49025_1449	-5.6081	7.24953e-07	0.003032	UMT_M<UMT_I	-	-	-	-	-	-	-	-	-	-	-	-	-	novel
	Ref_Crab_Gene_44253	Ref_Crab_Transcript_49370_1483,Ref_Crab_Transcript_49371_894,Ref_Crab_Transcript_49372_1082	-6.16816	2.70412e-08	0.000163235	UMT_M<UMT_I	LYZ	B2R4C5	C-type_lysozyme>Lysozyme>Lysozyme_(Renal_amyloidosis),_isoform_CRA_a>Lysozyme_F1>cDNA,_FLJ92040,_Homo_sapiens_lysozyme_(renal_amyloidosis)_(LYZ),_mRNA	Homo_sapiens	Eukaryota%Metazoa%Chordata%Craniata%Vertebrata%Euteleostomi%Mammalia%Eutheria%Euarchontoglires%Primates%Haplorrhini%Catarrhini%Hominidae%Homo	hsa:4069	IPR001916%IPR019799%IPR000974%IPR023346	Glyco_hydro_22%Glyco_hydro_22_CS%Glyco_hydro_22_lys%Lysozyme-like_dom	PF00062	Lys	PS00128%PS51348	LACTALBUMIN_LYSOZYME_1%LACTALBUMIN_LYSOZYME_2	lysozyme	known
	Ref_Crab_Gene_45200	Ref_Crab_Transcript_50639_898	8.74974	3.58464e-09	3.95249e-05	UMT_M>UMT_I	-	-	-	-	-	-	-	-	-	-	-	-	-	novel
	Ref_Crab_Gene_45279	Ref_Crab_Transcript_50744_1019	-4.9581	2.19975e-05	0.0423497	UMT_M<UMT_I	-	-	-	-	-	-	-	-	-	-	-	-	-	novel
	Ref_Crab_Gene_47961	Ref_Crab_Transcript_54311_1952,Ref_Crab_Transcript_54312_631,Ref_Crab_Transcript_54313_2437	-4.87	1.98659e-06	0.00651214	UMT_M<UMT_I	L999_31080	A0A037X5S6	Transposase_IS4	Pseudomonas_aeruginosa_148	Bacteria%Proteobacteria%Gammaproteobacteria%Pseudomonadales%Pseudomonadaceae%Pseudomonas	-	-	-	-	-	-	-	-	known
	Ref_Crab_Gene_48266	Ref_Crab_Transcript_54739_5154	3.00021	2.11278e-05	0.0413313	UMT_M>UMT_I	-	Q9UAR3	Clotting_protein	Pacifastacus_leniusculus	Eukaryota%Metazoa%Ecdysozoa%Arthropoda%Crustacea%Malacostraca%Eumalacostraca%Eucarida%Decapoda%Pleocyemata%Astacidea%Astacoidea%Astacidae%Pacifastacus	-	IPR015819%IPR001747%IPR015816%IPR011030%IPR001846	Lipid_transp_b-sht_shell%Lipid_transpt_N%Vitellinogen_b-sht_N%Vitellinogen_superhlx%VWF_type-D	PF01347%PF00094	Vitellogenin_N%VWD	PS51211%PS51233	VITELLOGENIN%VWFD	-	known
	Ref_Crab_Gene_48693	Ref_Crab_Transcript_55337_1155,Ref_Crab_Transcript_55338_1163	-7.98626	1.42078e-06	0.00500955	UMT_M<UMT_I	F889_02471	N9PK12	Uncharacterized_protein	Acinetobacter_sp._NIPH_1859	Bacteria%Proteobacteria%Gammaproteobacteria%Pseudomonadales%Moraxellaceae%Acinetobacter	-	-	-	-	-	-	-	-	known
	Ref_Crab_Gene_50604	Ref_Crab_Transcript_58099_1734	-5.52526	1.15169e-06	0.00450602	UMT_M<UMT_I	BFO_0051	G8UKJ2	Transposase,_IS4_family	Tannerella_forsythia_(strain_ATCC_43037_/_JCM_10827_/_FDC_338)	Bacteria%Bacteroidetes%Bacteroidia%Bacteroidales%Porphyromonadaceae%Tannerella	tfo:BFO_0051%tfo:BFO_0758%tfo:BFO_1004%tfo:BFO_1382%tfo:BFO_1956%tfo:BFO_2166%tfo:BFO_2855	IPR012337	RNaseH-like_dom	-	-	-	-	-	known
	Ref_Crab_Gene_50684	Ref_Crab_Transcript_58215_625	3.56511	2.68782e-05	0.0487794	UMT_M>UMT_I	L798_15285	A0A067QWW4	Amyloid_beta_A4_protein	Zootermopsis_nevadensis	Eukaryota%Metazoa%Ecdysozoa%Arthropoda%Hexapoda%Insecta%Pterygota%Neoptera%Orthopteroidea%Dictyoptera%Isoptera%Termopsidae%Zootermopsis	-	-	-	-	-	-	-	CG5639	known
	Ref_Crab_Gene_52987	Ref_Crab_Transcript_61633_797,Ref_Crab_Transcript_61635_565,Ref_Crab_Transcript_61636_332,Ref_Crab_Transcript_61637_855,Ref_Crab_Transcript_61638_414	-5.00471	1.71225e-05	0.0346126	UMT_M<UMT_I	L798_04439	A0A067QSR5	Aminopeptidase_N	Zootermopsis_nevadensis	Eukaryota%Metazoa%Ecdysozoa%Arthropoda%Hexapoda%Insecta%Pterygota%Neoptera%Orthopteroidea%Dictyoptera%Isoptera%Termopsidae%Zootermopsis	-	-	-	-	-	-	-	-	known
	Ref_Crab_Gene_56695	Ref_Crab_Transcript_67373_797	-9.22338	1.09487e-09	1.89706e-05	UMT_M<UMT_I	-	-	-	-	-	-	-	-	-	-	-	-	-	novel
	Ref_Crab_Gene_58660	Ref_Crab_Transcript_70565_1101	4.3784	7.14361e-08	0.000361014	UMT_M>UMT_I	-	-	-	-	-	-	-	-	-	-	-	-	-	novel
	Ref_Crab_Gene_58775	Ref_Crab_Transcript_70753_1161	-3.57615	1.3931e-05	0.0301726	UMT_M<UMT_I	-	-	-	-	-	-	-	-	-	-	-	-	-	novel
	Ref_Crab_Gene_58868	Ref_Crab_Transcript_70910_1073	-6.38923	7.07374e-09	6.59969e-05	UMT_M<UMT_I	-	-	-	-	-	-	-	-	-	-	-	-	-	novel
	Ref_Crab_Gene_59064	Ref_Crab_Transcript_71226_2835,Ref_Crab_Transcript_71227_1565	-5.65756	5.08031e-07	0.00221856	UMT_M<UMT_I	L100_13879	R9CHU0	Transposase_mutator_type	Elizabethkingia_meningoseptica_ATCC_13253_=_NBRC_12535	Bacteria%Bacteroidetes%Flavobacteriia%Flavobacteriales%Flavobacteriaceae%Elizabethkingia	-	IPR018289	MULE_transposase_dom	PF10551	MULE	-	-	-	known
	Ref_Crab_Gene_59227	Ref_Crab_Transcript_71533_978,Ref_Crab_Transcript_71534_873,Ref_Crab_Transcript_71535_966	3.34237	1.10476e-05	0.025282	UMT_M>UMT_I	DAPPUDRAFT_260923	E9HK40	Putative_uncharacterized_protein	Daphnia_pulex	Eukaryota%Metazoa%Ecdysozoa%Arthropoda%Crustacea%Branchiopoda%Diplostraca%Cladocera%Anomopoda%Daphniidae%Daphnia	-	IPR025714	Methyltranfer_dom	PF13383	Methyltransf_22	-	-	-	known
	Ref_Crab_Gene_59657	Ref_Crab_Transcript_72252_1690,Ref_Crab_Transcript_72253_993,Ref_Crab_Transcript_72254_1122	-5.35582	2.80694e-06	0.00851121	UMT_M<UMT_I	-	L7VVN2	Mobile_element_protein	uncultured_bacterium_A1Q1_fos_150	Bacteria%environmental_samples	-	IPR025399%IPR012337%IPR002559%IPR014736	DUF4372%RNaseH-like_dom%Transposase_11%Transposase_Tn5-like_core	PF01609%PF14294	DDE_Tnp_1%DUF4372	-	-	-	known
	Ref_Crab_Gene_60059	Ref_Crab_Transcript_72919_684,Ref_Crab_Transcript_72920_651	-4.71474	9.13995e-09	7.91833e-05	UMT_M<UMT_I	-	-	-	-	-	-	-	-	-	-	-	-	-	novel
	Ref_Crab_Gene_65580	Ref_Crab_Transcript_83115_526	-3.96502	1.28152e-06	0.0047101	UMT_M<UMT_I	-	-	-	-	-	-	-	-	-	-	-	-	-	novel
	Ref_Crab_Gene_67980	Ref_Crab_Transcript_87842_630	-4.21492	7.94171e-06	0.0188869	UMT_M<UMT_I	-	-	-	-	-	-	-	-	-	-	-	-	-	novel
	Ref_Crab_Gene_69481	Ref_Crab_Transcript_90950_500	3.75901	5.23089e-06	0.0137488	UMT_M>UMT_I	-	-	-	-	-	-	-	-	-	-	-	-	-	novel
	Ref_Crab_Gene_71458	Ref_Crab_Transcript_95098_1131	-8.78892	1.48786e-08	0.000107246	UMT_M<UMT_I	CpipJ_CPIJ005309	B0WD82	Putative_uncharacterized_protein	Culex_quinquefasciatus	Eukaryota%Metazoa%Ecdysozoa%Arthropoda%Hexapoda%Insecta%Pterygota%Neoptera%Endopterygota%Diptera%Nematocera%Culicoidea%Culicidae%Culicinae%Culicini%Culex%Culex	cqu:CpipJ_CPIJ005309	-	-	-	-	-	-	-	known
	Ref_Crab_Gene_71459	Ref_Crab_Transcript_95099_2582	-6.92894	6.80659e-12	2.75186e-07	UMT_M<UMT_I	-	-	-	-	-	-	-	-	-	-	-	-	-	novel
	Ref_Crab_Gene_71460	Ref_Crab_Transcript_95100_821	-4.48259	1.62017e-05	0.0333062	UMT_M<UMT_I	-	-	-	-	-	-	-	-	-	-	-	-	-	novel
	Ref_Crab_Gene_71463	Ref_Crab_Transcript_95104_459	-7.97038	1.62639e-06	0.00547948	UMT_M<UMT_I	-	-	-	-	-	-	-	-	-	-	-	-	-	novel
	Ref_Crab_Gene_71818	Ref_Crab_Transcript_95948_769,Ref_Crab_Transcript_95950_727	4.0378	1.48295e-05	0.0310111	UMT_M>UMT_I	-	-	-	-	-	-	-	-	-	-	-	-	-	novel
	Ref_Crab_Gene_73515	Ref_Crab_Transcript_99702_660,Ref_Crab_Transcript_99704_429	-5.23068	5.32776e-06	0.0137488	UMT_M<UMT_I	LCRIS_00063	D5GZ88	Conserved_protein	Lactobacillus_crispatus_(strain_ST1)	Bacteria%Firmicutes%Bacilli%Lactobacillales%Lactobacillaceae%Lactobacillus	lcr:LCRIS_00063%lcr:LCRIS_00442%lcr:LCRIS_00455%lcr:LCRIS_01650	-	-	-	-	-	-	-	known
	Ref_Crab_Gene_74148	Ref_Crab_Transcript_101123_1251,Ref_Crab_Transcript_101124_775,Ref_Crab_Transcript_101125_758,Ref_Crab_Transcript_101126_1389	-7.58881	1.13841e-05	0.0255696	UMT_M<UMT_I	HLA-B	R4ZGR1	MHC_class_I_antigen	Homo_sapiens	Eukaryota%Metazoa%Chordata%Craniata%Vertebrata%Euteleostomi%Mammalia%Eutheria%Euarchontoglires%Primates%Haplorrhini%Catarrhini%Hominidae%Homo	-	IPR007110%IPR013783%IPR003006%IPR003597%IPR011161%IPR011162%IPR027648%IPR001039	Ig-like_dom%Ig-like_fold%Ig/MHC_CS%Ig_C1-set%MHC_I-like_Ag-recog%MHC_I/II-like_Ag-recog%MHC_I_a%MHC_I_a_a1/a2	PF07654%PF00129	C1-set%MHC_I	PS50835%PS00290	IG_LIKE%IG_MHC	-	known
	Ref_Crab_Gene_74686	Ref_Crab_Transcript_102391_972	-8.72411	2.29912e-08	0.000146766	UMT_M<UMT_I	-	-	-	-	-	-	-	-	-	-	-	-	-	novel
	Ref_Crab_Gene_78773	Ref_Crab_Transcript_111893_350	7.3718	1.16786e-05	0.0257541	UMT_M>UMT_I	-	-	-	-	-	-	-	-	-	-	-	-	-	novel
	Ref_Crab_Gene_78855	Ref_Crab_Transcript_111975_10772	-17.7928	3.7426e-34	4.53933e-29	UMT_M<UMT_I	PCON_04242	U4LBE4	Similar_to_Minor_spike_protein_H_acc._no._P03646	Pyronema_omphalodes_(strain_CBS_100304)	Eukaryota%Fungi%Dikarya%Ascomycota%Pezizomycotina%Pezizomycetes%Pezizales%Pyronemataceae%Pyronema	-	IPR006777%IPR008766	Microvir_H%Replication_gene_A	PF04687%PF05840	Microvir_H%Phage_GPA	-	-	-	known
	Ref_Crab_Gene_79799	Ref_Crab_Transcript_112922_2374	-8.6463	3.62368e-08	0.000199777	UMT_M<UMT_I	PSAP	A0A024QZQ2	Prosaposin_(Variant_Gaucher_disease_and_variant_metachromatic_leukodystrophy),_isoform_CRA_b	Homo_sapiens	Eukaryota%Metazoa%Chordata%Craniata%Vertebrata%Euteleostomi%Mammalia%Eutheria%Euarchontoglires%Primates%Haplorrhini%Catarrhini%Hominidae%Homo	-	-	-	-	-	-	-	Saposin-related,	known
	Ref_Crab_Gene_80372	Ref_Crab_Transcript_113497_696	7.30806	1.44592e-05	0.0307672	UMT_M>UMT_I	TCM_044860	A0A061FSR3	Uncharacterized_protein	Theobroma_cacao	Eukaryota%Viridiplantae%Streptophyta%Embryophyta%Tracheophyta%Spermatophyta%Magnoliophyta%eudicotyledons%Gunneridae%Pentapetalae%rosids%malvids%Malvales%Malvaceae%Byttnerioideae%Theobroma	-	-	-	-	-	-	-	-	known
	Ref_Crab_Gene_91184	Ref_Crab_Transcript_124320_1714	-9.1264	2.01254e-09	2.71219e-05	UMT_M<UMT_I	LOC100125610	W5PHA3	Elongation_factor_1-alpha	Ovis_aries	Eukaryota%Metazoa%Chordata%Craniata%Vertebrata%Euteleostomi%Mammalia%Eutheria%Laurasiatheria%Cetartiodactyla%Ruminantia%Pecora%Bovidae%Caprinae%Ovis	-	IPR000795%IPR027417%IPR009000%IPR009001%IPR004539%IPR004161%IPR004160	EF_GTP-bd_dom%P-loop_NTPase%Transl_B-barrel%Transl_elong_EF1A/Init_IF2_C%Transl_elong_EF1A_euk/arc%Transl_elong_EFTu/EF1A_2%Transl_elong_EFTu/EF1A_C	PF00009%PF03144%PF03143	GTP_EFTU%GTP_EFTU_D2%GTP_EFTU_D3	PS00301	EFACTOR_GTP	elongation	known
	Ref_Crab_Gene_91435	Ref_Crab_Transcript_124571_3000	-8.84224	1.15607e-08	9.34786e-05	UMT_M<UMT_I	-	-	-	-	-	-	-	-	-	-	-	-	-	novel
	Ref_Crab_Gene_91553	Ref_Crab_Transcript_124689_353	-8.93515	6.56996e-09	6.59969e-05	UMT_M<UMT_I	-	I1LXS9	Uncharacterized_protein	Glycine_max	Eukaryota%Viridiplantae%Streptophyta%Embryophyta%Tracheophyta%Spermatophyta%Magnoliophyta%eudicotyledons%Gunneridae%Pentapetalae%rosids%fabids%Fabales%Fabaceae%Papilionoideae%Phaseoleae%Glycine%Soja	-	-	-	-	-	-	-	-	known
	Ref_Crab_Gene_91926	Ref_Crab_Transcript_125063_928	5.71692	2.28675e-08	0.000146766	UMT_M>UMT_I	C-type-lectin-like-4	W6MNG5	C-type-lectin-like-4_protein	Pagurus_bernhardus	Eukaryota%Metazoa%Ecdysozoa%Arthropoda%Crustacea%Malacostraca%Eumalacostraca%Eucarida%Decapoda%Pleocyemata%Anomura%Paguroidea%Paguridae%Pagurus	-	IPR001304%IPR016186%IPR016187	C-type_lectin%C-type_lectin-like%C-type_lectin_fold	PF00059	Lectin_C	PS50041	C_TYPE_LECTIN_2	-	known
	Ref_Crab_Gene_105735	Ref_Crab_Transcript_138892_737	7.54767	4.27844e-06	0.0120823	UMT_M>UMT_I	Sp-PolppL_83	W4Y1J2	Uncharacterized_protein	Strongylocentrotus_purpuratus	Eukaryota%Metazoa%Echinodermata%Eleutherozoa%Echinozoa%Echinoidea%Euechinoidea%Echinacea%Echinoida%Strongylocentrotidae%Strongylocentrotus	-	IPR001995%IPR008916%IPR000477%IPR003309%IPR001878	Peptidase_A2_cat%Retrov_capsid_C%RT_dom%Tscrpt_reg_SCAN%Znf_CCHC	PF00078%PF02023	RVT_1%SCAN	PS50175%PS50158	ASP_PROT_RETROV%ZF_CCHC	-	known
	Ref_Crab_Gene_115221	Ref_Crab_Transcript_148389_1515	-6.78299	1.27705e-15	7.74453e-11	UMT_M<UMT_I	CRBA1	D3PHS5	Beta-crystallin_A1	Lepeophtheirus_salmonis	Eukaryota%Metazoa%Ecdysozoa%Arthropoda%Crustacea%Maxillopoda%Copepoda%Siphonostomatoida%Caligidae%Lepeophtheirus	-	IPR001064%IPR011024	Beta/gamma_crystallin%G_crystallin-rel	PF00030	Crystall	PS50915	CRYSTALLIN_BETA_GAMMA	-	known
	Ref_Crab_Gene_116935	Ref_Crab_Transcript_150105_666	8.01501	2.97358e-07	0.00138715	UMT_M>UMT_I	X975_21039	A0A087TU02	Uncharacterized_protein	Stegodyphus_mimosarum	Eukaryota%Metazoa%Ecdysozoa%Arthropoda%Chelicerata%Arachnida%Araneae%Araneomorphae%Entelegynae%Eresoidea%Eresidae%Stegodyphus	-	-	-	-	-	-	-	-	known
	Ref_Crab_Gene_117088	Ref_Crab_Transcript_150259_375	-4.99824	9.99507e-07	0.00404094	UMT_M<UMT_I	MTR_0055s0030	A0A072TIE8	Uncharacterized_protein	Medicago_truncatula	Eukaryota%Viridiplantae%Streptophyta%Embryophyta%Tracheophyta%Spermatophyta%Magnoliophyta%eudicotyledons%Gunneridae%Pentapetalae%rosids%fabids%Fabales%Fabaceae%Papilionoideae%Trifolieae%Medicago	-	-	-	-	-	-	-	-	known
	Ref_Crab_Gene_117151	Ref_Crab_Transcript_150322_895	-8.1782	5.12166e-07	0.00221856	UMT_M<UMT_I	B2M	P16213	Beta-2-microglobulin	Pongo_pygmaeus	Eukaryota%Metazoa%Chordata%Craniata%Vertebrata%Euteleostomi%Mammalia%Eutheria%Euarchontoglires%Primates%Haplorrhini%Catarrhini%Hominidae%Pongo	-	IPR007110%IPR013783%IPR003006%IPR003597	Ig-like_dom%Ig-like_fold%Ig/MHC_CS%Ig_C1-set	PF07654	C1-set	PS50835%PS00290	IG_LIKE%IG_MHC	-	known

## Sheet: UMT_I_vs_UMT_R_All
	Sample Source	UMT
	Organism	Crab transcripts
	Condition 1	UMT_I
	Condition 2	UMT_R
	Gene_ID	gene name given of the gene which this transcript belongs to (denote this gene as its parent gene)
	Transcript_ID	transcript name given of this transcript
	log2FC	The logarithm (to basis 2) of the fold change
	Pval	p value for the statistical significance of this change
	Padj	p value adjusted for multiple testing with the Benjamini-Hochberg procedure, which controls false discovery rate (FDR)
	UMT_R<UMT_I/UMT_R>UMT_I	down-regulation (UMT_R<UMT_I) of condition 2 over condition 1 or up-regulation (UMT_R>UMT_I) of condition 2 over condition 1
	Best Blastx Match Gene Symbol	Name of gene (if available)
	Best Blastx Match Accession ID	UniProt accession ID of protein hit
	Description (UniProt databases)	Description of gene/protein by mapped against UniProt databases
	Organism	Organism name
	Taxonomy	Condition names (and higher-level classification) of organisms
	KEGG Entry ID	KEGG Entry ID
	Interpro Entry ID	Interpro Entry ID
	Interpro Entry Name	Interpro Entry Name
	Pfam Entry ID	Pfam Entry ID
	Pfam Entry Name	Pfam Entry Name
	PROSITE Entry ID	PROSITE Entry ID
	PROSITE Entry Name	PROSITE Entry Name
	Description (Drosophila melanogaster protein databases)	Description of gene/protein by mapped against Drosophila melanogaster protein databases
	known/novel	known or novel gene identified
	Gene_ID	Transcript_ID	log2FC	Pval	Padj	UMT_R<UMT_I/UMT_R>UMT_I	Best Blastx Match Gene Symbol	Best Blastx Match Accession ID	Description (UniProt databases)	Organism	Taxonomy	KEGG Entry ID	Interpro Entry ID	Interpro Entry Name	Pfam Entry ID	Pfam Entry Name	PROSITE Entry ID	PROSITE Entry Name	Description (Drosophila melanogaster protein databases)	known/novel
	Ref_Crab_Gene_1	Ref_Crab_Transcript_1_332	-4.51294	0.0565217	0.713482	UMT_R<UMT_I	-	-	-	-	-	-	-	-	-	-	-	-	-	novel
	Ref_Crab_Gene_2	Ref_Crab_Transcript_2_454	0.230242	1	1	UMT_R>UMT_I	-	-	-	-	-	-	-	-	-	-	-	-	-	novel
	Ref_Crab_Gene_3	Ref_Crab_Transcript_3_341	-0.269934	1	1	UMT_R<UMT_I	-	-	-	-	-	-	-	-	-	-	-	-	-	novel
	Ref_Crab_Gene_4	Ref_Crab_Transcript_4_421	-1.20809	0.521739	0.9699	UMT_R<UMT_I	-	-	-	-	-	-	-	-	-	-	-	-	-	novel
	Ref_Crab_Gene_5	Ref_Crab_Transcript_5_567	-5.22441	0.0140787	0.603797	UMT_R<UMT_I	-	-	-	-	-	-	-	-	-	-	-	-	-	novel
	Ref_Crab_Gene_6	Ref_Crab_Transcript_6_467	0.230242	1	1	UMT_R>UMT_I	-	-	-	-	-	-	-	-	-	-	-	-	-	novel
	Ref_Crab_Gene_7	Ref_Crab_Transcript_7_423	0.791187	1	1	UMT_R>UMT_I	-	-	-	-	-	-	-	-	-	-	-	-	-	novel
	Ref_Crab_Gene_8	Ref_Crab_Transcript_8_368	-4.72628	0.0565217	0.713482	UMT_R<UMT_I	-	-	-	-	-	-	-	-	-	-	-	-	-	novel
	Ref_Crab_Gene_10	Ref_Crab_Transcript_10_398	3.84031	0.285714	0.860513	UMT_R>UMT_I	-	-	-	-	-	-	-	-	-	-	-	-	-	novel
	Ref_Crab_Gene_11	Ref_Crab_Transcript_11_345	-2.28236	0.186957	0.820853	UMT_R<UMT_I	-	-	-	-	-	-	-	-	-	-	-	-	-	novel
	Ref_Crab_Gene_12	Ref_Crab_Transcript_12_370	-5.3584	0.00922396	0.570011	UMT_R<UMT_I	-	-	-	-	-	-	-	-	-	-	-	-	-	novel
	Ref_Crab_Gene_13	Ref_Crab_Transcript_13_327	-0.269934	1	1	UMT_R<UMT_I	-	-	-	-	-	-	-	-	-	-	-	-	-	novel
	Ref_Crab_Gene_14	Ref_Crab_Transcript_14_313	3.30485	0.52381	0.9699	UMT_R>UMT_I	-	-	-	-	-	-	-	-	-	-	-	-	-	novel
	Ref_Crab_Gene_15	Ref_Crab_Transcript_15_335	-1.81857	0.282609	0.860513	UMT_R<UMT_I	-	-	-	-	-	-	-	-	-	-	-	-	-	novel
	Ref_Crab_Gene_16	Ref_Crab_Transcript_16_338	0.655161	1	1	UMT_R>UMT_I	-	-	-	-	-	-	-	-	-	-	-	-	-	novel
	Ref_Crab_Gene_17	Ref_Crab_Transcript_17_507	1.48729	0.521739	0.9699	UMT_R>UMT_I	-	-	-	-	-	-	-	-	-	-	-	-	-	novel
	Ref_Crab_Gene_19	Ref_Crab_Transcript_19_347	-1.13087	0.658385	1	UMT_R<UMT_I	-	-	-	-	-	-	-	-	-	-	-	-	-	novel
	Ref_Crab_Gene_20	Ref_Crab_Transcript_20_478	0.491029	0.670342	1	UMT_R>UMT_I	-	-	-	-	-	-	-	-	-	-	-	-	-	novel
	Ref_Crab_Gene_21	Ref_Crab_Transcript_21_398	-0.654381	0.726708	1	UMT_R<UMT_I	-	-	-	-	-	-	-	-	-	-	-	-	-	novel
	Ref_Crab_Gene_22	Ref_Crab_Transcript_22_302	0.255727	1	1	UMT_R>UMT_I	-	-	-	-	-	-	-	-	-	-	-	-	-	novel
	Ref_Crab_Gene_23	Ref_Crab_Transcript_23_473,Ref_Crab_Transcript_24_322	4.78905	0.0565217	0.713482	UMT_R>UMT_I	-	-	-	-	-	-	-	-	-	-	-	-	-	novel
	Ref_Crab_Gene_24	Ref_Crab_Transcript_25_687	1.31551	0.0957251	0.776569	UMT_R>UMT_I	-	-	-	-	-	-	-	-	-	-	-	-	-	novel
	Ref_Crab_Gene_25	Ref_Crab_Transcript_26_346	-1.13087	0.658385	1	UMT_R<UMT_I	-	-	-	-	-	-	-	-	-	-	-	-	-	novel
	Ref_Crab_Gene_26	Ref_Crab_Transcript_27_357	-3.57479	0.285714	0.860513	UMT_R<UMT_I	-	-	-	-	-	-	-	-	-	-	-	-	-	novel
	Ref_Crab_Gene_27	Ref_Crab_Transcript_28_399	-4.26249	0.0942029	0.770441	UMT_R<UMT_I	-	-	-	-	-	-	-	-	-	-	-	-	-	novel
	Ref_Crab_Gene_28	Ref_Crab_Transcript_29_304	-1.23637	0.333681	0.915077	UMT_R<UMT_I	-	-	-	-	-	-	-	-	-	-	-	-	-	novel
	Ref_Crab_Gene_29	Ref_Crab_Transcript_30_315	0.230242	1	1	UMT_R>UMT_I	-	-	-	-	-	-	-	-	-	-	-	-	-	novel
	Ref_Crab_Gene_30	Ref_Crab_Transcript_31_347	3.30485	0.52381	0.9699	UMT_R>UMT_I	-	-	-	-	-	-	-	-	-	-	-	-	-	novel
	Ref_Crab_Gene_31	Ref_Crab_Transcript_32_371	1.09118	1	1	UMT_R>UMT_I	-	-	-	-	-	-	-	-	-	-	-	-	-	novel
	Ref_Crab_Gene_32	Ref_Crab_Transcript_33_331	1.73993	0.266667	0.860513	UMT_R>UMT_I	-	-	-	-	-	-	-	-	-	-	-	-	-	novel
	Ref_Crab_Gene_33	Ref_Crab_Transcript_34_364	0.255727	1	1	UMT_R>UMT_I	-	-	-	-	-	-	-	-	-	-	-	-	-	novel
	Ref_Crab_Gene_34	Ref_Crab_Transcript_35_497	2.30137	0.06403	0.74448	UMT_R>UMT_I	-	-	-	-	-	-	-	-	-	-	-	-	-	novel
	Ref_Crab_Gene_35	Ref_Crab_Transcript_36_319	0.255727	1	1	UMT_R>UMT_I	-	-	-	-	-	-	-	-	-	-	-	-	-	novel
	Ref_Crab_Gene_36	Ref_Crab_Transcript_37_354	3.84031	0.285714	0.860513	UMT_R>UMT_I	-	-	-	-	-	-	-	-	-	-	-	-	-	novel
	Ref_Crab_Gene_37	Ref_Crab_Transcript_38_386	-1.20809	0.521739	0.9699	UMT_R<UMT_I	-	-	-	-	-	-	-	-	-	-	-	-	-	novel
	Ref_Crab_Gene_38	Ref_Crab_Transcript_39_368	-3.95923	0.161491	0.820853	UMT_R<UMT_I	-	-	-	-	-	-	-	-	-	-	-	-	-	novel
	Ref_Crab_Gene_39	Ref_Crab_Transcript_40_444	-0.957638	0.521739	0.9699	UMT_R<UMT_I	-	-	-	-	-	-	-	-	-	-	-	-	-	novel
	Ref_Crab_Gene_40	Ref_Crab_Transcript_41_537	1.52497	0.0946183	0.771016	UMT_R>UMT_I	-	-	-	-	-	-	-	-	-	-	-	-	-	novel
	Ref_Crab_Gene_41	Ref_Crab_Transcript_42_457	0.483574	0.609666	1	UMT_R>UMT_I	-	-	-	-	-	-	-	-	-	-	-	-	-	novel
	Ref_Crab_Gene_42	Ref_Crab_Transcript_43_351	0.270715	1	1	UMT_R>UMT_I	-	-	-	-	-	-	-	-	-	-	-	-	-	novel
	Ref_Crab_Gene_43	Ref_Crab_Transcript_44_316	0.230242	1	1	UMT_R>UMT_I	-	-	-	-	-	-	-	-	-	-	-	-	-	novel
	Ref_Crab_Gene_44	Ref_Crab_Transcript_45_357	1.62664	0.658385	1	UMT_R>UMT_I	-	-	-	-	-	-	-	-	-	-	-	-	-	novel
	Ref_Crab_Gene_45	Ref_Crab_Transcript_46_440	0.270715	1	1	UMT_R>UMT_I	-	-	-	-	-	-	-	-	-	-	-	-	-	novel
	Ref_Crab_Gene_46	Ref_Crab_Transcript_47_442	0.255727	1	1	UMT_R>UMT_I	-	-	-	-	-	-	-	-	-	-	-	-	-	novel
	Ref_Crab_Gene_47	Ref_Crab_Transcript_48_416	-1.77183	0.191276	0.820853	UMT_R<UMT_I	-	-	-	-	-	-	-	-	-	-	-	-	-	novel
	Ref_Crab_Gene_48	Ref_Crab_Transcript_49_484	-0.654381	0.726708	1	UMT_R<UMT_I	-	-	-	-	-	-	-	-	-	-	-	-	-	novel
	Ref_Crab_Gene_49	Ref_Crab_Transcript_50_319	4.78905	0.0565217	0.713482	UMT_R>UMT_I	-	-	-	-	-	-	-	-	-	-	-	-	-	novel
	Ref_Crab_Gene_50	Ref_Crab_Transcript_51_632	-0.654381	0.726708	1	UMT_R<UMT_I	-	-	-	-	-	-	-	-	-	-	-	-	-	novel
	Ref_Crab_Gene_51	Ref_Crab_Transcript_52_387	-2.05355	0.0999758	0.782061	UMT_R<UMT_I	-	-	-	-	-	-	-	-	-	-	-	-	-	novel
	Ref_Crab_Gene_52	Ref_Crab_Transcript_53_326	1.48729	0.521739	0.9699	UMT_R>UMT_I	-	-	-	-	-	-	-	-	-	-	-	-	-	novel
	Ref_Crab_Gene_53	Ref_Crab_Transcript_54_364	1.09118	1	1	UMT_R>UMT_I	-	-	-	-	-	-	-	-	-	-	-	-	-	novel
	Ref_Crab_Gene_54	Ref_Crab_Transcript_55_348	-1.20809	0.521739	0.9699	UMT_R<UMT_I	-	-	-	-	-	-	-	-	-	-	-	-	-	novel
	Ref_Crab_Gene_55	Ref_Crab_Transcript_56_362	-0.0978108	1	1	UMT_R<UMT_I	-	-	-	-	-	-	-	-	-	-	-	-	-	novel
	Ref_Crab_Gene_56	Ref_Crab_Transcript_57_523	-2.06903	0.186957	0.820853	UMT_R<UMT_I	-	-	-	-	-	-	-	-	-	-	-	-	-	novel
	Ref_Crab_Gene_57	Ref_Crab_Transcript_58_350	0.230242	1	1	UMT_R>UMT_I	-	-	-	-	-	-	-	-	-	-	-	-	-	novel
	Ref_Crab_Gene_58	Ref_Crab_Transcript_59_322	1.62664	0.658385	1	UMT_R>UMT_I	-	-	-	-	-	-	-	-	-	-	-	-	-	novel
	Ref_Crab_Gene_60	Ref_Crab_Transcript_61_303	-1.51532	0.430642	0.967735	UMT_R<UMT_I	-	-	-	-	-	-	-	-	-	-	-	-	-	novel
	Ref_Crab_Gene_61	Ref_Crab_Transcript_62_344	-0.422177	0.769726	1	UMT_R<UMT_I	-	-	-	-	-	-	-	-	-	-	-	-	-	novel
	Ref_Crab_Gene_62	Ref_Crab_Transcript_63_309	1.95484	0.191276	0.820853	UMT_R>UMT_I	-	-	-	-	-	-	-	-	-	-	-	-	-	novel
	Ref_Crab_Gene_63	Ref_Crab_Transcript_64_318	0.72751	0.514813	0.9699	UMT_R>UMT_I	-	-	-	-	-	-	-	-	-	-	-	-	-	novel
	Ref_Crab_Gene_64	Ref_Crab_Transcript_65_392	0.230242	1	1	UMT_R>UMT_I	-	-	-	-	-	-	-	-	-	-	-	-	-	novel
	Ref_Crab_Gene_65	Ref_Crab_Transcript_66_405	0.255727	1	1	UMT_R>UMT_I	-	-	-	-	-	-	-	-	-	-	-	-	-	novel
	Ref_Crab_Gene_66	Ref_Crab_Transcript_67_349	0.791187	1	1	UMT_R>UMT_I	-	-	-	-	-	-	-	-	-	-	-	-	-	novel
	Ref_Crab_Gene_67	Ref_Crab_Transcript_68_401	2.01627	0.430642	0.967735	UMT_R>UMT_I	-	-	-	-	-	-	-	-	-	-	-	-	-	novel
	Ref_Crab_Gene_68	Ref_Crab_Transcript_69_408	0.791187	1	1	UMT_R>UMT_I	-	-	-	-	-	-	-	-	-	-	-	-	-	novel
	Ref_Crab_Gene_69	Ref_Crab_Transcript_70_334	1.73993	0.266667	0.860513	UMT_R>UMT_I	-	-	-	-	-	-	-	-	-	-	-	-	-	novel
	Ref_Crab_Gene_70	Ref_Crab_Transcript_71_308	0.230242	1	1	UMT_R>UMT_I	-	-	-	-	-	-	-	-	-	-	-	-	-	novel
	Ref_Crab_Gene_71	Ref_Crab_Transcript_72_456	4.22995	0.161491	0.820853	UMT_R>UMT_I	-	-	-	-	-	-	-	-	-	-	-	-	-	novel
	Ref_Crab_Gene_72	Ref_Crab_Transcript_73_340	3.30485	0.52381	0.9699	UMT_R>UMT_I	-	-	-	-	-	-	-	-	-	-	-	-	-	novel
	Ref_Crab_Gene_73	Ref_Crab_Transcript_74_405	-0.189862	1	1	UMT_R<UMT_I	-	-	-	-	-	-	-	-	-	-	-	-	-	novel
	Ref_Crab_Gene_74	Ref_Crab_Transcript_75_303	-4.9121	0.0347826	0.713482	UMT_R<UMT_I	-	-	-	-	-	-	-	-	-	-	-	-	-	novel
	Ref_Crab_Gene_75	Ref_Crab_Transcript_76_305	-0.605209	1	1	UMT_R<UMT_I	-	-	-	-	-	-	-	-	-	-	-	-	-	novel
	Ref_Crab_Gene_76	Ref_Crab_Transcript_77_359	1.18082	0.726708	1	UMT_R>UMT_I	-	-	-	-	-	-	-	-	-	-	-	-	-	novel
	Ref_Crab_Gene_77	Ref_Crab_Transcript_78_311	0.27611	0.822492	1	UMT_R>UMT_I	-	-	-	-	-	-	-	-	-	-	-	-	-	novel
	Ref_Crab_Gene_78	Ref_Crab_Transcript_79_318	-3.57479	0.285714	0.860513	UMT_R<UMT_I	IO89_02715	A0A085BM18	Uncharacterized_protein	Epilithonimonas_lactis	Bacteria%Bacteroidetes%Flavobacteriia%Flavobacteriales%Flavobacteriaceae%Epilithonimonas	-	-	-	-	-	-	-	-	known
	Ref_Crab_Gene_79	Ref_Crab_Transcript_80_343	-1.42143	0.372947	0.957713	UMT_R<UMT_I	-	-	-	-	-	-	-	-	-	-	-	-	-	novel
	Ref_Crab_Gene_80	Ref_Crab_Transcript_81_315	0.791187	1	1	UMT_R>UMT_I	-	-	-	-	-	-	-	-	-	-	-	-	-	novel
	Ref_Crab_Gene_81	Ref_Crab_Transcript_82_532	-2.46818	0.12496	0.819014	UMT_R<UMT_I	-	-	-	-	-	-	-	-	-	-	-	-	-	novel
	Ref_Crab_Gene_82	Ref_Crab_Transcript_83_341	1.73993	0.266667	0.860513	UMT_R>UMT_I	-	-	-	-	-	-	-	-	-	-	-	-	-	novel
	Ref_Crab_Gene_83	Ref_Crab_Transcript_84_407	1.42918	0.333681	0.915077	UMT_R>UMT_I	-	-	-	-	-	-	-	-	-	-	-	-	-	novel
	Ref_Crab_Gene_84	Ref_Crab_Transcript_85_495	-2.28236	0.186957	0.820853	UMT_R<UMT_I	-	-	-	-	-	-	-	-	-	-	-	-	-	novel
	Ref_Crab_Gene_85	Ref_Crab_Transcript_86_370	0.265527	1	1	UMT_R>UMT_I	-	-	-	-	-	-	-	-	-	-	-	-	-	novel
	Ref_Crab_Gene_86	Ref_Crab_Transcript_87_336	-3.04913	0.52381	0.9699	UMT_R<UMT_I	-	-	-	-	-	-	-	-	-	-	-	-	-	novel
	Ref_Crab_Gene_87	Ref_Crab_Transcript_88_371	1.21427	0.442579	0.967735	UMT_R>UMT_I	-	-	-	-	-	-	-	-	-	-	-	-	-	novel
	Ref_Crab_Gene_88	Ref_Crab_Transcript_89_301	-0.605209	1	1	UMT_R<UMT_I	-	-	-	-	-	-	-	-	-	-	-	-	-	novel
	Ref_Crab_Gene_89	Ref_Crab_Transcript_90_311	0.255727	1	1	UMT_R>UMT_I	-	-	-	-	-	-	-	-	-	-	-	-	-	novel
	Ref_Crab_Gene_90	Ref_Crab_Transcript_91_636	-1.91956	0.137874	0.820853	UMT_R<UMT_I	-	-	-	-	-	-	-	-	-	-	-	-	-	novel
	Ref_Crab_Gene_91	Ref_Crab_Transcript_92_406	0.74148	0.497906	0.9699	UMT_R>UMT_I	-	-	-	-	-	-	-	-	-	-	-	-	-	novel
	Ref_Crab_Gene_92	Ref_Crab_Transcript_93_330	2.01627	0.430642	0.967735	UMT_R>UMT_I	-	-	-	-	-	-	-	-	-	-	-	-	-	novel
	Ref_Crab_Gene_93	Ref_Crab_Transcript_94_343	-3.04913	0.52381	0.9699	UMT_R<UMT_I	-	-	-	-	-	-	-	-	-	-	-	-	-	novel
	Ref_Crab_Gene_94	Ref_Crab_Transcript_95_365	1.04474	0.497906	0.9699	UMT_R>UMT_I	-	-	-	-	-	-	-	-	-	-	-	-	-	novel
	Ref_Crab_Gene_95	Ref_Crab_Transcript_96_331	-1.13087	0.658385	1	UMT_R<UMT_I	-	-	-	-	-	-	-	-	-	-	-	-	-	novel
	Ref_Crab_Gene_96	Ref_Crab_Transcript_97_768	-1.66857	0.122481	0.819014	UMT_R<UMT_I	-	-	-	-	-	-	-	-	-	-	-	-	-	novel
	Ref_Crab_Gene_97	Ref_Crab_Transcript_98_383	0.464706	0.700311	1	UMT_R>UMT_I	-	-	-	-	-	-	-	-	-	-	-	-	-	novel
	Ref_Crab_Gene_98	Ref_Crab_Transcript_99_904	1.20611	0.108304	0.806571	UMT_R>UMT_I	-	-	-	-	-	-	-	-	-	-	-	-	-	novel
	Ref_Crab_Gene_99	Ref_Crab_Transcript_100_369	-0.864166	0.426125	0.967735	UMT_R<UMT_I	-	-	-	-	-	-	-	-	-	-	-	-	-	novel
	Ref_Crab_Gene_100	Ref_Crab_Transcript_101_413	-0.282994	1	1	UMT_R<UMT_I	-	K9KDE0	Actin-like_protein_2-like_protein	Equus_caballus	Eukaryota%Metazoa%Chordata%Craniata%Vertebrata%Euteleostomi%Mammalia%Eutheria%Laurasiatheria%Perissodactyla%Equidae%Equus	-	IPR004000%IPR027306	Actin-related%Arp2	PF00022	Actin	-	-	Actin-related	known
	Ref_Crab_Gene_101	Ref_Crab_Transcript_102_1008	0.959242	0.207703	0.860513	UMT_R>UMT_I	-	-	-	-	-	-	-	-	-	-	-	-	-	novel
	Ref_Crab_Gene_102	Ref_Crab_Transcript_103_385	3.84031	0.285714	0.860513	UMT_R>UMT_I	-	-	-	-	-	-	-	-	-	-	-	-	-	novel
	Ref_Crab_Gene_103	Ref_Crab_Transcript_104_922	1.36321	0.183672	0.820853	UMT_R>UMT_I	-	-	-	-	-	-	-	-	-	-	-	-	-	novel
	Ref_Crab_Gene_104	Ref_Crab_Transcript_105_395	-1.20809	0.521739	0.9699	UMT_R<UMT_I	-	-	-	-	-	-	-	-	-	-	-	-	-	novel
	Ref_Crab_Gene_105	Ref_Crab_Transcript_106_484	1.09184	0.119232	0.819014	UMT_R>UMT_I	-	-	-	-	-	-	-	-	-	-	-	-	-	novel
	Ref_Crab_Gene_106	Ref_Crab_Transcript_107_1075	2.65237	0.0013699	0.329481	UMT_R>UMT_I	-	-	-	-	-	-	-	-	-	-	-	-	-	novel
	Ref_Crab_Gene_107	Ref_Crab_Transcript_108_707	-0.0727156	1	1	UMT_R<UMT_I	-	-	-	-	-	-	-	-	-	-	-	-	-	novel
	Ref_Crab_Gene_108	Ref_Crab_Transcript_109_531,Ref_Crab_Transcript_110_382	1.93021	0.143889	0.820853	UMT_R>UMT_I	-	-	-	-	-	-	-	-	-	-	-	-	-	novel
	Ref_Crab_Gene_109	Ref_Crab_Transcript_111_1531	-0.733389	0.269994	0.860513	UMT_R<UMT_I	-	-	-	-	-	-	-	-	-	-	-	-	-	novel
	Ref_Crab_Gene_110	Ref_Crab_Transcript_112_428	-0.654381	0.726708	1	UMT_R<UMT_I	-	-	-	-	-	-	-	-	-	-	-	-	-	novel
	Ref_Crab_Gene_111	Ref_Crab_Transcript_113_757	0.596669	0.460787	0.9699	UMT_R>UMT_I	-	-	-	-	-	-	-	-	-	-	-	-	-	novel
	Ref_Crab_Gene_112	Ref_Crab_Transcript_114_1474	-1.12757	0.115657	0.819014	UMT_R<UMT_I	-	-	-	-	-	-	-	-	-	-	-	-	-	novel
	Ref_Crab_Gene_113	Ref_Crab_Transcript_115_950	0.228757	0.768941	1	UMT_R>UMT_I	-	-	-	-	-	-	-	-	-	-	-	-	-	novel
	Ref_Crab_Gene_114	Ref_Crab_Transcript_116_857	0.332165	0.705766	1	UMT_R>UMT_I	-	-	-	-	-	-	-	-	-	-	-	-	-	novel
	Ref_Crab_Gene_115	Ref_Crab_Transcript_117_441	1.09402	0.305221	0.884165	UMT_R>UMT_I	-	-	-	-	-	-	-	-	-	-	-	-	-	novel
	Ref_Crab_Gene_116	Ref_Crab_Transcript_118_331	0.114298	1	1	UMT_R>UMT_I	-	-	-	-	-	-	-	-	-	-	-	-	-	novel
	Ref_Crab_Gene_117	Ref_Crab_Transcript_119_609	2.72932	0.00472911	0.50568	UMT_R>UMT_I	-	-	-	-	-	-	-	-	-	-	-	-	-	novel
	Ref_Crab_Gene_118	Ref_Crab_Transcript_120_1334	-0.461762	0.66464	1	UMT_R<UMT_I	-	T1IFQ3	Uncharacterized_protein	Rhodnius_prolixus	Eukaryota%Metazoa%Ecdysozoa%Arthropoda%Hexapoda%Insecta%Pterygota%Neoptera%Paraneoptera%Hemiptera%Euhemiptera%Heteroptera%Panheteroptera%Cimicomorpha%Reduviidae%Triatominae%Rhodnius	-	IPR029526	PGBD	PF13843	DDE_Tnp_1_7	-	-	-	known
	Ref_Crab_Gene_119	Ref_Crab_Transcript_121_707	0.577184	1	1	UMT_R>UMT_I	-	I1FAD6	Uncharacterized_protein	Amphimedon_queenslandica	Eukaryota%Metazoa%Porifera%Demospongiae%Haplosclerida%Niphatidae%Amphimedon	-	IPR012337	RNaseH-like_dom	-	-	-	-	-	known
	Ref_Crab_Gene_120	Ref_Crab_Transcript_122_575	-0.189862	1	1	UMT_R<UMT_I	-	-	-	-	-	-	-	-	-	-	-	-	-	novel
	Ref_Crab_Gene_121	Ref_Crab_Transcript_123_408	-1.51532	0.430642	0.967735	UMT_R<UMT_I	-	-	-	-	-	-	-	-	-	-	-	-	-	novel
	Ref_Crab_Gene_122	Ref_Crab_Transcript_124_385	0.829819	0.63315	1	UMT_R>UMT_I	-	-	-	-	-	-	-	-	-	-	-	-	-	novel
	Ref_Crab_Gene_123	Ref_Crab_Transcript_125_1147	1.33122	0.0746272	0.770441	UMT_R>UMT_I	-	-	-	-	-	-	-	-	-	-	-	-	-	novel
	Ref_Crab_Gene_124	Ref_Crab_Transcript_126_485	-0.0325426	1	1	UMT_R<UMT_I	-	-	-	-	-	-	-	-	-	-	-	-	-	novel
	Ref_Crab_Gene_125	Ref_Crab_Transcript_127_523	3.48541	0.000180606	0.119551	UMT_R>UMT_I	-	-	-	-	-	-	-	-	-	-	-	-	-	novel
	Ref_Crab_Gene_126	Ref_Crab_Transcript_128_464	0.655161	1	1	UMT_R>UMT_I	-	-	-	-	-	-	-	-	-	-	-	-	-	novel
	Ref_Crab_Gene_127	Ref_Crab_Transcript_129_926,Ref_Crab_Transcript_130_1034	0.833767	0.301975	0.884165	UMT_R>UMT_I	-	-	-	-	-	-	-	-	-	-	-	-	-	novel
	Ref_Crab_Gene_128	Ref_Crab_Transcript_131_331	-1.51532	0.430642	0.967735	UMT_R<UMT_I	-	-	-	-	-	-	-	-	-	-	-	-	-	novel
	Ref_Crab_Gene_129	Ref_Crab_Transcript_132_1171	-0.183202	0.786723	1	UMT_R<UMT_I	METL5	E3TCJ5	Methyltransferase-like_protein_5	Ictalurus_furcatus	Eukaryota%Metazoa%Chordata%Craniata%Vertebrata%Euteleostomi%Actinopterygii%Neopterygii%Teleostei%Ostariophysi%Siluriformes%Ictaluridae%Ictalurus	-	IPR002052%IPR029063%IPR007848	DNA_methylase_N6_adenine_CS%SAM-dependent_MTases-like%Small_mtfrase_dom	PF05175	MTS	PS00092	N6_MTASE	CG9666,	known
	Ref_Crab_Gene_130	Ref_Crab_Transcript_133_323	4.78905	0.0565217	0.713482	UMT_R>UMT_I	-	-	-	-	-	-	-	-	-	-	-	-	-	novel
	Ref_Crab_Gene_131	Ref_Crab_Transcript_134_662	-0.00188428	1	1	UMT_R<UMT_I	-	-	-	-	-	-	-	-	-	-	-	-	-	novel
	Ref_Crab_Gene_132	Ref_Crab_Transcript_135_690,Ref_Crab_Transcript_136_951	0.664555	0.438759	0.967735	UMT_R>UMT_I	-	-	-	-	-	-	-	-	-	-	-	-	-	novel
	Ref_Crab_Gene_133	Ref_Crab_Transcript_137_406	-1.95614	0.06403	0.74448	UMT_R<UMT_I	-	-	-	-	-	-	-	-	-	-	-	-	-	novel
	Ref_Crab_Gene_134	Ref_Crab_Transcript_138_357	-3.04913	0.52381	0.9699	UMT_R<UMT_I	-	-	-	-	-	-	-	-	-	-	-	-	-	novel
	Ref_Crab_Gene_135	Ref_Crab_Transcript_139_810	-1.09888	0.302645	0.884165	UMT_R<UMT_I	-	-	-	-	-	-	-	-	-	-	-	-	-	novel
	Ref_Crab_Gene_136	Ref_Crab_Transcript_140_1057	-0.840398	0.339352	0.922689	UMT_R<UMT_I	-	-	-	-	-	-	-	-	-	-	-	-	-	novel
	Ref_Crab_Gene_137	Ref_Crab_Transcript_141_978	-0.804934	0.514813	0.9699	UMT_R<UMT_I	-	-	-	-	-	-	-	-	-	-	-	-	-	novel
	Ref_Crab_Gene_138	Ref_Crab_Transcript_142_635	-0.0727156	1	1	UMT_R<UMT_I	-	-	-	-	-	-	-	-	-	-	-	-	-	novel
	Ref_Crab_Gene_139	Ref_Crab_Transcript_143_302	-0.605209	1	1	UMT_R<UMT_I	-	-	-	-	-	-	-	-	-	-	-	-	-	novel
	Ref_Crab_Gene_140	Ref_Crab_Transcript_144_356	0.265527	1	1	UMT_R>UMT_I	-	-	-	-	-	-	-	-	-	-	-	-	-	novel
	Ref_Crab_Gene_141	Ref_Crab_Transcript_145_342	-0.269934	1	1	UMT_R<UMT_I	-	-	-	-	-	-	-	-	-	-	-	-	-	novel
	Ref_Crab_Gene_142	Ref_Crab_Transcript_146_648	-0.32383	0.625438	1	UMT_R<UMT_I	-	-	-	-	-	-	-	-	-	-	-	-	-	novel
	Ref_Crab_Gene_143	Ref_Crab_Transcript_147_342	-0.11892	1	1	UMT_R<UMT_I	-	-	-	-	-	-	-	-	-	-	-	-	-	novel
	Ref_Crab_Gene_144	Ref_Crab_Transcript_148_1568	-0.282614	0.666363	1	UMT_R<UMT_I	-	B9VUA3	Superoxide_dismutase	Scylla_paramamosain	Eukaryota%Metazoa%Ecdysozoa%Arthropoda%Crustacea%Malacostraca%Eumalacostraca%Eucarida%Decapoda%Pleocyemata%Brachyura%Eubrachyura%Portunoidea%Portunidae%Scylla	-	IPR001189%IPR019833%IPR019832%IPR019831	Mn/Fe_SOD%Mn/Fe_SOD_BS%Mn/Fe_SOD_C%Mn/Fe_SOD_N	PF02777%PF00081	Sod_Fe_C%Sod_Fe_N	PS00088	SOD_MN	superoxide	known
	Ref_Crab_Gene_145	Ref_Crab_Transcript_149_677	0.617363	0.494848	0.9699	UMT_R>UMT_I	-	-	-	-	-	-	-	-	-	-	-	-	-	novel
	Ref_Crab_Gene_146	Ref_Crab_Transcript_150_2915	0.0374634	0.955976	1	UMT_R>UMT_I	-	U5EPJ6	Uncharacterized_protein	Corethrella_appendiculata	Eukaryota%Metazoa%Ecdysozoa%Arthropoda%Hexapoda%Insecta%Pterygota%Neoptera%Endopterygota%Diptera%Nematocera%Culicoidea%Chaoboridae%Corethrella	-	IPR008653	IER	PF05760	IER	-	-	-	known
	Ref_Crab_Gene_147	Ref_Crab_Transcript_151_456	-0.422177	0.769726	1	UMT_R<UMT_I	-	-	-	-	-	-	-	-	-	-	-	-	-	novel
	Ref_Crab_Gene_148	Ref_Crab_Transcript_152_529	0.255727	1	1	UMT_R>UMT_I	-	-	-	-	-	-	-	-	-	-	-	-	-	novel
	Ref_Crab_Gene_149	Ref_Crab_Transcript_153_387	0.562919	0.63922	1	UMT_R>UMT_I	-	-	-	-	-	-	-	-	-	-	-	-	-	novel
	Ref_Crab_Gene_150	Ref_Crab_Transcript_154_572	1.57692	0.0880012	0.770441	UMT_R>UMT_I	-	-	-	-	-	-	-	-	-	-	-	-	-	novel
	Ref_Crab_Gene_151	Ref_Crab_Transcript_155_542	0.282547	0.904233	1	UMT_R>UMT_I	-	-	-	-	-	-	-	-	-	-	-	-	-	novel
	Ref_Crab_Gene_152	Ref_Crab_Transcript_156_452	-0.691944	0.612094	1	UMT_R<UMT_I	X975_03893	A0A087UXG0	Alpha-tocopherol_transfer_protein-like_protein	Stegodyphus_mimosarum	Eukaryota%Metazoa%Ecdysozoa%Arthropoda%Chelicerata%Arachnida%Araneae%Araneomorphae%Entelegynae%Eresoidea%Eresidae%Stegodyphus	-	-	-	-	-	-	-	CG12926	known
	Ref_Crab_Gene_153	Ref_Crab_Transcript_157_350	1.21427	0.442579	0.967735	UMT_R>UMT_I	-	-	-	-	-	-	-	-	-	-	-	-	-	novel
	Ref_Crab_Gene_154	Ref_Crab_Transcript_158_457	-0.654381	0.726708	1	UMT_R<UMT_I	-	-	-	-	-	-	-	-	-	-	-	-	-	novel
	Ref_Crab_Gene_155	Ref_Crab_Transcript_159_608,Ref_Crab_Transcript_160_492	0.281206	0.884696	1	UMT_R>UMT_I	-	-	-	-	-	-	-	-	-	-	-	-	-	novel
	Ref_Crab_Gene_156	Ref_Crab_Transcript_161_302,Ref_Crab_Transcript_162_501	1.54576	0.23879	0.860513	UMT_R>UMT_I	LOC100185477	F7A7N9	Uncharacterized_protein	Ciona_intestinalis	Eukaryota%Metazoa%Chordata%Tunicata%Ascidiacea%Enterogona%Phlebobranchia%Cionidae%Ciona	-	IPR015915%IPR011498	Kelch-typ_b-propeller%Kelch_2	PF07646	Kelch_2	-	-	-	known
	Ref_Crab_Gene_157	Ref_Crab_Transcript_163_795	-0.510544	0.463133	0.9699	UMT_R<UMT_I	-	-	-	-	-	-	-	-	-	-	-	-	-	novel
	Ref_Crab_Gene_158	Ref_Crab_Transcript_164_554	1.54576	0.23879	0.860513	UMT_R>UMT_I	-	-	-	-	-	-	-	-	-	-	-	-	-	novel
	Ref_Crab_Gene_159	Ref_Crab_Transcript_165_615	1.36707	0.0413223	0.713482	UMT_R>UMT_I	-	-	-	-	-	-	-	-	-	-	-	-	-	novel
	Ref_Crab_Gene_160	Ref_Crab_Transcript_166_373	1.21427	0.442579	0.967735	UMT_R>UMT_I	-	-	-	-	-	-	-	-	-	-	-	-	-	novel
	Ref_Crab_Gene_161	Ref_Crab_Transcript_167_416	1.18082	0.726708	1	UMT_R>UMT_I	-	-	-	-	-	-	-	-	-	-	-	-	-	novel
	Ref_Crab_Gene_162	Ref_Crab_Transcript_168_439	-1.42143	0.372947	0.957713	UMT_R<UMT_I	-	-	-	-	-	-	-	-	-	-	-	-	-	novel
	Ref_Crab_Gene_163	Ref_Crab_Transcript_169_402	-4.26249	0.0942029	0.770441	UMT_R<UMT_I	-	-	-	-	-	-	-	-	-	-	-	-	-	novel
	Ref_Crab_Gene_164	Ref_Crab_Transcript_170_2354	-0.393197	0.617763	1	UMT_R<UMT_I	-	-	-	-	-	-	-	-	-	-	-	-	-	novel
	Ref_Crab_Gene_165	Ref_Crab_Transcript_171_864	2.22634	0.00873384	0.570011	UMT_R>UMT_I	-	-	-	-	-	-	-	-	-	-	-	-	-	novel
	Ref_Crab_Gene_166	Ref_Crab_Transcript_172_740	-1.12845	0.438083	0.967735	UMT_R<UMT_I	-	-	-	-	-	-	-	-	-	-	-	-	-	novel
	Ref_Crab_Gene_167	Ref_Crab_Transcript_173_896	1.16723	0.253153	0.860513	UMT_R>UMT_I	-	-	-	-	-	-	-	-	-	-	-	-	-	novel
	Ref_Crab_Gene_168	Ref_Crab_Transcript_174_724	0.111645	0.953267	1	UMT_R>UMT_I	-	-	-	-	-	-	-	-	-	-	-	-	-	novel
	Ref_Crab_Gene_169	Ref_Crab_Transcript_175_1845	-0.450358	0.496533	0.9699	UMT_R<UMT_I	-	-	-	-	-	-	-	-	-	-	-	-	-	novel
	Ref_Crab_Gene_170	Ref_Crab_Transcript_176_564	1.03644	0.324544	0.912339	UMT_R>UMT_I	-	-	-	-	-	-	-	-	-	-	-	-	-	novel
	Ref_Crab_Gene_171	Ref_Crab_Transcript_177_512	0.0918755	1	1	UMT_R>UMT_I	-	-	-	-	-	-	-	-	-	-	-	-	-	novel
	Ref_Crab_Gene_172	Ref_Crab_Transcript_178_1531,Ref_Crab_Transcript_179_1457	-1.62949	0.0418372	0.713482	UMT_R<UMT_I	DAPPUDRAFT_322333	E9GVL9	Putative_uncharacterized_protein	Daphnia_pulex	Eukaryota%Metazoa%Ecdysozoa%Arthropoda%Crustacea%Branchiopoda%Diplostraca%Cladocera%Anomopoda%Daphniidae%Daphnia	-	IPR000816%IPR016125	Peptidase_C15%Peptidase_C15-like	PF01470	Peptidase_C15	-	-	CG32147	known
	Ref_Crab_Gene_173	Ref_Crab_Transcript_180_495	0.491029	0.670342	1	UMT_R>UMT_I	-	-	-	-	-	-	-	-	-	-	-	-	-	novel
	Ref_Crab_Gene_174	Ref_Crab_Transcript_181_660	-0.10713	0.933711	1	UMT_R<UMT_I	-	-	-	-	-	-	-	-	-	-	-	-	-	novel
	Ref_Crab_Gene_175	Ref_Crab_Transcript_182_935	1.56638	0.119582	0.819014	UMT_R>UMT_I	-	-	-	-	-	-	-	-	-	-	-	-	-	novel
	Ref_Crab_Gene_176	Ref_Crab_Transcript_183_508	-0.0325426	1	1	UMT_R<UMT_I	-	-	-	-	-	-	-	-	-	-	-	-	-	novel
	Ref_Crab_Gene_177	Ref_Crab_Transcript_184_524	0.459756	0.600141	1	UMT_R>UMT_I	LRRC49	F7BPM8	Uncharacterized_protein	Monodelphis_domestica	Eukaryota%Metazoa%Chordata%Craniata%Vertebrata%Euteleostomi%Mammalia%Metatheria%Didelphimorphia%Didelphidae%Monodelphis	mdo:100019533	IPR001611%IPR025875	Leu-rich_rpt%Leu-rich_rpt_4	PF12799	LRR_4	PS51450	LRR	CG13708,	known
	Ref_Crab_Gene_178	Ref_Crab_Transcript_185_642	1.71882	0.0910982	0.770441	UMT_R>UMT_I	-	-	-	-	-	-	-	-	-	-	-	-	-	novel
	Ref_Crab_Gene_179	Ref_Crab_Transcript_186_427	0.0627731	1	1	UMT_R>UMT_I	-	-	-	-	-	-	-	-	-	-	-	-	-	novel
	Ref_Crab_Gene_180	Ref_Crab_Transcript_187_846	-0.296018	0.709088	1	UMT_R<UMT_I	-	-	-	-	-	-	-	-	-	-	-	-	-	novel
	Ref_Crab_Gene_181	Ref_Crab_Transcript_188_507	-0.237472	0.884696	1	UMT_R<UMT_I	-	-	-	-	-	-	-	-	-	-	-	-	-	novel
	Ref_Crab_Gene_182	Ref_Crab_Transcript_189_1339	-0.65155	0.477216	0.9699	UMT_R<UMT_I	L798_14124	A0A067QSW5	Geranylgeranyl_pyrophosphate_synthetase	Zootermopsis_nevadensis	Eukaryota%Metazoa%Ecdysozoa%Arthropoda%Hexapoda%Insecta%Pterygota%Neoptera%Orthopteroidea%Dictyoptera%Isoptera%Termopsidae%Zootermopsis	-	-	-	-	-	-	-	quemao,	known
	Ref_Crab_Gene_183	Ref_Crab_Transcript_190_586	0.829819	0.63315	1	UMT_R>UMT_I	-	-	-	-	-	-	-	-	-	-	-	-	-	novel
	Ref_Crab_Gene_184	Ref_Crab_Transcript_191_396	-1.20809	0.521739	0.9699	UMT_R<UMT_I	-	-	-	-	-	-	-	-	-	-	-	-	-	novel
	Ref_Crab_Gene_185	Ref_Crab_Transcript_192_798	-2.4916	0.0295884	0.707519	UMT_R<UMT_I	-	-	-	-	-	-	-	-	-	-	-	-	-	novel
	Ref_Crab_Gene_186	Ref_Crab_Transcript_193_342,Ref_Crab_Transcript_194_459	-0.435356	0.854437	1	UMT_R<UMT_I	-	-	-	-	-	-	-	-	-	-	-	-	-	novel
	Ref_Crab_Gene_187	Ref_Crab_Transcript_195_506	2.29815	0.0182584	0.658529	UMT_R>UMT_I	-	-	-	-	-	-	-	-	-	-	-	-	-	novel
	Ref_Crab_Gene_188	Ref_Crab_Transcript_196_499	1.73993	0.266667	0.860513	UMT_R>UMT_I	-	-	-	-	-	-	-	-	-	-	-	-	-	novel
	Ref_Crab_Gene_189	Ref_Crab_Transcript_197_527	0.964059	0.361697	0.950009	UMT_R>UMT_I	-	D3UA17	Nicotinic_acetylcholine_receptor_subunit_alpha_5	Nasonia_vitripennis	Eukaryota%Metazoa%Ecdysozoa%Arthropoda%Hexapoda%Insecta%Pterygota%Neoptera%Endopterygota%Hymenoptera%Apocrita%Chalcidoidea%Pteromalidae%Pteromalinae%Nasonia	nvi:100123588	IPR027361%IPR006202%IPR006201%IPR006029%IPR018000%IPR002394	Acetylcholine_rcpt_TM%Neur_chan_lig-bd%Neur_channel%Neurotrans-gated_channel_TM%Neurotransmitter_ion_chnl_CS%Nicotinic_acetylcholine_rcpt	PF02931%PF02932	Neur_chan_LBD%Neur_chan_memb	PS00236	NEUROTR_ION_CHANNEL	nicotinic	known
	Ref_Crab_Gene_191	Ref_Crab_Transcript_199_364	-0.269934	1	1	UMT_R<UMT_I	-	-	-	-	-	-	-	-	-	-	-	-	-	novel
	Ref_Crab_Gene_192	Ref_Crab_Transcript_200_825	1.38165	0.0649395	0.750043	UMT_R>UMT_I	AND_004185	W5JI63	Uncharacterized_protein	Anopheles_darlingi	Eukaryota%Metazoa%Ecdysozoa%Arthropoda%Hexapoda%Insecta%Pterygota%Neoptera%Endopterygota%Diptera%Nematocera%Culicoidea%Culicidae%Anophelinae%Anopheles	-	IPR001507	ZP_dom	PF00100	Zona_pellucida	PS51034	ZP_2	CG15020	known
	Ref_Crab_Gene_193	Ref_Crab_Transcript_201_490	0.273926	1	1	UMT_R>UMT_I	-	-	-	-	-	-	-	-	-	-	-	-	-	novel
	Ref_Crab_Gene_194	Ref_Crab_Transcript_202_470	-0.11892	1	1	UMT_R<UMT_I	Blimp-1	D6WJ85	Blimp-1	Tribolium_castaneum	Eukaryota%Metazoa%Ecdysozoa%Arthropoda%Hexapoda%Insecta%Pterygota%Neoptera%Endopterygota%Coleoptera%Polyphaga%Cucujiformia%Tenebrionidae%Tenebrionidae_incertae_sedis%Tribolium	-	IPR001214%IPR007087%IPR015880%IPR013087%IPR016608	SET_dom%Znf_C2H2%Znf_C2H2-like%Znf_C2H2/integrase_DNA-bd%Znf_PRDM1	PF00856%PF00096	SET%zf-C2H2	PS50280%PS00028%PS50157	SET%ZINC_FINGER_C2H2_1%ZINC_FINGER_C2H2_2	Blimp-1,	known
	Ref_Crab_Gene_195	Ref_Crab_Transcript_203_704	1.98074	0.0230912	0.668554	UMT_R>UMT_I	-	-	-	-	-	-	-	-	-	-	-	-	-	novel
	Ref_Crab_Gene_197	Ref_Crab_Transcript_205_401	-0.569347	0.725047	1	UMT_R<UMT_I	-	-	-	-	-	-	-	-	-	-	-	-	-	novel
	Ref_Crab_Gene_198	Ref_Crab_Transcript_206_986	1.40065	0.127301	0.820853	UMT_R>UMT_I	-	-	-	-	-	-	-	-	-	-	-	-	-	novel
	Ref_Crab_Gene_199	Ref_Crab_Transcript_207_591	0.364835	0.686852	1	UMT_R>UMT_I	-	-	-	-	-	-	-	-	-	-	-	-	-	novel
	Ref_Crab_Gene_200	Ref_Crab_Transcript_208_832	1.42978	0.0378783	0.713482	UMT_R>UMT_I	-	-	-	-	-	-	-	-	-	-	-	-	-	novel
	Ref_Crab_Gene_201	Ref_Crab_Transcript_209_949	-0.156845	0.898528	1	UMT_R<UMT_I	-	-	-	-	-	-	-	-	-	-	-	-	-	novel
	Ref_Crab_Gene_202	Ref_Crab_Transcript_210_702	-0.846738	0.497906	0.9699	UMT_R<UMT_I	-	E2FMT2	Patched	Platynereis_dumerilii	Eukaryota%Metazoa%Lophotrochozoa%Annelida%Polychaeta%Palpata%Aciculata%Phyllodocida%Nereididae%Platynereis	-	IPR000731%IPR004766	SSD%TM_rcpt_patched	-	-	PS50156	SSD	patched	known
	Ref_Crab_Gene_203	Ref_Crab_Transcript_211_601	0.284493	0.809946	1	UMT_R>UMT_I	-	-	-	-	-	-	-	-	-	-	-	-	-	novel
	Ref_Crab_Gene_204	Ref_Crab_Transcript_212_324	-0.0727156	1	1	UMT_R<UMT_I	-	-	-	-	-	-	-	-	-	-	-	-	-	novel
	Ref_Crab_Gene_205	Ref_Crab_Transcript_213_565	1.16723	0.253153	0.860513	UMT_R>UMT_I	-	-	-	-	-	-	-	-	-	-	-	-	-	novel
	Ref_Crab_Gene_206	Ref_Crab_Transcript_214_735	-1.31619	0.108433	0.806571	UMT_R<UMT_I	-	-	-	-	-	-	-	-	-	-	-	-	-	novel
	Ref_Crab_Gene_207	Ref_Crab_Transcript_215_358	-0.75364	0.432544	0.967735	UMT_R<UMT_I	-	-	-	-	-	-	-	-	-	-	-	-	-	novel
	Ref_Crab_Gene_208	Ref_Crab_Transcript_216_708	-0.123043	1	1	UMT_R<UMT_I	Rasl12	D3ZLK2	Protein_Rasl12>RAS-like,_family_12_(Predicted)	Rattus_norvegicus	Eukaryota%Metazoa%Chordata%Craniata%Vertebrata%Euteleostomi%Mammalia%Eutheria%Euarchontoglires%Glires%Rodentia%Sciurognathi%Muroidea%Muridae%Murinae%Rattus	rno:315762	IPR027417%IPR005225%IPR001806%IPR020849	P-loop_NTPase%Small_GTP-bd_dom%Small_GTPase%Small_GTPase_Ras	PF00071	Ras	PS51421	RAS	-	known
	Ref_Crab_Gene_209	Ref_Crab_Transcript_217_816	-2.26558	0.00823406	0.570011	UMT_R<UMT_I	-	-	-	-	-	-	-	-	-	-	-	-	-	novel
	Ref_Crab_Gene_210	Ref_Crab_Transcript_218_508	0.791187	1	1	UMT_R>UMT_I	-	-	-	-	-	-	-	-	-	-	-	-	-	novel
	Ref_Crab_Gene_211	Ref_Crab_Transcript_219_384	0.870543	0.207912	0.860513	UMT_R>UMT_I	-	-	-	-	-	-	-	-	-	-	-	-	-	novel
	Ref_Crab_Gene_212	Ref_Crab_Transcript_220_404	-0.11892	1	1	UMT_R<UMT_I	-	-	-	-	-	-	-	-	-	-	-	-	-	novel
	Ref_Crab_Gene_213	Ref_Crab_Transcript_221_395	0.608241	0.385252	0.967735	UMT_R>UMT_I	-	-	-	-	-	-	-	-	-	-	-	-	-	novel
	Ref_Crab_Gene_214	Ref_Crab_Transcript_222_997	0.141423	0.928218	1	UMT_R>UMT_I	-	-	-	-	-	-	-	-	-	-	-	-	-	novel
	Ref_Crab_Gene_215	Ref_Crab_Transcript_223_427,Ref_Crab_Transcript_224_1541	-0.16311	0.870304	1	UMT_R<UMT_I	-	-	-	-	-	-	-	-	-	-	-	-	-	novel
	Ref_Crab_Gene_216	Ref_Crab_Transcript_225_358	1.09118	1	1	UMT_R>UMT_I	-	-	-	-	-	-	-	-	-	-	-	-	-	novel
	Ref_Crab_Gene_217	Ref_Crab_Transcript_226_1137	0.877606	0.217526	0.860513	UMT_R>UMT_I	-	-	-	-	-	-	-	-	-	-	-	-	-	novel
	Ref_Crab_Gene_218	Ref_Crab_Transcript_227_560	0.622914	0.597593	1	UMT_R>UMT_I	HmN_000013900	A0A068X628	Gag_pol_polyprotein	Hymenolepis_microstoma	Eukaryota%Metazoa%Platyhelminthes%Cestoda%Eucestoda%Cyclophyllidea%Hymenolepididae%Hymenolepis	-	-	-	-	-	-	-	-	known
	Ref_Crab_Gene_219	Ref_Crab_Transcript_228_739	0.620965	0.405843	0.967735	UMT_R>UMT_I	-	-	-	-	-	-	-	-	-	-	-	-	-	novel
	Ref_Crab_Gene_220	Ref_Crab_Transcript_229_907	-0.782889	0.358608	0.947486	UMT_R<UMT_I	-	-	-	-	-	-	-	-	-	-	-	-	-	novel
	Ref_Crab_Gene_221	Ref_Crab_Transcript_230_620	0.630236	0.580436	1	UMT_R>UMT_I	-	-	-	-	-	-	-	-	-	-	-	-	-	novel
	Ref_Crab_Gene_222	Ref_Crab_Transcript_231_701	1.39098	0.128197	0.820853	UMT_R>UMT_I	-	-	-	-	-	-	-	-	-	-	-	-	-	novel
	Ref_Crab_Gene_223	Ref_Crab_Transcript_232_461	0.96163	0.769726	1	UMT_R>UMT_I	-	-	-	-	-	-	-	-	-	-	-	-	-	novel
	Ref_Crab_Gene_224	Ref_Crab_Transcript_233_427	-0.0727156	1	1	UMT_R<UMT_I	-	-	-	-	-	-	-	-	-	-	-	-	-	novel
	Ref_Crab_Gene_225	Ref_Crab_Transcript_234_636	-2.90013	0.00977491	0.579767	UMT_R<UMT_I	N332_12635	A0A091SDQ8	Histone-lysine_N-methyltransferase_2C	Mesitornis_unicolor	Eukaryota%Metazoa%Chordata%Craniata%Vertebrata%Euteleostomi%Testudines_+_Archosauria_group%Archosauria%Dinosauria%Saurischia%Theropoda%Coelurosauria%Aves%Neognathae%Gruiformes%Mesitornithidae%Mesitornis	-	-	-	-	-	-	-	-	known
	Ref_Crab_Gene_226	Ref_Crab_Transcript_235_856	0.285125	0.742425	1	UMT_R>UMT_I	ZNF516	F6WWQ3	Uncharacterized_protein	Equus_caballus	Eukaryota%Metazoa%Chordata%Craniata%Vertebrata%Euteleostomi%Mammalia%Eutheria%Laurasiatheria%Perissodactyla%Equidae%Equus	-	IPR007087%IPR015880%IPR013087	Znf_C2H2%Znf_C2H2-like%Znf_C2H2/integrase_DNA-bd	PF00096	zf-C2H2	PS00028%PS50157	ZINC_FINGER_C2H2_1%ZINC_FINGER_C2H2_2	CG8388	known
	Ref_Crab_Gene_227	Ref_Crab_Transcript_236_358	1.12756	0.107336	0.806571	UMT_R>UMT_I	-	-	-	-	-	-	-	-	-	-	-	-	-	novel
	Ref_Crab_Gene_228	Ref_Crab_Transcript_237_1281	-0.52791	0.544247	0.987198	UMT_R<UMT_I	-	-	-	-	-	-	-	-	-	-	-	-	-	novel
	Ref_Crab_Gene_229	Ref_Crab_Transcript_238_363	0.265527	1	1	UMT_R>UMT_I	-	-	-	-	-	-	-	-	-	-	-	-	-	novel
	Ref_Crab_Gene_230	Ref_Crab_Transcript_239_485	0.72751	0.514813	0.9699	UMT_R>UMT_I	-	-	-	-	-	-	-	-	-	-	-	-	-	novel
	Ref_Crab_Gene_231	Ref_Crab_Transcript_240_1158	1.37586	0.114552	0.819014	UMT_R>UMT_I	-	-	-	-	-	-	-	-	-	-	-	-	-	novel
	Ref_Crab_Gene_232	Ref_Crab_Transcript_241_1071	0.512461	0.537803	0.986178	UMT_R>UMT_I	-	-	-	-	-	-	-	-	-	-	-	-	-	novel
	Ref_Crab_Gene_233	Ref_Crab_Transcript_242_690	-0.342252	0.779001	1	UMT_R<UMT_I	-	-	-	-	-	-	-	-	-	-	-	-	-	novel
	Ref_Crab_Gene_234	Ref_Crab_Transcript_243_817	1.71882	0.0910982	0.770441	UMT_R>UMT_I	-	-	-	-	-	-	-	-	-	-	-	-	-	novel
	Ref_Crab_Gene_235	Ref_Crab_Transcript_244_339	0.265527	1	1	UMT_R>UMT_I	Sp-Rt21	W4XIP5	Uncharacterized_protein	Strongylocentrotus_purpuratus	Eukaryota%Metazoa%Echinodermata%Eleutherozoa%Echinozoa%Echinoidea%Euechinoidea%Echinacea%Echinoida%Strongylocentrotidae%Strongylocentrotus	-	IPR000477	RT_dom	PF00078	RVT_1	PS50878	RT_POL	-	known
	Ref_Crab_Gene_236	Ref_Crab_Transcript_245_575	0.861439	0.315146	0.899632	UMT_R>UMT_I	-	-	-	-	-	-	-	-	-	-	-	-	-	novel
	Ref_Crab_Gene_237	Ref_Crab_Transcript_246_620	0.72751	0.514813	0.9699	UMT_R>UMT_I	-	-	-	-	-	-	-	-	-	-	-	-	-	novel
	Ref_Crab_Gene_238	Ref_Crab_Transcript_247_512,Ref_Crab_Transcript_248_760	1.19785	0.130877	0.820853	UMT_R>UMT_I	IscW_ISCW002872	B7PBN0	Galactosyltransferase,_putative	Ixodes_scapularis	Eukaryota%Metazoa%Ecdysozoa%Arthropoda%Chelicerata%Arachnida%Acari%Parasitiformes%Ixodida%Ixodoidea%Ixodidae%Ixodinae%Ixodes	isc:IscW_ISCW002872	IPR002659	Glyco_trans_31	PF01762	Galactosyl_T	-	-	-	known
	Ref_Crab_Gene_239	Ref_Crab_Transcript_249_971	1.61252	0.0837197	0.770441	UMT_R>UMT_I	-	-	-	-	-	-	-	-	-	-	-	-	-	novel
	Ref_Crab_Gene_240	Ref_Crab_Transcript_250_315	0.829819	0.63315	1	UMT_R>UMT_I	-	-	-	-	-	-	-	-	-	-	-	-	-	novel
	Ref_Crab_Gene_241	Ref_Crab_Transcript_251_315	1.18082	0.726708	1	UMT_R>UMT_I	-	-	-	-	-	-	-	-	-	-	-	-	-	novel
	Ref_Crab_Gene_242	Ref_Crab_Transcript_252_417	1.18082	0.726708	1	UMT_R>UMT_I	GKIL_0006	U5QBR1	Peptidase_S9_prolyl_oligopeptidase	Gloeobacter_kilaueensis_JS1	Bacteria%Cyanobacteria%Gloeobacteria%Gloeobacterales%Gloeobacter	glj:GKIL_0006	IPR011042%IPR029058%IPR001375	6-blade_b-propeller_TolB-like%AB_hydrolase%Peptidase_S9	PF00326	Peptidase_S9	-	-	-	known
	Ref_Crab_Gene_243	Ref_Crab_Transcript_253_603	-0.422177	0.769726	1	UMT_R<UMT_I	-	-	-	-	-	-	-	-	-	-	-	-	-	novel
	Ref_Crab_Gene_244	Ref_Crab_Transcript_254_791	-0.682147	0.63315	1	UMT_R<UMT_I	-	-	-	-	-	-	-	-	-	-	-	-	-	novel
	Ref_Crab_Gene_245	Ref_Crab_Transcript_255_514	1.27217	0.115723	0.819014	UMT_R>UMT_I	-	-	-	-	-	-	-	-	-	-	-	-	-	novel
	Ref_Crab_Gene_246	Ref_Crab_Transcript_256_326	4.78905	0.0565217	0.713482	UMT_R>UMT_I	-	-	-	-	-	-	-	-	-	-	-	-	-	novel
	Ref_Crab_Gene_247	Ref_Crab_Transcript_257_598	1.23175	0.390133	0.967735	UMT_R>UMT_I	-	-	-	-	-	-	-	-	-	-	-	-	-	novel
	Ref_Crab_Gene_248	Ref_Crab_Transcript_258_636	-0.821982	0.580436	1	UMT_R<UMT_I	-	-	-	-	-	-	-	-	-	-	-	-	-	novel
	Ref_Crab_Gene_249	Ref_Crab_Transcript_259_1085	0.483574	0.609666	1	UMT_R>UMT_I	WBGene00213790	K7I3L2	Uncharacterized_protein	Caenorhabditis_japonica	Eukaryota%Metazoa%Ecdysozoa%Nematoda%Chromadorea%Rhabditida%Rhabditoidea%Rhabditidae%Peloderinae%Caenorhabditis	-	IPR018347%IPR001148%IPR023561	CAH2%Carbonic_anhydrase_a%Carbonic_anhydrase_a-class	PF00194	Carb_anhydrase	PS51144	ALPHA_CA_2	CG32698,	known
	Ref_Crab_Gene_250	Ref_Crab_Transcript_260_304	-3.57479	0.285714	0.860513	UMT_R<UMT_I	-	-	-	-	-	-	-	-	-	-	-	-	-	novel
	Ref_Crab_Gene_251	Ref_Crab_Transcript_261_305	-0.269934	1	1	UMT_R<UMT_I	-	-	-	-	-	-	-	-	-	-	-	-	-	novel
	Ref_Crab_Gene_252	Ref_Crab_Transcript_262_382	-2.46818	0.12496	0.819014	UMT_R<UMT_I	-	-	-	-	-	-	-	-	-	-	-	-	-	novel
	Ref_Crab_Gene_253	Ref_Crab_Transcript_263_739	-0.540269	0.840166	1	UMT_R<UMT_I	-	-	-	-	-	-	-	-	-	-	-	-	-	novel
	Ref_Crab_Gene_254	Ref_Crab_Transcript_264_445	0.96163	0.769726	1	UMT_R>UMT_I	-	-	-	-	-	-	-	-	-	-	-	-	-	novel
	Ref_Crab_Gene_255	Ref_Crab_Transcript_265_619	0.281726	0.89207	1	UMT_R>UMT_I	-	K7FHE1	Uncharacterized_protein	Pelodiscus_sinensis	Eukaryota%Metazoa%Chordata%Craniata%Vertebrata%Euteleostomi%Testudines_+_Archosauria_group%Testudines%Cryptodira%Trionychoidea%Trionychidae%Pelodiscus	-	IPR007087%IPR015880%IPR013087	Znf_C2H2%Znf_C2H2-like%Znf_C2H2/integrase_DNA-bd	PF00096	zf-C2H2	PS00028%PS50157	ZINC_FINGER_C2H2_1%ZINC_FINGER_C2H2_2	maternal	known
	Ref_Crab_Gene_256	Ref_Crab_Transcript_266_428	-1.51532	0.430642	0.967735	UMT_R<UMT_I	-	-	-	-	-	-	-	-	-	-	-	-	-	novel
	Ref_Crab_Gene_257	Ref_Crab_Transcript_267_705	0.357008	0.71239	1	UMT_R>UMT_I	-	-	-	-	-	-	-	-	-	-	-	-	-	novel
	Ref_Crab_Gene_258	Ref_Crab_Transcript_268_2043	-0.137279	0.834524	1	UMT_R<UMT_I	-	M1T9E5	Akirin	Litopenaeus_vannamei	Eukaryota%Metazoa%Ecdysozoa%Arthropoda%Crustacea%Malacostraca%Eumalacostraca%Eucarida%Decapoda%Dendrobranchiata%Penaeoidea%Penaeidae%Litopenaeus	-	IPR024132	Akirin	-	-	-	-	akirin,	known
	Ref_Crab_Gene_259	Ref_Crab_Transcript_269_1005	-2.34903	0.0237107	0.668554	UMT_R<UMT_I	-	-	-	-	-	-	-	-	-	-	-	-	-	novel
	Ref_Crab_Gene_260	Ref_Crab_Transcript_270_366	-0.477128	0.496921	0.9699	UMT_R<UMT_I	-	-	-	-	-	-	-	-	-	-	-	-	-	novel
	Ref_Crab_Gene_261	Ref_Crab_Transcript_271_1346	0.15458	0.933711	1	UMT_R>UMT_I	-	-	-	-	-	-	-	-	-	-	-	-	-	novel
	Ref_Crab_Gene_262	Ref_Crab_Transcript_272_1095	-0.086283	0.898418	1	UMT_R<UMT_I	-	R4UV65	Uncharacterized_protein	Coptotermes_formosanus	Eukaryota%Metazoa%Ecdysozoa%Arthropoda%Hexapoda%Insecta%Pterygota%Neoptera%Orthopteroidea%Dictyoptera%Isoptera%Rhinotermitidae%Coptotermes	-	IPR029391	MYEOV2	PF15004	MYEOV2	-	-	CG17059	known
	Ref_Crab_Gene_263	Ref_Crab_Transcript_273_454	0.460679	0.508221	0.9699	UMT_R>UMT_I	-	U5ESB8	Uncharacterized_protein	Corethrella_appendiculata	Eukaryota%Metazoa%Ecdysozoa%Arthropoda%Hexapoda%Insecta%Pterygota%Neoptera%Endopterygota%Diptera%Nematocera%Culicoidea%Chaoboridae%Corethrella	-	IPR020373	Ribosomal_S36_mt	PF10937	DUF2638	-	-	CG8446,	known
	Ref_Crab_Gene_264	Ref_Crab_Transcript_274_2835	-0.0906069	0.904111	1	UMT_R<UMT_I	BRAFLDRAFT_92858	C3YGB4	Putative_uncharacterized_protein	Branchiostoma_floridae	Eukaryota%Metazoa%Chordata%Cephalochordata%Branchiostomidae%Branchiostoma	bfo:BRAFLDRAFT_92858	IPR003593%IPR007111%IPR027417%IPR001452	AAA+_ATPase%NACHT_NTPase%P-loop_NTPase%SH3_domain	PF14604	SH3_9	PS50837%PS50002	NACHT%SH3	-	known
	Ref_Crab_Gene_265	Ref_Crab_Transcript_275_635,Ref_Crab_Transcript_276_849	0.444948	0.590644	1	UMT_R>UMT_I	-	-	-	-	-	-	-	-	-	-	-	-	-	novel
	Ref_Crab_Gene_266	Ref_Crab_Transcript_277_995	0.321222	0.695557	1	UMT_R>UMT_I	-	-	-	-	-	-	-	-	-	-	-	-	-	novel
	Ref_Crab_Gene_267	Ref_Crab_Transcript_278_855	0.280584	0.876186	1	UMT_R>UMT_I	-	-	-	-	-	-	-	-	-	-	-	-	-	novel
	Ref_Crab_Gene_268	Ref_Crab_Transcript_279_1219	-0.701103	0.445397	0.9699	UMT_R<UMT_I	-	T1HZ69	Uncharacterized_protein	Rhodnius_prolixus	Eukaryota%Metazoa%Ecdysozoa%Arthropoda%Hexapoda%Insecta%Pterygota%Neoptera%Paraneoptera%Hemiptera%Euhemiptera%Heteroptera%Panheteroptera%Cimicomorpha%Reduviidae%Triatominae%Rhodnius	-	IPR007662%IPR025254	Capsid_sigmaC_reovir%DUF4201	PF13870%PF04582	DUF4201%Reo_sigmaC	-	-	-	known
	Ref_Crab_Gene_269	Ref_Crab_Transcript_280_858	-0.909715	0.431875	0.967735	UMT_R<UMT_I	-	-	-	-	-	-	-	-	-	-	-	-	-	novel
	Ref_Crab_Gene_270	Ref_Crab_Transcript_281_802	-0.136266	0.837101	1	UMT_R<UMT_I	-	-	-	-	-	-	-	-	-	-	-	-	-	novel
	Ref_Crab_Gene_271	Ref_Crab_Transcript_282_1078	-1.014	0.315121	0.899632	UMT_R<UMT_I	-	T1J9D3	Uncharacterized_protein	Strigamia_maritima	Eukaryota%Metazoa%Ecdysozoa%Arthropoda%Myriapoda%Chilopoda%Pleurostigmophora%Geophilomorpha%Linotaeniidae%Strigamia	-	IPR011598	bHLH_dom	PF00010	HLH	PS50888	BHLH	target	known
	Ref_Crab_Gene_272	Ref_Crab_Transcript_283_605	0.96163	0.769726	1	UMT_R>UMT_I	-	-	-	-	-	-	-	-	-	-	-	-	-	novel
	Ref_Crab_Gene_273	Ref_Crab_Transcript_284_414	-0.473423	0.568539	1	UMT_R<UMT_I	-	-	-	-	-	-	-	-	-	-	-	-	-	novel
	Ref_Crab_Gene_274	Ref_Crab_Transcript_285_347	0.791187	1	1	UMT_R>UMT_I	-	-	-	-	-	-	-	-	-	-	-	-	-	novel
	Ref_Crab_Gene_275	Ref_Crab_Transcript_286_442	-0.422177	0.769726	1	UMT_R<UMT_I	-	-	-	-	-	-	-	-	-	-	-	-	-	novel
	Ref_Crab_Gene_276	Ref_Crab_Transcript_287_515	0.132107	1	1	UMT_R>UMT_I	-	-	-	-	-	-	-	-	-	-	-	-	-	novel
	Ref_Crab_Gene_277	Ref_Crab_Transcript_288_390	0.655161	1	1	UMT_R>UMT_I	-	-	-	-	-	-	-	-	-	-	-	-	-	novel
	Ref_Crab_Gene_278	Ref_Crab_Transcript_289_796	1.33462	0.077138	0.770441	UMT_R>UMT_I	-	-	-	-	-	-	-	-	-	-	-	-	-	novel
	Ref_Crab_Gene_279	Ref_Crab_Transcript_290_448	1.20024	0.195166	0.831232	UMT_R>UMT_I	-	-	-	-	-	-	-	-	-	-	-	-	-	novel
	Ref_Crab_Gene_280	Ref_Crab_Transcript_291_441	-4.3163	1.61457e-07	0.000630522	UMT_R<UMT_I	-	I1LXQ4	Uncharacterized_protein	Glycine_max	Eukaryota%Viridiplantae%Streptophyta%Embryophyta%Tracheophyta%Spermatophyta%Magnoliophyta%eudicotyledons%Gunneridae%Pentapetalae%rosids%fabids%Fabales%Fabaceae%Papilionoideae%Phaseoleae%Glycine%Soja	-	-	-	-	-	-	-	-	known
	Ref_Crab_Gene_281	Ref_Crab_Transcript_292_412	-5.03972	9.35738e-10	6.88631e-06	UMT_R<UMT_I	PHAVU_011G120500g	V7AGQ8	Uncharacterized_protein	Phaseolus_vulgaris	Eukaryota%Viridiplantae%Streptophyta%Embryophyta%Tracheophyta%Spermatophyta%Magnoliophyta%eudicotyledons%Gunneridae%Pentapetalae%rosids%fabids%Fabales%Fabaceae%Papilionoideae%Phaseoleae%Phaseolus	pvu:PHAVU_011G120500g	-	-	-	-	-	-	-	known
	Ref_Crab_Gene_282	Ref_Crab_Transcript_293_427	0.428306	0.745855	1	UMT_R>UMT_I	-	-	-	-	-	-	-	-	-	-	-	-	-	novel
	Ref_Crab_Gene_283	Ref_Crab_Transcript_294_668	0.160279	0.806392	1	UMT_R>UMT_I	-	F5A6D9	Ribosomal_protein_L9	Procambarus_clarkii	Eukaryota%Metazoa%Ecdysozoa%Arthropoda%Crustacea%Malacostraca%Eumalacostraca%Eucarida%Decapoda%Pleocyemata%Astacidea%Astacoidea%Cambaridae%Procambarus	-	IPR000702%IPR020040%IPR002359	Ribosomal_L6%Ribosomal_L6_a/b-dom%Ribosomal_L6_CS2	PF00347	Ribosomal_L6	PS00700	RIBOSOMAL_L6_2	ribosomal	known
	Ref_Crab_Gene_284	Ref_Crab_Transcript_295_396	1.61187	0.0781883	0.770441	UMT_R>UMT_I	-	-	-	-	-	-	-	-	-	-	-	-	-	novel
	Ref_Crab_Gene_285	Ref_Crab_Transcript_296_1415	-0.145983	0.889625	1	UMT_R<UMT_I	-	-	-	-	-	-	-	-	-	-	-	-	-	novel
	Ref_Crab_Gene_286	Ref_Crab_Transcript_297_938	0.34187	0.60741	1	UMT_R>UMT_I	-	-	-	-	-	-	-	-	-	-	-	-	-	novel
	Ref_Crab_Gene_287	Ref_Crab_Transcript_298_1040,Ref_Crab_Transcript_299_960	-0.691944	0.612094	1	UMT_R<UMT_I	D910_06061	U4U6H3	Uncharacterized_protein	Dendroctonus_ponderosae	Eukaryota%Metazoa%Ecdysozoa%Arthropoda%Hexapoda%Insecta%Pterygota%Neoptera%Endopterygota%Coleoptera%Polyphaga%Cucujiformia%Curculionidae%Scolytinae%Dendroctonus	-	IPR001930%IPR014782	Peptidase_M1%Peptidase_M1_N	PF01433	Peptidase_M1	-	-	CG14516,	known
	Ref_Crab_Gene_288	Ref_Crab_Transcript_300_1552	1.41527	0.0475189	0.713482	UMT_R>UMT_I	-	-	-	-	-	-	-	-	-	-	-	-	-	novel
	Ref_Crab_Gene_289	Ref_Crab_Transcript_301_482,Ref_Crab_Transcript_302_502	-4.72628	0.0565217	0.713482	UMT_R<UMT_I	PMI13_01510	J3CKS2	Glycosidase	Chryseobacterium_sp._CF314	Bacteria%Bacteroidetes%Flavobacteriia%Flavobacteriales%Flavobacteriaceae%Chryseobacterium	-	IPR006048%IPR015902%IPR013780%IPR006047%IPR013781%IPR017853	A-amylase_b_C%Glyco_hydro_13%Glyco_hydro_13_b%Glyco_hydro_13_cat_dom%Glyco_hydro_catalytic_dom%Glycoside_hydrolase_SF	PF00128%PF02806	Alpha-amylase%Alpha-amylase_C	-	-	maltase	known
	Ref_Crab_Gene_290	Ref_Crab_Transcript_303_505	0.513819	0.481286	0.9699	UMT_R>UMT_I	-	-	-	-	-	-	-	-	-	-	-	-	-	novel
	Ref_Crab_Gene_291	Ref_Crab_Transcript_304_1141	1.41681	0.103178	0.793913	UMT_R>UMT_I	-	-	-	-	-	-	-	-	-	-	-	-	-	novel
	Ref_Crab_Gene_292	Ref_Crab_Transcript_305_916	1.51396	0.0287063	0.707519	UMT_R>UMT_I	-	-	-	-	-	-	-	-	-	-	-	-	-	novel
	Ref_Crab_Gene_293	Ref_Crab_Transcript_306_473,Ref_Crab_Transcript_307_531	0.270715	1	1	UMT_R>UMT_I	-	-	-	-	-	-	-	-	-	-	-	-	-	novel
	Ref_Crab_Gene_294	Ref_Crab_Transcript_308_459,Ref_Crab_Transcript_309_829	0.629143	0.459963	0.9699	UMT_R>UMT_I	LOTGIDRAFT_235389	V4BBB8	Uncharacterized_protein	Lottia_gigantea	Eukaryota%Metazoa%Lophotrochozoa%Mollusca%Gastropoda%Patellogastropoda%Lottioidea%Lottiidae%Lottia	-	IPR023299%IPR018303%IPR006539%IPR008250%IPR001757%IPR023214	ATPase_P-typ_cyto_domN%ATPase_P-typ_P_site%ATPase_P-typ_Plipid-transp%ATPase_P-typ_transduc_dom_A%Cation_transp_P_typ_ATPase%HAD-like_dom	PF00122	E1-E2_ATPase	PS00154	ATPASE_E1_E2	CG4301,	known
	Ref_Crab_Gene_295	Ref_Crab_Transcript_310_1221	0.236667	0.795724	1	UMT_R>UMT_I	-	-	-	-	-	-	-	-	-	-	-	-	-	novel
	Ref_Crab_Gene_296	Ref_Crab_Transcript_311_482	2.18794	0.083497	0.770441	UMT_R>UMT_I	-	-	-	-	-	-	-	-	-	-	-	-	-	novel
	Ref_Crab_Gene_297	Ref_Crab_Transcript_312_593	1.40697	0.0494581	0.713482	UMT_R>UMT_I	-	-	-	-	-	-	-	-	-	-	-	-	-	novel
	Ref_Crab_Gene_298	Ref_Crab_Transcript_313_442	-0.0325426	1	1	UMT_R<UMT_I	-	-	-	-	-	-	-	-	-	-	-	-	-	novel
	Ref_Crab_Gene_299	Ref_Crab_Transcript_314_367,Ref_Crab_Transcript_315_359	-0.691944	0.612094	1	UMT_R<UMT_I	-	-	-	-	-	-	-	-	-	-	-	-	-	novel
	Ref_Crab_Gene_300	Ref_Crab_Transcript_316_715	-0.156845	0.898528	1	UMT_R<UMT_I	-	-	-	-	-	-	-	-	-	-	-	-	-	novel
	Ref_Crab_Gene_301	Ref_Crab_Transcript_317_903	-6.05515	0.000726851	0.254006	UMT_R<UMT_I	-	-	-	-	-	-	-	-	-	-	-	-	-	novel
	Ref_Crab_Gene_302	Ref_Crab_Transcript_318_329	1.09118	1	1	UMT_R>UMT_I	-	-	-	-	-	-	-	-	-	-	-	-	-	novel
	Ref_Crab_Gene_303	Ref_Crab_Transcript_319_406	0.556546	0.542911	0.987198	UMT_R>UMT_I	-	-	-	-	-	-	-	-	-	-	-	-	-	novel
	Ref_Crab_Gene_304	Ref_Crab_Transcript_320_345	0.655161	1	1	UMT_R>UMT_I	-	-	-	-	-	-	-	-	-	-	-	-	-	novel
	Ref_Crab_Gene_305	Ref_Crab_Transcript_321_361	0.791187	1	1	UMT_R>UMT_I	-	O44319	Reverse_transcriptase	Anurida_maritima	Eukaryota%Metazoa%Ecdysozoa%Arthropoda%Hexapoda%Collembola%Poduromorpha%Poduroidea%Neanuridae%Pseudachorutinae%Anurida	-	IPR000477%IPR007087%IPR015880	RT_dom%Znf_C2H2%Znf_C2H2-like	PF00078	RVT_1	PS50878%PS00028%PS50157	RT_POL%ZINC_FINGER_C2H2_1%ZINC_FINGER_C2H2_2	-	known
	Ref_Crab_Gene_306	Ref_Crab_Transcript_322_740	-1.16235	0.324544	0.912339	UMT_R<UMT_I	L798_11103	A0A067R8X4	Fibrillin-2	Zootermopsis_nevadensis	Eukaryota%Metazoa%Ecdysozoa%Arthropoda%Hexapoda%Insecta%Pterygota%Neoptera%Orthopteroidea%Dictyoptera%Isoptera%Termopsidae%Zootermopsis	-	-	-	-	-	-	-	-	known
	Ref_Crab_Gene_307	Ref_Crab_Transcript_323_300	0.791187	1	1	UMT_R>UMT_I	-	-	-	-	-	-	-	-	-	-	-	-	-	novel
	Ref_Crab_Gene_308	Ref_Crab_Transcript_324_1435	0.757017	0.307454	0.888443	UMT_R>UMT_I	-	-	-	-	-	-	-	-	-	-	-	-	-	novel
	Ref_Crab_Gene_309	Ref_Crab_Transcript_325_664,Ref_Crab_Transcript_326_568	0.828613	0.330406	0.915077	UMT_R>UMT_I	-	-	-	-	-	-	-	-	-	-	-	-	-	novel
	Ref_Crab_Gene_310	Ref_Crab_Transcript_327_770	0.72751	0.514813	0.9699	UMT_R>UMT_I	-	-	-	-	-	-	-	-	-	-	-	-	-	novel
	Ref_Crab_Gene_311	Ref_Crab_Transcript_328_616	0.491029	0.670342	1	UMT_R>UMT_I	-	-	-	-	-	-	-	-	-	-	-	-	-	novel
	Ref_Crab_Gene_312	Ref_Crab_Transcript_329_1157	1.01976	0.167512	0.820853	UMT_R>UMT_I	-	-	-	-	-	-	-	-	-	-	-	-	-	novel
	Ref_Crab_Gene_313	Ref_Crab_Transcript_330_826,Ref_Crab_Transcript_331_841	0.756906	0.494712	0.9699	UMT_R>UMT_I	-	X1WJ71	Uncharacterized_protein	Acyrthosiphon_pisum	Eukaryota%Metazoa%Ecdysozoa%Arthropoda%Hexapoda%Insecta%Pterygota%Neoptera%Paraneoptera%Hemiptera%Sternorrhyncha%Aphidiformes%Aphidoidea%Aphididae%Macrosiphini%Acyrthosiphon	-	IPR013162%IPR003961%IPR007110%IPR013783%IPR003598	CD80_C2-set%Fibronectin_type3%Ig-like_dom%Ig-like_fold%Ig_sub2	PF08205	C2-set_2	PS50853%PS50835	FN3%IG_LIKE	-	known
	Ref_Crab_Gene_314	Ref_Crab_Transcript_332_352	-1.51532	0.430642	0.967735	UMT_R<UMT_I	-	-	-	-	-	-	-	-	-	-	-	-	-	novel
	Ref_Crab_Gene_315	Ref_Crab_Transcript_333_342	1.62664	0.658385	1	UMT_R>UMT_I	-	-	-	-	-	-	-	-	-	-	-	-	-	novel
	Ref_Crab_Gene_316	Ref_Crab_Transcript_334_418	0.460936	0.672306	1	UMT_R>UMT_I	-	-	-	-	-	-	-	-	-	-	-	-	-	novel
	Ref_Crab_Gene_317	Ref_Crab_Transcript_335_654	0.714592	0.413309	0.967735	UMT_R>UMT_I	-	-	-	-	-	-	-	-	-	-	-	-	-	novel
	Ref_Crab_Gene_318	Ref_Crab_Transcript_336_593	1.26211	0.174456	0.820853	UMT_R>UMT_I	-	-	-	-	-	-	-	-	-	-	-	-	-	novel
	Ref_Crab_Gene_319	Ref_Crab_Transcript_337_1301	-0.178696	0.790371	1	UMT_R<UMT_I	-	-	-	-	-	-	-	-	-	-	-	-	-	novel
	Ref_Crab_Gene_320	Ref_Crab_Transcript_338_522	0.464514	0.550667	0.99336	UMT_R>UMT_I	-	-	-	-	-	-	-	-	-	-	-	-	-	novel
	Ref_Crab_Gene_321	Ref_Crab_Transcript_339_308	-1.51532	0.430642	0.967735	UMT_R<UMT_I	-	-	-	-	-	-	-	-	-	-	-	-	-	novel
	Ref_Crab_Gene_322	Ref_Crab_Transcript_340_930	-1.08948	0.102784	0.793383	UMT_R<UMT_I	-	-	-	-	-	-	-	-	-	-	-	-	-	novel
	Ref_Crab_Gene_323	Ref_Crab_Transcript_341_400	0.270715	1	1	UMT_R>UMT_I	-	-	-	-	-	-	-	-	-	-	-	-	-	novel
	Ref_Crab_Gene_324	Ref_Crab_Transcript_342_1736	-1.20971	0.121234	0.819014	UMT_R<UMT_I	-	-	-	-	-	-	-	-	-	-	-	-	-	novel
	Ref_Crab_Gene_325	Ref_Crab_Transcript_343_1101	0.102068	1	1	UMT_R>UMT_I	-	-	-	-	-	-	-	-	-	-	-	-	-	novel
	Ref_Crab_Gene_326	Ref_Crab_Transcript_344_2237	-1.32756	0.0798878	0.770441	UMT_R<UMT_I	-	-	-	-	-	-	-	-	-	-	-	-	-	novel
	Ref_Crab_Gene_327	Ref_Crab_Transcript_345_575	2.39333	0.00507411	0.518099	UMT_R>UMT_I	-	-	-	-	-	-	-	-	-	-	-	-	-	novel
	Ref_Crab_Gene_328	Ref_Crab_Transcript_346_604	0.273926	1	1	UMT_R>UMT_I	-	-	-	-	-	-	-	-	-	-	-	-	-	novel
	Ref_Crab_Gene_329	Ref_Crab_Transcript_347_566	-1.65799	0.148066	0.820853	UMT_R<UMT_I	KGM_15178	G6DLQ4	Uncharacterized_protein	Danaus_plexippus	Eukaryota%Metazoa%Ecdysozoa%Arthropoda%Hexapoda%Insecta%Pterygota%Neoptera%Endopterygota%Lepidoptera%Glossata%Ditrysia%Papilionoidea%Nymphalidae%Danainae%Danaini%Danaina%Danaus%Danaus	-	IPR001828%IPR019594%IPR001320%IPR001508%IPR028082	ANF_lig-bd_rcpt%Glu_rcpt_Glu/Gly-bd%Iontro_glu_rcpt%NMDA_rcpt%Peripla_BP_I	PF01094%PF00060%PF10613	ANF_receptor%Lig_chan%Lig_chan-Glu_bd	-	-	glutamate	known
	Ref_Crab_Gene_330	Ref_Crab_Transcript_348_325	1.48729	0.521739	0.9699	UMT_R>UMT_I	-	-	-	-	-	-	-	-	-	-	-	-	-	novel
	Ref_Crab_Gene_331	Ref_Crab_Transcript_349_873	0.696302	0.419933	0.967735	UMT_R>UMT_I	-	-	-	-	-	-	-	-	-	-	-	-	-	novel
	Ref_Crab_Gene_332	Ref_Crab_Transcript_350_1657	-0.180929	0.827709	1	UMT_R<UMT_I	-	-	-	-	-	-	-	-	-	-	-	-	-	novel
	Ref_Crab_Gene_333	Ref_Crab_Transcript_351_855	0.980401	0.298081	0.881838	UMT_R>UMT_I	-	-	-	-	-	-	-	-	-	-	-	-	-	novel
	Ref_Crab_Gene_334	Ref_Crab_Transcript_352_312	-1.51532	0.430642	0.967735	UMT_R<UMT_I	-	-	-	-	-	-	-	-	-	-	-	-	-	novel
	Ref_Crab_Gene_335	Ref_Crab_Transcript_353_356	-0.269934	1	1	UMT_R<UMT_I	-	-	-	-	-	-	-	-	-	-	-	-	-	novel
	Ref_Crab_Gene_336	Ref_Crab_Transcript_354_853	0.00734881	1	1	UMT_R>UMT_I	-	-	-	-	-	-	-	-	-	-	-	-	-	novel
	Ref_Crab_Gene_337	Ref_Crab_Transcript_355_539	-2.28236	0.186957	0.820853	UMT_R<UMT_I	-	-	-	-	-	-	-	-	-	-	-	-	-	novel
	Ref_Crab_Gene_338	Ref_Crab_Transcript_356_503	0.59833	0.545468	0.987198	UMT_R>UMT_I	-	-	-	-	-	-	-	-	-	-	-	-	-	novel
	Ref_Crab_Gene_339	Ref_Crab_Transcript_357_524	-0.654381	0.726708	1	UMT_R<UMT_I	-	-	-	-	-	-	-	-	-	-	-	-	-	novel
	Ref_Crab_Gene_340	Ref_Crab_Transcript_358_346	-0.261382	0.84754	1	UMT_R<UMT_I	-	-	-	-	-	-	-	-	-	-	-	-	-	novel
	Ref_Crab_Gene_341	Ref_Crab_Transcript_359_1565	0.665263	0.374637	0.957713	UMT_R>UMT_I	-	-	-	-	-	-	-	-	-	-	-	-	-	novel
	Ref_Crab_Gene_342	Ref_Crab_Transcript_360_462	1.6162	0.251568	0.860513	UMT_R>UMT_I	-	-	-	-	-	-	-	-	-	-	-	-	-	novel
	Ref_Crab_Gene_343	Ref_Crab_Transcript_361_331	1.61366	0.11546	0.819014	UMT_R>UMT_I	-	-	-	-	-	-	-	-	-	-	-	-	-	novel
	Ref_Crab_Gene_344	Ref_Crab_Transcript_362_344,Ref_Crab_Transcript_363_362	-3.04913	0.52381	0.9699	UMT_R<UMT_I	-	-	-	-	-	-	-	-	-	-	-	-	-	novel
	Ref_Crab_Gene_345	Ref_Crab_Transcript_364_1024	-1.18577	0.15817	0.820853	UMT_R<UMT_I	-	-	-	-	-	-	-	-	-	-	-	-	-	novel
	Ref_Crab_Gene_346	Ref_Crab_Transcript_365_482	0.74148	0.497906	0.9699	UMT_R>UMT_I	-	-	-	-	-	-	-	-	-	-	-	-	-	novel
	Ref_Crab_Gene_347	Ref_Crab_Transcript_366_573	1.09471	0.170178	0.820853	UMT_R>UMT_I	-	-	-	-	-	-	-	-	-	-	-	-	-	novel
	Ref_Crab_Gene_348	Ref_Crab_Transcript_367_316	-3.04913	0.52381	0.9699	UMT_R<UMT_I	-	-	-	-	-	-	-	-	-	-	-	-	-	novel
	Ref_Crab_Gene_349	Ref_Crab_Transcript_368_642	-0.855188	0.236316	0.860513	UMT_R<UMT_I	-	-	-	-	-	-	-	-	-	-	-	-	-	novel
	Ref_Crab_Gene_350	Ref_Crab_Transcript_369_624,Ref_Crab_Transcript_370_570	-0.328829	0.745262	1	UMT_R<UMT_I	-	-	-	-	-	-	-	-	-	-	-	-	-	novel
	Ref_Crab_Gene_351	Ref_Crab_Transcript_371_591	0.158608	1	1	UMT_R>UMT_I	-	-	-	-	-	-	-	-	-	-	-	-	-	novel
	Ref_Crab_Gene_352	Ref_Crab_Transcript_372_540	-0.269934	1	1	UMT_R<UMT_I	DAPPUDRAFT_303110	E9FSL8	Putative_uncharacterized_protein	Daphnia_pulex	Eukaryota%Metazoa%Ecdysozoa%Arthropoda%Crustacea%Branchiopoda%Diplostraca%Cladocera%Anomopoda%Daphniidae%Daphnia	-	IPR008946%IPR000536%IPR001723%IPR001628%IPR013088	Nucl_hormone_rcpt_ligand-bd%Nucl_hrmn_rcpt_lig-bd_core%Str_hrmn_rcpt%Znf_hrmn_rcpt%Znf_NHR/GATA	PF00104%PF00105	Hormone_recep%zf-C4	PS00031%PS51030	NUCLEAR_REC_DBD_1%NUCLEAR_REC_DBD_2	hormone	known
	Ref_Crab_Gene_353	Ref_Crab_Transcript_373_308	0.791187	1	1	UMT_R>UMT_I	-	-	-	-	-	-	-	-	-	-	-	-	-	novel
	Ref_Crab_Gene_354	Ref_Crab_Transcript_374_484	0.678043	0.542974	0.987198	UMT_R>UMT_I	-	-	-	-	-	-	-	-	-	-	-	-	-	novel
	Ref_Crab_Gene_355	Ref_Crab_Transcript_375_311	0.255727	1	1	UMT_R>UMT_I	-	-	-	-	-	-	-	-	-	-	-	-	-	novel
	Ref_Crab_Gene_356	Ref_Crab_Transcript_376_647	2.25317	0.00877551	0.570011	UMT_R>UMT_I	-	-	-	-	-	-	-	-	-	-	-	-	-	novel
	Ref_Crab_Gene_357	Ref_Crab_Transcript_377_411	-0.672629	0.769726	1	UMT_R<UMT_I	-	-	-	-	-	-	-	-	-	-	-	-	-	novel
	Ref_Crab_Gene_358	Ref_Crab_Transcript_378_318	0.265527	1	1	UMT_R>UMT_I	-	-	-	-	-	-	-	-	-	-	-	-	-	novel
	Ref_Crab_Gene_359	Ref_Crab_Transcript_379_666	-0.924288	0.167961	0.820853	UMT_R<UMT_I	-	-	-	-	-	-	-	-	-	-	-	-	-	novel
	Ref_Crab_Gene_360	Ref_Crab_Transcript_380_372	-3.04913	0.52381	0.9699	UMT_R<UMT_I	-	-	-	-	-	-	-	-	-	-	-	-	-	novel
	Ref_Crab_Gene_361	Ref_Crab_Transcript_381_542	-1.60724	0.266667	0.860513	UMT_R<UMT_I	-	-	-	-	-	-	-	-	-	-	-	-	-	novel
	Ref_Crab_Gene_362	Ref_Crab_Transcript_382_365	-2.06903	0.186957	0.820853	UMT_R<UMT_I	-	A0A023F6R6	Putative_endonuclease-reverse_transcriptase	Triatoma_infestans	Eukaryota%Metazoa%Ecdysozoa%Arthropoda%Hexapoda%Insecta%Pterygota%Neoptera%Paraneoptera%Hemiptera%Euhemiptera%Heteroptera%Panheteroptera%Cimicomorpha%Reduviidae%Triatominae%Triatoma	-	-	-	-	-	-	-	-	known
	Ref_Crab_Gene_363	Ref_Crab_Transcript_383_311	0.230242	1	1	UMT_R>UMT_I	-	-	-	-	-	-	-	-	-	-	-	-	-	novel
	Ref_Crab_Gene_364	Ref_Crab_Transcript_384_468	-0.269934	1	1	UMT_R<UMT_I	-	-	-	-	-	-	-	-	-	-	-	-	-	novel
	Ref_Crab_Gene_365	Ref_Crab_Transcript_385_1332	0.833767	0.301975	0.884165	UMT_R>UMT_I	-	-	-	-	-	-	-	-	-	-	-	-	-	novel
	Ref_Crab_Gene_366	Ref_Crab_Transcript_386_506	-0.672629	0.769726	1	UMT_R<UMT_I	-	-	-	-	-	-	-	-	-	-	-	-	-	novel
	Ref_Crab_Gene_367	Ref_Crab_Transcript_387_429	0.380644	0.631262	1	UMT_R>UMT_I	-	-	-	-	-	-	-	-	-	-	-	-	-	novel
	Ref_Crab_Gene_368	Ref_Crab_Transcript_388_729	-1.00955	0.173025	0.820853	UMT_R<UMT_I	-	-	-	-	-	-	-	-	-	-	-	-	-	novel
	Ref_Crab_Gene_369	Ref_Crab_Transcript_389_308	0.255727	1	1	UMT_R>UMT_I	-	-	-	-	-	-	-	-	-	-	-	-	-	novel
	Ref_Crab_Gene_370	Ref_Crab_Transcript_390_356	0.230242	1	1	UMT_R>UMT_I	-	-	-	-	-	-	-	-	-	-	-	-	-	novel
	Ref_Crab_Gene_371	Ref_Crab_Transcript_391_978	1.3895	0.0801106	0.770441	UMT_R>UMT_I	-	-	-	-	-	-	-	-	-	-	-	-	-	novel
	Ref_Crab_Gene_372	Ref_Crab_Transcript_392_302	1.25503	0.219277	0.860513	UMT_R>UMT_I	-	-	-	-	-	-	-	-	-	-	-	-	-	novel
	Ref_Crab_Gene_373	Ref_Crab_Transcript_393_455	-2.06903	0.186957	0.820853	UMT_R<UMT_I	-	-	-	-	-	-	-	-	-	-	-	-	-	novel
	Ref_Crab_Gene_374	Ref_Crab_Transcript_394_400	2.45587	0.0729734	0.770441	UMT_R>UMT_I	-	-	-	-	-	-	-	-	-	-	-	-	-	novel
	Ref_Crab_Gene_375	Ref_Crab_Transcript_395_510	0.270715	1	1	UMT_R>UMT_I	-	-	-	-	-	-	-	-	-	-	-	-	-	novel
	Ref_Crab_Gene_376	Ref_Crab_Transcript_396_418	0.0918755	1	1	UMT_R>UMT_I	-	-	-	-	-	-	-	-	-	-	-	-	-	novel
	Ref_Crab_Gene_377	Ref_Crab_Transcript_397_1955	-0.40399	0.617172	1	UMT_R<UMT_I	-	-	-	-	-	-	-	-	-	-	-	-	-	novel
	Ref_Crab_Gene_378	Ref_Crab_Transcript_398_434	0.655161	1	1	UMT_R>UMT_I	-	-	-	-	-	-	-	-	-	-	-	-	-	novel
	Ref_Crab_Gene_379	Ref_Crab_Transcript_399_936	1.75452	0.0275041	0.707519	UMT_R>UMT_I	-	-	-	-	-	-	-	-	-	-	-	-	-	novel
	Ref_Crab_Gene_380	Ref_Crab_Transcript_400_321	-0.11892	1	1	UMT_R<UMT_I	-	-	-	-	-	-	-	-	-	-	-	-	-	novel
	Ref_Crab_Gene_381	Ref_Crab_Transcript_401_1434	-0.802178	0.224737	0.860513	UMT_R<UMT_I	-	-	-	-	-	-	-	-	-	-	-	-	-	novel
	Ref_Crab_Gene_382	Ref_Crab_Transcript_402_605	-1.51873	0.180372	0.820853	UMT_R<UMT_I	-	-	-	-	-	-	-	-	-	-	-	-	-	novel
	Ref_Crab_Gene_383	Ref_Crab_Transcript_403_2620	-0.295803	0.700494	1	UMT_R<UMT_I	L798_02581	A0A067QG80	Nischarin	Zootermopsis_nevadensis	Eukaryota%Metazoa%Ecdysozoa%Arthropoda%Hexapoda%Insecta%Pterygota%Neoptera%Orthopteroidea%Dictyoptera%Isoptera%Termopsidae%Zootermopsis	-	-	-	-	-	-	-	CG11807,	known
	Ref_Crab_Gene_384	Ref_Crab_Transcript_404_443	0.630236	0.580436	1	UMT_R>UMT_I	-	-	-	-	-	-	-	-	-	-	-	-	-	novel
	Ref_Crab_Gene_385	Ref_Crab_Transcript_405_320	4.22995	0.161491	0.820853	UMT_R>UMT_I	-	-	-	-	-	-	-	-	-	-	-	-	-	novel
	Ref_Crab_Gene_386	Ref_Crab_Transcript_406_319	0.928494	0.390133	0.967735	UMT_R>UMT_I	-	-	-	-	-	-	-	-	-	-	-	-	-	novel
	Ref_Crab_Gene_387	Ref_Crab_Transcript_407_396	1.18082	0.726708	1	UMT_R>UMT_I	-	-	-	-	-	-	-	-	-	-	-	-	-	novel
	Ref_Crab_Gene_388	Ref_Crab_Transcript_408_777	-1.17982	0.190995	0.820853	UMT_R<UMT_I	-	-	-	-	-	-	-	-	-	-	-	-	-	novel
	Ref_Crab_Gene_389	Ref_Crab_Transcript_409_334	2.01627	0.430642	0.967735	UMT_R>UMT_I	-	T1HR57	Uncharacterized_protein	Rhodnius_prolixus	Eukaryota%Metazoa%Ecdysozoa%Arthropoda%Hexapoda%Insecta%Pterygota%Neoptera%Paraneoptera%Hemiptera%Euhemiptera%Heteroptera%Panheteroptera%Cimicomorpha%Reduviidae%Triatominae%Rhodnius	-	-	-	-	-	-	-	-	known
	Ref_Crab_Gene_390	Ref_Crab_Transcript_410_408	-0.605209	1	1	UMT_R<UMT_I	Dyak\GE14365	B4PAS7	GE14365	Drosophila_yakuba	Eukaryota%Metazoa%Ecdysozoa%Arthropoda%Hexapoda%Insecta%Pterygota%Neoptera%Endopterygota%Diptera%Brachycera%Muscomorpha%Ephydroidea%Drosophilidae%Drosophila%Sophophora	dya:Dyak_GE14365	IPR018490%IPR000595%IPR005821%IPR003938%IPR003967%IPR014710	cNMP-bd-like%cNMP-bd_dom%Ion_trans_dom%K_chnl_volt-dep_EAG/ELK/ERG%K_chnl_volt-dep_ERG%RmlC-like_jellyroll	PF00027%PF00520	cNMP_binding%Ion_trans	PS50042	CNMP_BINDING_3	seizure,	known
	Ref_Crab_Gene_391	Ref_Crab_Transcript_411_418	-0.496331	0.7999	1	UMT_R<UMT_I	-	-	-	-	-	-	-	-	-	-	-	-	-	novel
	Ref_Crab_Gene_392	Ref_Crab_Transcript_412_306	1.09118	1	1	UMT_R>UMT_I	-	-	-	-	-	-	-	-	-	-	-	-	-	novel
	Ref_Crab_Gene_393	Ref_Crab_Transcript_413_379	-0.957638	0.521739	0.9699	UMT_R<UMT_I	-	-	-	-	-	-	-	-	-	-	-	-	-	novel
	Ref_Crab_Gene_394	Ref_Crab_Transcript_414_302	-3.57479	0.285714	0.860513	UMT_R<UMT_I	-	-	-	-	-	-	-	-	-	-	-	-	-	novel
	Ref_Crab_Gene_395	Ref_Crab_Transcript_415_903	-1.51873	0.180372	0.820853	UMT_R<UMT_I	CAPTEDRAFT_210518	R7VF90	Uncharacterized_protein	Capitella_teleta	Eukaryota%Metazoa%Lophotrochozoa%Annelida%Polychaeta%Scolecida%Capitellida%Capitellidae%Capitella	-	-	-	-	-	-	-	-	known
	Ref_Crab_Gene_396	Ref_Crab_Transcript_416_864	-0.375441	0.63273	1	UMT_R<UMT_I	-	J9M634	Uncharacterized_protein	Acyrthosiphon_pisum	Eukaryota%Metazoa%Ecdysozoa%Arthropoda%Hexapoda%Insecta%Pterygota%Neoptera%Paraneoptera%Hemiptera%Sternorrhyncha%Aphidiformes%Aphidoidea%Aphididae%Macrosiphini%Acyrthosiphon	-	IPR006578	MADF-dom	PF10545	MADF_DNA_bdg	PS51029	MADF	-	known
	Ref_Crab_Gene_397	Ref_Crab_Transcript_417_461	-1.80429	0.0837197	0.770441	UMT_R<UMT_I	-	-	-	-	-	-	-	-	-	-	-	-	-	novel
	Ref_Crab_Gene_398	Ref_Crab_Transcript_418_454	1.21427	0.442579	0.967735	UMT_R>UMT_I	-	-	-	-	-	-	-	-	-	-	-	-	-	novel
	Ref_Crab_Gene_399	Ref_Crab_Transcript_419_408	1.71882	0.0910982	0.770441	UMT_R>UMT_I	-	H9JXE0	Uncharacterized_protein	Bombyx_mori	Eukaryota%Metazoa%Ecdysozoa%Arthropoda%Hexapoda%Insecta%Pterygota%Neoptera%Endopterygota%Lepidoptera%Glossata%Ditrysia%Bombycoidea%Bombycidae%Bombycinae%Bombyx	bmor:101738126	IPR007110%IPR013783%IPR003598	Ig-like_dom%Ig-like_fold%Ig_sub2	-	-	PS50835	IG_LIKE	dpr6,	known
	Ref_Crab_Gene_400	Ref_Crab_Transcript_420_376	0.854918	0.426125	0.967735	UMT_R>UMT_I	-	-	-	-	-	-	-	-	-	-	-	-	-	novel
	Ref_Crab_Gene_401	Ref_Crab_Transcript_421_461	-0.654381	0.726708	1	UMT_R<UMT_I	-	-	-	-	-	-	-	-	-	-	-	-	-	novel
	Ref_Crab_Gene_402	Ref_Crab_Transcript_422_419	-2.63277	0.084472	0.770441	UMT_R<UMT_I	-	-	-	-	-	-	-	-	-	-	-	-	-	novel
	Ref_Crab_Gene_403	Ref_Crab_Transcript_423_305	-0.605209	1	1	UMT_R<UMT_I	-	-	-	-	-	-	-	-	-	-	-	-	-	novel
	Ref_Crab_Gene_404	Ref_Crab_Transcript_424_593	-1.34296	0.21179	0.860513	UMT_R<UMT_I	-	-	-	-	-	-	-	-	-	-	-	-	-	novel
	Ref_Crab_Gene_405	Ref_Crab_Transcript_425_491	0.464706	0.700311	1	UMT_R>UMT_I	-	-	-	-	-	-	-	-	-	-	-	-	-	novel
	Ref_Crab_Gene_406	Ref_Crab_Transcript_426_337	-0.957638	0.521739	0.9699	UMT_R<UMT_I	-	-	-	-	-	-	-	-	-	-	-	-	-	novel
	Ref_Crab_Gene_407	Ref_Crab_Transcript_427_515	0.651746	0.573302	1	UMT_R>UMT_I	-	-	-	-	-	-	-	-	-	-	-	-	-	novel
	Ref_Crab_Gene_408	Ref_Crab_Transcript_428_817	-1.35152	0.219277	0.860513	UMT_R<UMT_I	-	-	-	-	-	-	-	-	-	-	-	-	-	novel
	Ref_Crab_Gene_409	Ref_Crab_Transcript_429_369	-0.269934	1	1	UMT_R<UMT_I	-	-	-	-	-	-	-	-	-	-	-	-	-	novel
	Ref_Crab_Gene_410	Ref_Crab_Transcript_430_305	-3.04913	0.52381	0.9699	UMT_R<UMT_I	-	-	-	-	-	-	-	-	-	-	-	-	-	novel
	Ref_Crab_Gene_411	Ref_Crab_Transcript_431_445	1.1807	0.205414	0.855827	UMT_R>UMT_I	-	-	-	-	-	-	-	-	-	-	-	-	-	novel
	Ref_Crab_Gene_412	Ref_Crab_Transcript_432_390	0.850627	0.431875	0.967735	UMT_R>UMT_I	-	-	-	-	-	-	-	-	-	-	-	-	-	novel
	Ref_Crab_Gene_413	Ref_Crab_Transcript_433_329	2.01627	0.430642	0.967735	UMT_R>UMT_I	-	-	-	-	-	-	-	-	-	-	-	-	-	novel
	Ref_Crab_Gene_414	Ref_Crab_Transcript_434_393	1.18082	0.726708	1	UMT_R>UMT_I	-	-	-	-	-	-	-	-	-	-	-	-	-	novel
	Ref_Crab_Gene_415	Ref_Crab_Transcript_435_497	-1.2661	0.253153	0.860513	UMT_R<UMT_I	-	-	-	-	-	-	-	-	-	-	-	-	-	novel
	Ref_Crab_Gene_416	Ref_Crab_Transcript_436_490	-0.287634	1	1	UMT_R<UMT_I	-	-	-	-	-	-	-	-	-	-	-	-	-	novel
	Ref_Crab_Gene_417	Ref_Crab_Transcript_437_683	0.380559	0.732196	1	UMT_R>UMT_I	-	-	-	-	-	-	-	-	-	-	-	-	-	novel
	Ref_Crab_Gene_418	Ref_Crab_Transcript_438_488	-0.531421	0.597593	1	UMT_R<UMT_I	-	-	-	-	-	-	-	-	-	-	-	-	-	novel
	Ref_Crab_Gene_419	Ref_Crab_Transcript_439_467	-0.667631	0.405182	0.967735	UMT_R<UMT_I	-	-	-	-	-	-	-	-	-	-	-	-	-	novel
	Ref_Crab_Gene_420	Ref_Crab_Transcript_440_662	-0.468972	0.701513	1	UMT_R<UMT_I	-	-	-	-	-	-	-	-	-	-	-	-	-	novel
	Ref_Crab_Gene_421	Ref_Crab_Transcript_441_411	1.12666	0.283653	0.860513	UMT_R>UMT_I	-	-	-	-	-	-	-	-	-	-	-	-	-	novel
	Ref_Crab_Gene_422	Ref_Crab_Transcript_442_895	1.72631	0.01172	0.603797	UMT_R>UMT_I	-	-	-	-	-	-	-	-	-	-	-	-	-	novel
	Ref_Crab_Gene_423	Ref_Crab_Transcript_443_422	3.54905	0.0141459	0.603797	UMT_R>UMT_I	-	-	-	-	-	-	-	-	-	-	-	-	-	novel
	Ref_Crab_Gene_424	Ref_Crab_Transcript_444_399	0.0234746	1	1	UMT_R>UMT_I	-	-	-	-	-	-	-	-	-	-	-	-	-	novel
	Ref_Crab_Gene_425	Ref_Crab_Transcript_445_349	1.62664	0.658385	1	UMT_R>UMT_I	-	-	-	-	-	-	-	-	-	-	-	-	-	novel
	Ref_Crab_Gene_426	Ref_Crab_Transcript_446_305	0.265527	1	1	UMT_R>UMT_I	-	-	-	-	-	-	-	-	-	-	-	-	-	novel
	Ref_Crab_Gene_427	Ref_Crab_Transcript_447_537	0.0797043	1	1	UMT_R>UMT_I	-	-	-	-	-	-	-	-	-	-	-	-	-	novel
	Ref_Crab_Gene_428	Ref_Crab_Transcript_448_368	-3.57479	0.285714	0.860513	UMT_R<UMT_I	-	-	-	-	-	-	-	-	-	-	-	-	-	novel
	Ref_Crab_Gene_429	Ref_Crab_Transcript_449_309	-3.04913	0.52381	0.9699	UMT_R<UMT_I	-	-	-	-	-	-	-	-	-	-	-	-	-	novel
	Ref_Crab_Gene_430	Ref_Crab_Transcript_450_389	0.69257	0.488687	0.9699	UMT_R>UMT_I	-	-	-	-	-	-	-	-	-	-	-	-	-	novel
	Ref_Crab_Gene_431	Ref_Crab_Transcript_451_376	1.09118	1	1	UMT_R>UMT_I	LOC100167441	J9M6X8	Uncharacterized_protein	Acyrthosiphon_pisum	Eukaryota%Metazoa%Ecdysozoa%Arthropoda%Hexapoda%Insecta%Pterygota%Neoptera%Paraneoptera%Hemiptera%Sternorrhyncha%Aphidiformes%Aphidoidea%Aphididae%Macrosiphini%Acyrthosiphon	-	IPR000477%IPR021896	RT_dom%Transposase_37	PF00078%PF12017	RVT_1%Tnp_P_element	PS50878	RT_POL	-	known
	Ref_Crab_Gene_432	Ref_Crab_Transcript_452_575	-2.06903	0.186957	0.820853	UMT_R<UMT_I	-	-	-	-	-	-	-	-	-	-	-	-	-	novel
	Ref_Crab_Gene_433	Ref_Crab_Transcript_453_475	0.829819	0.63315	1	UMT_R>UMT_I	-	-	-	-	-	-	-	-	-	-	-	-	-	novel
	Ref_Crab_Gene_434	Ref_Crab_Transcript_454_604	-1.36404	0.283653	0.860513	UMT_R<UMT_I	-	-	-	-	-	-	-	-	-	-	-	-	-	novel
	Ref_Crab_Gene_435	Ref_Crab_Transcript_455_451	0.0918755	1	1	UMT_R>UMT_I	-	-	-	-	-	-	-	-	-	-	-	-	-	novel
	Ref_Crab_Gene_436	Ref_Crab_Transcript_456_1134	0.470191	0.575777	1	UMT_R>UMT_I	-	-	-	-	-	-	-	-	-	-	-	-	-	novel
	Ref_Crab_Gene_437	Ref_Crab_Transcript_457_370	0.577184	1	1	UMT_R>UMT_I	-	-	-	-	-	-	-	-	-	-	-	-	-	novel
	Ref_Crab_Gene_438	Ref_Crab_Transcript_458_428	1.09118	1	1	UMT_R>UMT_I	-	-	-	-	-	-	-	-	-	-	-	-	-	novel
	Ref_Crab_Gene_439	Ref_Crab_Transcript_459_358	-1.81857	0.282609	0.860513	UMT_R<UMT_I	-	-	-	-	-	-	-	-	-	-	-	-	-	novel
	Ref_Crab_Gene_440	Ref_Crab_Transcript_460_316	1.09118	1	1	UMT_R>UMT_I	-	-	-	-	-	-	-	-	-	-	-	-	-	novel
	Ref_Crab_Gene_441	Ref_Crab_Transcript_461_561	0.850627	0.431875	0.967735	UMT_R>UMT_I	-	-	-	-	-	-	-	-	-	-	-	-	-	novel
	Ref_Crab_Gene_442	Ref_Crab_Transcript_462_464	-1.20809	0.521739	0.9699	UMT_R<UMT_I	-	-	-	-	-	-	-	-	-	-	-	-	-	novel
	Ref_Crab_Gene_443	Ref_Crab_Transcript_463_400	0.255727	1	1	UMT_R>UMT_I	-	-	-	-	-	-	-	-	-	-	-	-	-	novel
	Ref_Crab_Gene_444	Ref_Crab_Transcript_464_488	-0.287634	1	1	UMT_R<UMT_I	Sp-RtL_26	W4Y5A2	Uncharacterized_protein	Strongylocentrotus_purpuratus	Eukaryota%Metazoa%Echinodermata%Eleutherozoa%Echinozoa%Echinoidea%Euechinoidea%Echinacea%Echinoida%Strongylocentrotidae%Strongylocentrotus	-	IPR000477	RT_dom	PF00078	RVT_1	PS50878	RT_POL	-	known
	Ref_Crab_Gene_445	Ref_Crab_Transcript_465_302	0.464706	0.700311	1	UMT_R>UMT_I	-	-	-	-	-	-	-	-	-	-	-	-	-	novel
	Ref_Crab_Gene_446	Ref_Crab_Transcript_466_383	1.18082	0.726708	1	UMT_R>UMT_I	-	-	-	-	-	-	-	-	-	-	-	-	-	novel
	Ref_Crab_Gene_447	Ref_Crab_Transcript_467_446	-1.04884	0.165779	0.820853	UMT_R<UMT_I	-	-	-	-	-	-	-	-	-	-	-	-	-	novel
	Ref_Crab_Gene_448	Ref_Crab_Transcript_468_387	2.32274	0.282609	0.860513	UMT_R>UMT_I	-	-	-	-	-	-	-	-	-	-	-	-	-	novel
	Ref_Crab_Gene_449	Ref_Crab_Transcript_469_418	2.30739	0.0999758	0.782061	UMT_R>UMT_I	-	-	-	-	-	-	-	-	-	-	-	-	-	novel
	Ref_Crab_Gene_450	Ref_Crab_Transcript_470_688	0.415197	0.763627	1	UMT_R>UMT_I	-	-	-	-	-	-	-	-	-	-	-	-	-	novel
	Ref_Crab_Gene_451	Ref_Crab_Transcript_471_330	1.78173	0.189984	0.820853	UMT_R>UMT_I	-	-	-	-	-	-	-	-	-	-	-	-	-	novel
	Ref_Crab_Gene_452	Ref_Crab_Transcript_472_404	1.09118	1	1	UMT_R>UMT_I	-	-	-	-	-	-	-	-	-	-	-	-	-	novel
	Ref_Crab_Gene_453	Ref_Crab_Transcript_473_303	-3.95923	0.161491	0.820853	UMT_R<UMT_I	-	-	-	-	-	-	-	-	-	-	-	-	-	novel
	Ref_Crab_Gene_454	Ref_Crab_Transcript_474_405	-0.11892	1	1	UMT_R<UMT_I	-	-	-	-	-	-	-	-	-	-	-	-	-	novel
	Ref_Crab_Gene_455	Ref_Crab_Transcript_475_505	0.678043	0.542974	0.987198	UMT_R>UMT_I	-	-	-	-	-	-	-	-	-	-	-	-	-	novel
	Ref_Crab_Gene_456	Ref_Crab_Transcript_476_513	2.93219	0.0222081	0.661049	UMT_R>UMT_I	-	-	-	-	-	-	-	-	-	-	-	-	-	novel
	Ref_Crab_Gene_458	Ref_Crab_Transcript_478_636	1.54576	0.23879	0.860513	UMT_R>UMT_I	-	-	-	-	-	-	-	-	-	-	-	-	-	novel
	Ref_Crab_Gene_459	Ref_Crab_Transcript_479_385	3.14284	0.0399705	0.713482	UMT_R>UMT_I	-	-	-	-	-	-	-	-	-	-	-	-	-	novel
	Ref_Crab_Gene_460	Ref_Crab_Transcript_480_564	0.0234746	1	1	UMT_R>UMT_I	-	-	-	-	-	-	-	-	-	-	-	-	-	novel
	Ref_Crab_Gene_461	Ref_Crab_Transcript_481_319	-0.691944	0.612094	1	UMT_R<UMT_I	-	-	-	-	-	-	-	-	-	-	-	-	-	novel
	Ref_Crab_Gene_462	Ref_Crab_Transcript_482_514,Ref_Crab_Transcript_483_673	-0.917926	0.343208	0.928618	UMT_R<UMT_I	L798_02459	A0A067QGX8	Dipeptidase	Zootermopsis_nevadensis	Eukaryota%Metazoa%Ecdysozoa%Arthropoda%Hexapoda%Insecta%Pterygota%Neoptera%Orthopteroidea%Dictyoptera%Isoptera%Termopsidae%Zootermopsis	-	-	-	-	-	-	-	CG6154,	known
	Ref_Crab_Gene_463	Ref_Crab_Transcript_484_477	0.0627731	1	1	UMT_R>UMT_I	-	-	-	-	-	-	-	-	-	-	-	-	-	novel
	Ref_Crab_Gene_464	Ref_Crab_Transcript_485_467	1.03644	0.324544	0.912339	UMT_R>UMT_I	-	-	-	-	-	-	-	-	-	-	-	-	-	novel
	Ref_Crab_Gene_465	Ref_Crab_Transcript_486_577	0.829819	0.63315	1	UMT_R>UMT_I	-	-	-	-	-	-	-	-	-	-	-	-	-	novel
	Ref_Crab_Gene_466	Ref_Crab_Transcript_487_773	1.18082	0.726708	1	UMT_R>UMT_I	-	-	-	-	-	-	-	-	-	-	-	-	-	novel
	Ref_Crab_Gene_467	Ref_Crab_Transcript_488_302	-0.189862	1	1	UMT_R<UMT_I	-	-	-	-	-	-	-	-	-	-	-	-	-	novel
	Ref_Crab_Gene_468	Ref_Crab_Transcript_489_1027	0.821877	0.393996	0.967735	UMT_R>UMT_I	-	-	-	-	-	-	-	-	-	-	-	-	-	novel
	Ref_Crab_Gene_469	Ref_Crab_Transcript_490_354	-1.51532	0.430642	0.967735	UMT_R<UMT_I	-	-	-	-	-	-	-	-	-	-	-	-	-	novel
	Ref_Crab_Gene_470	Ref_Crab_Transcript_491_376	1.50023	0.146765	0.820853	UMT_R>UMT_I	-	-	-	-	-	-	-	-	-	-	-	-	-	novel
	Ref_Crab_Gene_471	Ref_Crab_Transcript_492_405	-1.13087	0.658385	1	UMT_R<UMT_I	-	-	-	-	-	-	-	-	-	-	-	-	-	novel
	Ref_Crab_Gene_472	Ref_Crab_Transcript_493_731	0.0627731	1	1	UMT_R>UMT_I	-	-	-	-	-	-	-	-	-	-	-	-	-	novel
	Ref_Crab_Gene_473	Ref_Crab_Transcript_494_370	-3.95923	0.161491	0.820853	UMT_R<UMT_I	PST_3694	A4VQR6	Tetrathionate_reductase_subunit_C	Pseudomonas_stutzeri_(strain_A1501)	Bacteria%Proteobacteria%Gammaproteobacteria%Pseudomonadales%Pseudomonadaceae%Pseudomonas	psa:PST_3694	IPR005614	NrfD_fam	PF03916	NrfD	-	-	-	known
	Ref_Crab_Gene_474	Ref_Crab_Transcript_495_827	-0.696951	0.494712	0.9699	UMT_R<UMT_I	LOC102361685	H3A3N2	Uncharacterized_protein	Latimeria_chalumnae	Eukaryota%Metazoa%Chordata%Craniata%Vertebrata%Euteleostomi%Coelacanthiformes%Coelacanthidae%Latimeria	lcm:102361685	IPR013320%IPR001759	ConA-like_dom%Pentaxin	PF00354	Pentaxin	-	-	-	known
	Ref_Crab_Gene_475	Ref_Crab_Transcript_496_563	1.39098	0.128197	0.820853	UMT_R>UMT_I	-	-	-	-	-	-	-	-	-	-	-	-	-	novel
	Ref_Crab_Gene_476	Ref_Crab_Transcript_497_334	-3.04913	0.52381	0.9699	UMT_R<UMT_I	L798_02718	A0A067RNK3	MAM_domain-containing_glycosylphosphatidylinositol_anchor_protein_1	Zootermopsis_nevadensis	Eukaryota%Metazoa%Ecdysozoa%Arthropoda%Hexapoda%Insecta%Pterygota%Neoptera%Orthopteroidea%Dictyoptera%Isoptera%Termopsidae%Zootermopsis	-	-	-	-	-	-	-	-	known
	Ref_Crab_Gene_477	Ref_Crab_Transcript_498_472	-2.06903	0.186957	0.820853	UMT_R<UMT_I	LOC100165198	J9K0A6	Uncharacterized_protein	Acyrthosiphon_pisum	Eukaryota%Metazoa%Ecdysozoa%Arthropoda%Hexapoda%Insecta%Pterygota%Neoptera%Paraneoptera%Hemiptera%Sternorrhyncha%Aphidiformes%Aphidoidea%Aphididae%Macrosiphini%Acyrthosiphon	-	IPR013320%IPR000998	ConA-like_dom%MAM_dom	PF00629	MAM	PS50060	MAM_2	-	known
	Ref_Crab_Gene_478	Ref_Crab_Transcript_499_342	0.230242	1	1	UMT_R>UMT_I	-	-	-	-	-	-	-	-	-	-	-	-	-	novel
	Ref_Crab_Gene_479	Ref_Crab_Transcript_500_447	1.95484	0.191276	0.820853	UMT_R>UMT_I	-	-	-	-	-	-	-	-	-	-	-	-	-	novel
	Ref_Crab_Gene_480	Ref_Crab_Transcript_501_654	1.80349	0.146765	0.820853	UMT_R>UMT_I	-	-	-	-	-	-	-	-	-	-	-	-	-	novel
	Ref_Crab_Gene_481	Ref_Crab_Transcript_502_375	-2.06903	0.186957	0.820853	UMT_R<UMT_I	-	-	-	-	-	-	-	-	-	-	-	-	-	novel
	Ref_Crab_Gene_482	Ref_Crab_Transcript_503_377	-0.269934	1	1	UMT_R<UMT_I	-	-	-	-	-	-	-	-	-	-	-	-	-	novel
	Ref_Crab_Gene_483	Ref_Crab_Transcript_504_305	-0.282994	1	1	UMT_R<UMT_I	-	-	-	-	-	-	-	-	-	-	-	-	-	novel
	Ref_Crab_Gene_484	Ref_Crab_Transcript_505_553	-0.369289	0.732196	1	UMT_R<UMT_I	-	-	-	-	-	-	-	-	-	-	-	-	-	novel
	Ref_Crab_Gene_485	Ref_Crab_Transcript_506_646	-0.220437	1	1	UMT_R<UMT_I	-	-	-	-	-	-	-	-	-	-	-	-	-	novel
	Ref_Crab_Gene_486	Ref_Crab_Transcript_507_469	-0.569347	0.725047	1	UMT_R<UMT_I	-	-	-	-	-	-	-	-	-	-	-	-	-	novel
	Ref_Crab_Gene_487	Ref_Crab_Transcript_508_629	0.928494	0.390133	0.967735	UMT_R>UMT_I	-	-	-	-	-	-	-	-	-	-	-	-	-	novel
	Ref_Crab_Gene_488	Ref_Crab_Transcript_509_594	-0.691944	0.612094	1	UMT_R<UMT_I	-	-	-	-	-	-	-	-	-	-	-	-	-	novel
	Ref_Crab_Gene_489	Ref_Crab_Transcript_510_484	1.36084	0.0676678	0.765436	UMT_R>UMT_I	BRAFLDRAFT_127740	C3YQ66	Putative_uncharacterized_protein	Branchiostoma_floridae	Eukaryota%Metazoa%Chordata%Cephalochordata%Branchiostomidae%Branchiostoma	bfo:BRAFLDRAFT_127740	IPR011042%IPR001258%IPR013017%IPR000720	6-blade_b-propeller_TolB-like%NHL_repeat%NHL_repeat_subgr%Pep_amidat_mOase	PF01436	NHL	PS51125	NHL	Peptidyl-alpha-hydroxyglycine-alpha-amidating	known
	Ref_Crab_Gene_490	Ref_Crab_Transcript_511_396	-1.20809	0.521739	0.9699	UMT_R<UMT_I	-	-	-	-	-	-	-	-	-	-	-	-	-	novel
	Ref_Crab_Gene_491	Ref_Crab_Transcript_512_493	1.54243	0.0522529	0.713482	UMT_R>UMT_I	Y956_06656	A0A091W5L9	Uncharacterized_protein	Nipponia_nippon	Eukaryota%Metazoa%Chordata%Craniata%Vertebrata%Euteleostomi%Testudines_+_Archosauria_group%Archosauria%Dinosauria%Saurischia%Theropoda%Coelurosauria%Aves%Neognathae%Ciconiiformes%Threskiornithidae%Nipponia	-	-	-	-	-	-	-	-	known
	Ref_Crab_Gene_492	Ref_Crab_Transcript_513_646	-0.287634	1	1	UMT_R<UMT_I	-	-	-	-	-	-	-	-	-	-	-	-	-	novel
	Ref_Crab_Gene_493	Ref_Crab_Transcript_514_409	3.84031	0.285714	0.860513	UMT_R>UMT_I	-	-	-	-	-	-	-	-	-	-	-	-	-	novel
	Ref_Crab_Gene_494	Ref_Crab_Transcript_515_536	5.35652	0.00922396	0.570011	UMT_R>UMT_I	-	-	-	-	-	-	-	-	-	-	-	-	-	novel
	Ref_Crab_Gene_495	Ref_Crab_Transcript_516_519,Ref_Crab_Transcript_517_353	-1.77183	0.191276	0.820853	UMT_R<UMT_I	KGM_20101	G6D6L6	Endonuclease-reverse_transcriptase	Danaus_plexippus	Eukaryota%Metazoa%Ecdysozoa%Arthropoda%Hexapoda%Insecta%Pterygota%Neoptera%Endopterygota%Lepidoptera%Glossata%Ditrysia%Papilionoidea%Nymphalidae%Danainae%Danaini%Danaina%Danaus%Danaus	-	IPR000477	RT_dom	PF00078	RVT_1	PS50878	RT_POL	-	known
	Ref_Crab_Gene_496	Ref_Crab_Transcript_518_363	0.791187	1	1	UMT_R>UMT_I	-	-	-	-	-	-	-	-	-	-	-	-	-	novel
	Ref_Crab_Gene_497	Ref_Crab_Transcript_519_370	-0.957638	0.521739	0.9699	UMT_R<UMT_I	-	-	-	-	-	-	-	-	-	-	-	-	-	novel
	Ref_Crab_Gene_498	Ref_Crab_Transcript_520_415	1.35305	0.180372	0.820853	UMT_R>UMT_I	-	-	-	-	-	-	-	-	-	-	-	-	-	novel
	Ref_Crab_Gene_499	Ref_Crab_Transcript_521_438	1.62664	0.658385	1	UMT_R>UMT_I	-	-	-	-	-	-	-	-	-	-	-	-	-	novel
	Ref_Crab_Gene_500	Ref_Crab_Transcript_522_510	-0.189862	1	1	UMT_R<UMT_I	-	-	-	-	-	-	-	-	-	-	-	-	-	novel
	Ref_Crab_Gene_501	Ref_Crab_Transcript_523_629,Ref_Crab_Transcript_524_393	0.270715	1	1	UMT_R>UMT_I	-	-	-	-	-	-	-	-	-	-	-	-	-	novel
	Ref_Crab_Gene_502	Ref_Crab_Transcript_525_499	2.30137	0.06403	0.74448	UMT_R>UMT_I	-	-	-	-	-	-	-	-	-	-	-	-	-	novel
	Ref_Crab_Gene_503	Ref_Crab_Transcript_526_649	-1.23637	0.333681	0.915077	UMT_R<UMT_I	-	-	-	-	-	-	-	-	-	-	-	-	-	novel
	Ref_Crab_Gene_504	Ref_Crab_Transcript_527_386	-0.237472	0.884696	1	UMT_R<UMT_I	-	-	-	-	-	-	-	-	-	-	-	-	-	novel
	Ref_Crab_Gene_505	Ref_Crab_Transcript_528_541	0.829819	0.63315	1	UMT_R>UMT_I	-	X1WZ84	Uncharacterized_protein	Acyrthosiphon_pisum	Eukaryota%Metazoa%Ecdysozoa%Arthropoda%Hexapoda%Insecta%Pterygota%Neoptera%Paraneoptera%Hemiptera%Sternorrhyncha%Aphidiformes%Aphidoidea%Aphididae%Macrosiphini%Acyrthosiphon	-	IPR027806	HARBI1_dom	PF13359	DDE_Tnp_4	-	-	-	known
	Ref_Crab_Gene_506	Ref_Crab_Transcript_529_317	0.265527	1	1	UMT_R>UMT_I	-	-	-	-	-	-	-	-	-	-	-	-	-	novel
	Ref_Crab_Gene_507	Ref_Crab_Transcript_530_799	-0.531421	0.597593	1	UMT_R<UMT_I	-	-	-	-	-	-	-	-	-	-	-	-	-	novel
	Ref_Crab_Gene_508	Ref_Crab_Transcript_531_1034	-0.984193	0.298081	0.881838	UMT_R<UMT_I	-	-	-	-	-	-	-	-	-	-	-	-	-	novel
	Ref_Crab_Gene_509	Ref_Crab_Transcript_532_364	-0.605209	1	1	UMT_R<UMT_I	-	-	-	-	-	-	-	-	-	-	-	-	-	novel
	Ref_Crab_Gene_510	Ref_Crab_Transcript_533_470	-0.605209	1	1	UMT_R<UMT_I	-	-	-	-	-	-	-	-	-	-	-	-	-	novel
	Ref_Crab_Gene_511	Ref_Crab_Transcript_534_492	-0.123043	1	1	UMT_R<UMT_I	-	-	-	-	-	-	-	-	-	-	-	-	-	novel
	Ref_Crab_Gene_512	Ref_Crab_Transcript_535_309	-4.26249	0.0942029	0.770441	UMT_R<UMT_I	-	-	-	-	-	-	-	-	-	-	-	-	-	novel
	Ref_Crab_Gene_513	Ref_Crab_Transcript_536_335	3.84031	0.285714	0.860513	UMT_R>UMT_I	-	-	-	-	-	-	-	-	-	-	-	-	-	novel
	Ref_Crab_Gene_514	Ref_Crab_Transcript_537_390	-0.189862	1	1	UMT_R<UMT_I	-	-	-	-	-	-	-	-	-	-	-	-	-	novel
	Ref_Crab_Gene_515	Ref_Crab_Transcript_538_351	0.255727	1	1	UMT_R>UMT_I	-	-	-	-	-	-	-	-	-	-	-	-	-	novel
	Ref_Crab_Gene_516	Ref_Crab_Transcript_539_666,Ref_Crab_Transcript_540_364	-0.821982	0.580436	1	UMT_R<UMT_I	-	-	-	-	-	-	-	-	-	-	-	-	-	novel
	Ref_Crab_Gene_517	Ref_Crab_Transcript_541_345	0.265527	1	1	UMT_R>UMT_I	-	-	-	-	-	-	-	-	-	-	-	-	-	novel
	Ref_Crab_Gene_518	Ref_Crab_Transcript_542_516,Ref_Crab_Transcript_543_447	-2.63277	0.084472	0.770441	UMT_R<UMT_I	-	-	-	-	-	-	-	-	-	-	-	-	-	novel
	Ref_Crab_Gene_519	Ref_Crab_Transcript_544_499	1.73993	0.266667	0.860513	UMT_R>UMT_I	-	-	-	-	-	-	-	-	-	-	-	-	-	novel
	Ref_Crab_Gene_520	Ref_Crab_Transcript_545_1107	-0.499649	0.595081	1	UMT_R<UMT_I	-	-	-	-	-	-	-	-	-	-	-	-	-	novel
	Ref_Crab_Gene_521	Ref_Crab_Transcript_546_393	0.655161	1	1	UMT_R>UMT_I	-	-	-	-	-	-	-	-	-	-	-	-	-	novel
	Ref_Crab_Gene_522	Ref_Crab_Transcript_547_501	-0.189862	1	1	UMT_R<UMT_I	-	-	-	-	-	-	-	-	-	-	-	-	-	novel
	Ref_Crab_Gene_523	Ref_Crab_Transcript_548_436	-0.435356	0.854437	1	UMT_R<UMT_I	-	-	-	-	-	-	-	-	-	-	-	-	-	novel
	Ref_Crab_Gene_524	Ref_Crab_Transcript_549_323	-0.269934	1	1	UMT_R<UMT_I	-	-	-	-	-	-	-	-	-	-	-	-	-	novel
	Ref_Crab_Gene_525	Ref_Crab_Transcript_550_360	-3.57479	0.285714	0.860513	UMT_R<UMT_I	-	-	-	-	-	-	-	-	-	-	-	-	-	novel
	Ref_Crab_Gene_526	Ref_Crab_Transcript_551_355	-0.507639	0.48744	0.9699	UMT_R<UMT_I	-	-	-	-	-	-	-	-	-	-	-	-	-	novel
	Ref_Crab_Gene_527	Ref_Crab_Transcript_552_399	0.114298	1	1	UMT_R>UMT_I	-	-	-	-	-	-	-	-	-	-	-	-	-	novel
	Ref_Crab_Gene_528	Ref_Crab_Transcript_553_501	2.7903	0.084472	0.770441	UMT_R>UMT_I	-	-	-	-	-	-	-	-	-	-	-	-	-	novel
	Ref_Crab_Gene_529	Ref_Crab_Transcript_554_962	-0.189862	1	1	UMT_R<UMT_I	-	T1JW51	Uncharacterized_protein	Tetranychus_urticae	Eukaryota%Metazoa%Ecdysozoa%Arthropoda%Chelicerata%Arachnida%Acari%Acariformes%Trombidiformes%Prostigmata%Eleutherengona%Raphignathae%Tetranychoidea%Tetranychidae%Tetranychus	-	IPR014830	Glycolipid_transfer_prot_dom	PF08718	GLTP	-	-	CG30392	known
	Ref_Crab_Gene_530	Ref_Crab_Transcript_555_788	1.23966	0.119726	0.819014	UMT_R>UMT_I	-	-	-	-	-	-	-	-	-	-	-	-	-	novel
	Ref_Crab_Gene_531	Ref_Crab_Transcript_556_515	1.08526	0.137771	0.820853	UMT_R>UMT_I	-	-	-	-	-	-	-	-	-	-	-	-	-	novel
	Ref_Crab_Gene_532	Ref_Crab_Transcript_557_504	-2.91448	0.0399705	0.713482	UMT_R<UMT_I	-	-	-	-	-	-	-	-	-	-	-	-	-	novel
	Ref_Crab_Gene_533	Ref_Crab_Transcript_558_420	-0.672629	0.769726	1	UMT_R<UMT_I	-	-	-	-	-	-	-	-	-	-	-	-	-	novel
	Ref_Crab_Gene_534	Ref_Crab_Transcript_559_474	2.79014	0.00383276	0.475071	UMT_R>UMT_I	-	-	-	-	-	-	-	-	-	-	-	-	-	novel
	Ref_Crab_Gene_535	Ref_Crab_Transcript_560_336	-0.885966	0.585507	1	UMT_R<UMT_I	-	-	-	-	-	-	-	-	-	-	-	-	-	novel
	Ref_Crab_Gene_536	Ref_Crab_Transcript_561_694	1.42918	0.333681	0.915077	UMT_R>UMT_I	-	-	-	-	-	-	-	-	-	-	-	-	-	novel
	Ref_Crab_Gene_537	Ref_Crab_Transcript_562_555	-4.26249	0.0942029	0.770441	UMT_R<UMT_I	-	-	-	-	-	-	-	-	-	-	-	-	-	novel
	Ref_Crab_Gene_538	Ref_Crab_Transcript_563_427	-0.124482	1	1	UMT_R<UMT_I	-	-	-	-	-	-	-	-	-	-	-	-	-	novel
	Ref_Crab_Gene_539	Ref_Crab_Transcript_564_432	0.630236	0.580436	1	UMT_R>UMT_I	-	-	-	-	-	-	-	-	-	-	-	-	-	novel
	Ref_Crab_Gene_541	Ref_Crab_Transcript_566_508	-1.13087	0.658385	1	UMT_R<UMT_I	-	-	-	-	-	-	-	-	-	-	-	-	-	novel
	Ref_Crab_Gene_542	Ref_Crab_Transcript_567_639	-0.540269	0.840166	1	UMT_R<UMT_I	TMEM123	Q8N131	Porimin>Keratinocytes-associated_transmembrane_protein_3>Pro-oncosis_receptor_inducing_membrane_injury>Transmembrane_protein_123	Homo_sapiens	Eukaryota%Metazoa%Chordata%Craniata%Vertebrata%Euteleostomi%Mammalia%Eutheria%Euarchontoglires%Primates%Haplorrhini%Catarrhini%Hominidae%Homo	hsa:114908	IPR007947	CD164_MGC24	-	-	-	-	-	known
	Ref_Crab_Gene_543	Ref_Crab_Transcript_568_347	1.09118	1	1	UMT_R>UMT_I	-	-	-	-	-	-	-	-	-	-	-	-	-	novel
	Ref_Crab_Gene_544	Ref_Crab_Transcript_569_389	-3.57479	0.285714	0.860513	UMT_R<UMT_I	-	-	-	-	-	-	-	-	-	-	-	-	-	novel
	Ref_Crab_Gene_545	Ref_Crab_Transcript_570_335	-0.269934	1	1	UMT_R<UMT_I	-	-	-	-	-	-	-	-	-	-	-	-	-	novel
	Ref_Crab_Gene_546	Ref_Crab_Transcript_571_313	-2.7503	0.0167826	0.643659	UMT_R<UMT_I	-	-	-	-	-	-	-	-	-	-	-	-	-	novel
	Ref_Crab_Gene_547	Ref_Crab_Transcript_572_642	-0.189862	1	1	UMT_R<UMT_I	-	-	-	-	-	-	-	-	-	-	-	-	-	novel
	Ref_Crab_Gene_548	Ref_Crab_Transcript_573_344	3.84031	0.285714	0.860513	UMT_R>UMT_I	-	-	-	-	-	-	-	-	-	-	-	-	-	novel
	Ref_Crab_Gene_549	Ref_Crab_Transcript_574_592	1.17569	0.142605	0.820853	UMT_R>UMT_I	-	-	-	-	-	-	-	-	-	-	-	-	-	novel
	Ref_Crab_Gene_550	Ref_Crab_Transcript_575_373	1.69251	0.0237518	0.66926	UMT_R>UMT_I	-	-	-	-	-	-	-	-	-	-	-	-	-	novel
	Ref_Crab_Gene_551	Ref_Crab_Transcript_576_308	-3.04913	0.52381	0.9699	UMT_R<UMT_I	-	-	-	-	-	-	-	-	-	-	-	-	-	novel
	Ref_Crab_Gene_552	Ref_Crab_Transcript_577_457	3.14284	0.0399705	0.713482	UMT_R>UMT_I	-	-	-	-	-	-	-	-	-	-	-	-	-	novel
	Ref_Crab_Gene_553	Ref_Crab_Transcript_578_303	-0.059162	1	1	UMT_R<UMT_I	-	-	-	-	-	-	-	-	-	-	-	-	-	novel
	Ref_Crab_Gene_554	Ref_Crab_Transcript_579_1079	0.651746	0.573302	1	UMT_R>UMT_I	-	-	-	-	-	-	-	-	-	-	-	-	-	novel
	Ref_Crab_Gene_555	Ref_Crab_Transcript_580_859	-1.5665	0.183672	0.820853	UMT_R<UMT_I	-	-	-	-	-	-	-	-	-	-	-	-	-	novel
	Ref_Crab_Gene_556	Ref_Crab_Transcript_581_344	1.40065	0.127301	0.820853	UMT_R>UMT_I	-	-	-	-	-	-	-	-	-	-	-	-	-	novel
	Ref_Crab_Gene_557	Ref_Crab_Transcript_582_342	1.42918	0.333681	0.915077	UMT_R>UMT_I	-	-	-	-	-	-	-	-	-	-	-	-	-	novel
	Ref_Crab_Gene_558	Ref_Crab_Transcript_583_450	-0.672629	0.769726	1	UMT_R<UMT_I	-	-	-	-	-	-	-	-	-	-	-	-	-	novel
	Ref_Crab_Gene_559	Ref_Crab_Transcript_584_638	0.0627731	1	1	UMT_R>UMT_I	-	-	-	-	-	-	-	-	-	-	-	-	-	novel
	Ref_Crab_Gene_560	Ref_Crab_Transcript_585_374	4.78905	0.0565217	0.713482	UMT_R>UMT_I	-	-	-	-	-	-	-	-	-	-	-	-	-	novel
	Ref_Crab_Gene_561	Ref_Crab_Transcript_586_672	1.67269	0.0668461	0.757991	UMT_R>UMT_I	-	-	-	-	-	-	-	-	-	-	-	-	-	novel
	Ref_Crab_Gene_562	Ref_Crab_Transcript_587_425	1.18082	0.726708	1	UMT_R>UMT_I	-	-	-	-	-	-	-	-	-	-	-	-	-	novel
	Ref_Crab_Gene_563	Ref_Crab_Transcript_588_385	-0.287634	1	1	UMT_R<UMT_I	-	-	-	-	-	-	-	-	-	-	-	-	-	novel
	Ref_Crab_Gene_564	Ref_Crab_Transcript_589_532	0.273926	1	1	UMT_R>UMT_I	-	-	-	-	-	-	-	-	-	-	-	-	-	novel
	Ref_Crab_Gene_565	Ref_Crab_Transcript_590_419	0.265527	1	1	UMT_R>UMT_I	-	-	-	-	-	-	-	-	-	-	-	-	-	novel
	Ref_Crab_Gene_566	Ref_Crab_Transcript_591_325	-1.51532	0.430642	0.967735	UMT_R<UMT_I	-	A0A090XC29	Putative_rex1-1b_fr	Ixodes_ricinus	Eukaryota%Metazoa%Ecdysozoa%Arthropoda%Chelicerata%Arachnida%Acari%Parasitiformes%Ixodida%Ixodoidea%Ixodidae%Ixodinae%Ixodes	-	-	-	-	-	-	-	-	known
	Ref_Crab_Gene_567	Ref_Crab_Transcript_592_315	3.84031	0.285714	0.860513	UMT_R>UMT_I	X975_15960	A0A087U3C0	Unconventionnal_myosin-X	Stegodyphus_mimosarum	Eukaryota%Metazoa%Ecdysozoa%Arthropoda%Chelicerata%Arachnida%Araneae%Araneomorphae%Entelegynae%Eresoidea%Eresidae%Stegodyphus	-	-	-	-	-	-	-	myosin	known
	Ref_Crab_Gene_568	Ref_Crab_Transcript_593_429	1.09118	1	1	UMT_R>UMT_I	-	-	-	-	-	-	-	-	-	-	-	-	-	novel
	Ref_Crab_Gene_569	Ref_Crab_Transcript_594_534	-4.9121	0.0347826	0.713482	UMT_R<UMT_I	-	-	-	-	-	-	-	-	-	-	-	-	-	novel
	Ref_Crab_Gene_570	Ref_Crab_Transcript_595_321,Ref_Crab_Transcript_596_510	-0.957638	0.521739	0.9699	UMT_R<UMT_I	N300_08661	A0A091HL38	Uncharacterized_protein	Calypte_anna	Eukaryota%Metazoa%Chordata%Craniata%Vertebrata%Euteleostomi%Testudines_+_Archosauria_group%Archosauria%Dinosauria%Saurischia%Theropoda%Coelurosauria%Aves%Neognathae%Trochiliformes%Trochilidae%Calypte	-	-	-	-	-	-	-	-	known
	Ref_Crab_Gene_571	Ref_Crab_Transcript_597_416	0.829819	0.63315	1	UMT_R>UMT_I	-	-	-	-	-	-	-	-	-	-	-	-	-	novel
	Ref_Crab_Gene_572	Ref_Crab_Transcript_598_464	1.18082	0.726708	1	UMT_R>UMT_I	-	-	-	-	-	-	-	-	-	-	-	-	-	novel
	Ref_Crab_Gene_573	Ref_Crab_Transcript_599_323	0.791187	1	1	UMT_R>UMT_I	-	-	-	-	-	-	-	-	-	-	-	-	-	novel
	Ref_Crab_Gene_574	Ref_Crab_Transcript_600_451	-0.680938	0.385936	0.967735	UMT_R<UMT_I	-	-	-	-	-	-	-	-	-	-	-	-	-	novel
	Ref_Crab_Gene_576	Ref_Crab_Transcript_602_359	0.829819	0.63315	1	UMT_R>UMT_I	-	-	-	-	-	-	-	-	-	-	-	-	-	novel
	Ref_Crab_Gene_578	Ref_Crab_Transcript_604_431	0.332165	0.705766	1	UMT_R>UMT_I	-	-	-	-	-	-	-	-	-	-	-	-	-	novel
	Ref_Crab_Gene_579	Ref_Crab_Transcript_605_819	-1.41593	0.177284	0.820853	UMT_R<UMT_I	-	-	-	-	-	-	-	-	-	-	-	-	-	novel
	Ref_Crab_Gene_580	Ref_Crab_Transcript_606_302	-3.57479	0.285714	0.860513	UMT_R<UMT_I	-	-	-	-	-	-	-	-	-	-	-	-	-	novel
	Ref_Crab_Gene_581	Ref_Crab_Transcript_607_474	-0.11892	1	1	UMT_R<UMT_I	-	-	-	-	-	-	-	-	-	-	-	-	-	novel
	Ref_Crab_Gene_582	Ref_Crab_Transcript_608_373	1.42918	0.333681	0.915077	UMT_R>UMT_I	-	-	-	-	-	-	-	-	-	-	-	-	-	novel
	Ref_Crab_Gene_583	Ref_Crab_Transcript_609_429	-3.61123	0.00547934	0.518099	UMT_R<UMT_I	-	-	-	-	-	-	-	-	-	-	-	-	-	novel
	Ref_Crab_Gene_584	Ref_Crab_Transcript_610_363	-3.57479	0.285714	0.860513	UMT_R<UMT_I	-	-	-	-	-	-	-	-	-	-	-	-	-	novel
	Ref_Crab_Gene_585	Ref_Crab_Transcript_611_861	-0.124482	1	1	UMT_R<UMT_I	-	-	-	-	-	-	-	-	-	-	-	-	-	novel
	Ref_Crab_Gene_586	Ref_Crab_Transcript_612_605	1.71882	0.0910982	0.770441	UMT_R>UMT_I	-	-	-	-	-	-	-	-	-	-	-	-	-	novel
	Ref_Crab_Gene_587	Ref_Crab_Transcript_613_333	1.68037	0.187026	0.820853	UMT_R>UMT_I	-	-	-	-	-	-	-	-	-	-	-	-	-	novel
	Ref_Crab_Gene_588	Ref_Crab_Transcript_614_482	-0.654381	0.726708	1	UMT_R<UMT_I	-	-	-	-	-	-	-	-	-	-	-	-	-	novel
	Ref_Crab_Gene_589	Ref_Crab_Transcript_615_350	0.629143	0.459963	0.9699	UMT_R>UMT_I	-	-	-	-	-	-	-	-	-	-	-	-	-	novel
	Ref_Crab_Gene_590	Ref_Crab_Transcript_616_310	1.73993	0.266667	0.860513	UMT_R>UMT_I	-	-	-	-	-	-	-	-	-	-	-	-	-	novel
	Ref_Crab_Gene_591	Ref_Crab_Transcript_617_341	-1.13087	0.658385	1	UMT_R<UMT_I	-	-	-	-	-	-	-	-	-	-	-	-	-	novel
	Ref_Crab_Gene_592	Ref_Crab_Transcript_618_427	3.84031	0.285714	0.860513	UMT_R>UMT_I	-	-	-	-	-	-	-	-	-	-	-	-	-	novel
	Ref_Crab_Gene_593	Ref_Crab_Transcript_619_748	1.23966	0.119726	0.819014	UMT_R>UMT_I	-	-	-	-	-	-	-	-	-	-	-	-	-	novel
	Ref_Crab_Gene_594	Ref_Crab_Transcript_620_447	0.106176	0.951983	1	UMT_R>UMT_I	-	-	-	-	-	-	-	-	-	-	-	-	-	novel
	Ref_Crab_Gene_595	Ref_Crab_Transcript_621_387	-0.50386	0.55548	0.999101	UMT_R<UMT_I	-	-	-	-	-	-	-	-	-	-	-	-	-	novel
	Ref_Crab_Gene_596	Ref_Crab_Transcript_622_328	0.270715	1	1	UMT_R>UMT_I	-	-	-	-	-	-	-	-	-	-	-	-	-	novel
	Ref_Crab_Gene_597	Ref_Crab_Transcript_623_414	1.09118	1	1	UMT_R>UMT_I	-	-	-	-	-	-	-	-	-	-	-	-	-	novel
	Ref_Crab_Gene_598	Ref_Crab_Transcript_624_664	2.7903	0.084472	0.770441	UMT_R>UMT_I	-	-	-	-	-	-	-	-	-	-	-	-	-	novel
	Ref_Crab_Gene_599	Ref_Crab_Transcript_625_404	0.678043	0.542974	0.987198	UMT_R>UMT_I	-	-	-	-	-	-	-	-	-	-	-	-	-	novel
	Ref_Crab_Gene_600	Ref_Crab_Transcript_626_378	-0.654381	0.726708	1	UMT_R<UMT_I	-	-	-	-	-	-	-	-	-	-	-	-	-	novel
	Ref_Crab_Gene_601	Ref_Crab_Transcript_627_304	3.84031	0.285714	0.860513	UMT_R>UMT_I	-	-	-	-	-	-	-	-	-	-	-	-	-	novel
	Ref_Crab_Gene_602	Ref_Crab_Transcript_628_406	1.73993	0.266667	0.860513	UMT_R>UMT_I	-	-	-	-	-	-	-	-	-	-	-	-	-	novel
	Ref_Crab_Gene_603	Ref_Crab_Transcript_629_588	-0.189862	1	1	UMT_R<UMT_I	-	-	-	-	-	-	-	-	-	-	-	-	-	novel
	Ref_Crab_Gene_605	Ref_Crab_Transcript_631_961	0.790253	0.416921	0.967735	UMT_R>UMT_I	-	-	-	-	-	-	-	-	-	-	-	-	-	novel
	Ref_Crab_Gene_606	Ref_Crab_Transcript_632_350	0.0234746	1	1	UMT_R>UMT_I	-	-	-	-	-	-	-	-	-	-	-	-	-	novel
	Ref_Crab_Gene_607	Ref_Crab_Transcript_633_400	1.42918	0.333681	0.915077	UMT_R>UMT_I	-	-	-	-	-	-	-	-	-	-	-	-	-	novel
	Ref_Crab_Gene_608	Ref_Crab_Transcript_634_304	-3.04913	0.52381	0.9699	UMT_R<UMT_I	-	-	-	-	-	-	-	-	-	-	-	-	-	novel
	Ref_Crab_Gene_609	Ref_Crab_Transcript_635_323	-3.04913	0.52381	0.9699	UMT_R<UMT_I	-	-	-	-	-	-	-	-	-	-	-	-	-	novel
	Ref_Crab_Gene_610	Ref_Crab_Transcript_636_341	-0.530749	0.474125	0.9699	UMT_R<UMT_I	-	-	-	-	-	-	-	-	-	-	-	-	-	novel
	Ref_Crab_Gene_611	Ref_Crab_Transcript_637_335	-1.13087	0.658385	1	UMT_R<UMT_I	-	-	-	-	-	-	-	-	-	-	-	-	-	novel
	Ref_Crab_Gene_612	Ref_Crab_Transcript_638_480	0.415197	0.763627	1	UMT_R>UMT_I	-	-	-	-	-	-	-	-	-	-	-	-	-	novel
	Ref_Crab_Gene_613	Ref_Crab_Transcript_639_397	0.255727	1	1	UMT_R>UMT_I	-	-	-	-	-	-	-	-	-	-	-	-	-	novel
	Ref_Crab_Gene_614	Ref_Crab_Transcript_640_390	-0.292429	0.814851	1	UMT_R<UMT_I	-	-	-	-	-	-	-	-	-	-	-	-	-	novel
	Ref_Crab_Gene_615	Ref_Crab_Transcript_641_405	-1.45563	0.0864175	0.770441	UMT_R<UMT_I	-	-	-	-	-	-	-	-	-	-	-	-	-	novel
	Ref_Crab_Gene_616	Ref_Crab_Transcript_642_554	1.50023	0.146765	0.820853	UMT_R>UMT_I	-	-	-	-	-	-	-	-	-	-	-	-	-	novel
	Ref_Crab_Gene_617	Ref_Crab_Transcript_643_661	-0.691944	0.612094	1	UMT_R<UMT_I	-	-	-	-	-	-	-	-	-	-	-	-	-	novel
	Ref_Crab_Gene_618	Ref_Crab_Transcript_644_405	-1.13087	0.658385	1	UMT_R<UMT_I	-	-	-	-	-	-	-	-	-	-	-	-	-	novel
	Ref_Crab_Gene_619	Ref_Crab_Transcript_645_392	-1.51532	0.430642	0.967735	UMT_R<UMT_I	-	-	-	-	-	-	-	-	-	-	-	-	-	novel
	Ref_Crab_Gene_620	Ref_Crab_Transcript_646_334	3.0302	0.0167826	0.643659	UMT_R>UMT_I	-	-	-	-	-	-	-	-	-	-	-	-	-	novel
	Ref_Crab_Gene_621	Ref_Crab_Transcript_647_306	1.62664	0.658385	1	UMT_R>UMT_I	-	-	-	-	-	-	-	-	-	-	-	-	-	novel
	Ref_Crab_Gene_622	Ref_Crab_Transcript_648_419	1.62664	0.658385	1	UMT_R>UMT_I	-	-	-	-	-	-	-	-	-	-	-	-	-	novel
	Ref_Crab_Gene_623	Ref_Crab_Transcript_649_945	-0.415546	0.717697	1	UMT_R<UMT_I	-	-	-	-	-	-	-	-	-	-	-	-	-	novel
	Ref_Crab_Gene_624	Ref_Crab_Transcript_650_350	1.09118	1	1	UMT_R>UMT_I	-	-	-	-	-	-	-	-	-	-	-	-	-	novel
	Ref_Crab_Gene_625	Ref_Crab_Transcript_651_323	3.84031	0.285714	0.860513	UMT_R>UMT_I	-	-	-	-	-	-	-	-	-	-	-	-	-	novel
	Ref_Crab_Gene_626	Ref_Crab_Transcript_652_372	-0.654381	0.726708	1	UMT_R<UMT_I	-	-	-	-	-	-	-	-	-	-	-	-	-	novel
	Ref_Crab_Gene_627	Ref_Crab_Transcript_653_347	3.30485	0.52381	0.9699	UMT_R>UMT_I	-	-	-	-	-	-	-	-	-	-	-	-	-	novel
	Ref_Crab_Gene_628	Ref_Crab_Transcript_654_449,Ref_Crab_Transcript_655_349	-2.06903	0.186957	0.820853	UMT_R<UMT_I	VOLCADRAFT_91473	D8TX60	Putative_uncharacterized_protein	Volvox_carteri	Eukaryota%Viridiplantae%Chlorophyta%Chlorophyceae%Chlamydomonadales%Volvocaceae%Volvox	vcn:VOLCADRAFT_91473	IPR006954	MLT-10-like	-	-	-	-	-	known
	Ref_Crab_Gene_629	Ref_Crab_Transcript_656_492	0.270715	1	1	UMT_R>UMT_I	-	-	-	-	-	-	-	-	-	-	-	-	-	novel
	Ref_Crab_Gene_630	Ref_Crab_Transcript_657_324	-1.51532	0.430642	0.967735	UMT_R<UMT_I	-	-	-	-	-	-	-	-	-	-	-	-	-	novel
	Ref_Crab_Gene_631	Ref_Crab_Transcript_658_496	-1.18491	0.302645	0.884165	UMT_R<UMT_I	-	-	-	-	-	-	-	-	-	-	-	-	-	novel
	Ref_Crab_Gene_632	Ref_Crab_Transcript_659_551	0.464706	0.700311	1	UMT_R>UMT_I	-	-	-	-	-	-	-	-	-	-	-	-	-	novel
	Ref_Crab_Gene_633	Ref_Crab_Transcript_660_356	-3.04913	0.52381	0.9699	UMT_R<UMT_I	-	-	-	-	-	-	-	-	-	-	-	-	-	novel
	Ref_Crab_Gene_634	Ref_Crab_Transcript_661_1880	0.937419	0.221621	0.860513	UMT_R>UMT_I	-	-	-	-	-	-	-	-	-	-	-	-	-	novel
	Ref_Crab_Gene_635	Ref_Crab_Transcript_662_342	0.0627731	1	1	UMT_R>UMT_I	-	-	-	-	-	-	-	-	-	-	-	-	-	novel
	Ref_Crab_Gene_636	Ref_Crab_Transcript_663_317	0.265527	1	1	UMT_R>UMT_I	-	-	-	-	-	-	-	-	-	-	-	-	-	novel
	Ref_Crab_Gene_637	Ref_Crab_Transcript_664_303	2.97731	0.0577711	0.713482	UMT_R>UMT_I	-	-	-	-	-	-	-	-	-	-	-	-	-	novel
	Ref_Crab_Gene_638	Ref_Crab_Transcript_665_411	0.255727	1	1	UMT_R>UMT_I	-	-	-	-	-	-	-	-	-	-	-	-	-	novel
	Ref_Crab_Gene_639	Ref_Crab_Transcript_666_335	-2.28236	0.186957	0.820853	UMT_R<UMT_I	-	-	-	-	-	-	-	-	-	-	-	-	-	novel
	Ref_Crab_Gene_640	Ref_Crab_Transcript_667_553	-0.654381	0.726708	1	UMT_R<UMT_I	-	-	-	-	-	-	-	-	-	-	-	-	-	novel
	Ref_Crab_Gene_641	Ref_Crab_Transcript_668_365	0.265527	1	1	UMT_R>UMT_I	-	-	-	-	-	-	-	-	-	-	-	-	-	novel
	Ref_Crab_Gene_642	Ref_Crab_Transcript_669_380	4.53642	0.0942029	0.770441	UMT_R>UMT_I	-	-	-	-	-	-	-	-	-	-	-	-	-	novel
	Ref_Crab_Gene_643	Ref_Crab_Transcript_670_353	0.265527	1	1	UMT_R>UMT_I	-	-	-	-	-	-	-	-	-	-	-	-	-	novel
	Ref_Crab_Gene_644	Ref_Crab_Transcript_671_326	0.277692	0.840166	1	UMT_R>UMT_I	L798_03308	A0A067QGQ4	UDP-glucuronosyltransferase_2B7	Zootermopsis_nevadensis	Eukaryota%Metazoa%Ecdysozoa%Arthropoda%Hexapoda%Insecta%Pterygota%Neoptera%Orthopteroidea%Dictyoptera%Isoptera%Termopsidae%Zootermopsis	-	-	-	-	-	-	-	CG4302	known
	Ref_Crab_Gene_645	Ref_Crab_Transcript_672_370	0.983125	0.178429	0.820853	UMT_R>UMT_I	-	-	-	-	-	-	-	-	-	-	-	-	-	novel
	Ref_Crab_Gene_646	Ref_Crab_Transcript_673_813	-1.07178	0.442579	0.967735	UMT_R<UMT_I	-	-	-	-	-	-	-	-	-	-	-	-	-	novel
	Ref_Crab_Gene_647	Ref_Crab_Transcript_674_375	3.84031	0.285714	0.860513	UMT_R>UMT_I	-	-	-	-	-	-	-	-	-	-	-	-	-	novel
	Ref_Crab_Gene_648	Ref_Crab_Transcript_675_1421	0.195076	0.766781	1	UMT_R>UMT_I	L798_05315	A0A067RU34	Hsp90_co-chaperone_Cdc37	Zootermopsis_nevadensis	Eukaryota%Metazoa%Ecdysozoa%Arthropoda%Hexapoda%Insecta%Pterygota%Neoptera%Orthopteroidea%Dictyoptera%Isoptera%Termopsidae%Zootermopsis	-	-	-	-	-	-	-	Cdc37	known
	Ref_Crab_Gene_649	Ref_Crab_Transcript_676_505	-0.654381	0.726708	1	UMT_R<UMT_I	-	-	-	-	-	-	-	-	-	-	-	-	-	novel
	Ref_Crab_Gene_650	Ref_Crab_Transcript_677_340	-0.605209	1	1	UMT_R<UMT_I	-	-	-	-	-	-	-	-	-	-	-	-	-	novel
	Ref_Crab_Gene_651	Ref_Crab_Transcript_678_484	2.32274	0.282609	0.860513	UMT_R>UMT_I	-	-	-	-	-	-	-	-	-	-	-	-	-	novel
	Ref_Crab_Gene_652	Ref_Crab_Transcript_679_383	-1.23637	0.333681	0.915077	UMT_R<UMT_I	-	-	-	-	-	-	-	-	-	-	-	-	-	novel
	Ref_Crab_Gene_653	Ref_Crab_Transcript_680_335	-1.20809	0.521739	0.9699	UMT_R<UMT_I	-	-	-	-	-	-	-	-	-	-	-	-	-	novel
	Ref_Crab_Gene_654	Ref_Crab_Transcript_681_371	0.0234746	1	1	UMT_R>UMT_I	-	-	-	-	-	-	-	-	-	-	-	-	-	novel
	Ref_Crab_Gene_655	Ref_Crab_Transcript_682_490	2.57538	0.12496	0.819014	UMT_R>UMT_I	X777_09622	A0A026W6U1	Uncharacterized_protein	Cerapachys_biroi	Eukaryota%Metazoa%Ecdysozoa%Arthropoda%Hexapoda%Insecta%Pterygota%Neoptera%Endopterygota%Hymenoptera%Apocrita%Aculeata%Vespoidea%Formicidae%Cerapachyinae%Cerapachyini%Cerapachys	-	-	-	-	-	-	-	-	known
	Ref_Crab_Gene_656	Ref_Crab_Transcript_683_1142	1.03298	0.270771	0.860513	UMT_R>UMT_I	-	-	-	-	-	-	-	-	-	-	-	-	-	novel
	Ref_Crab_Gene_657	Ref_Crab_Transcript_684_1560	-1.67989	0.0310613	0.713482	UMT_R<UMT_I	L798_03595	A0A067RNB1	Polycomb_protein_suz12-B	Zootermopsis_nevadensis	Eukaryota%Metazoa%Ecdysozoa%Arthropoda%Hexapoda%Insecta%Pterygota%Neoptera%Orthopteroidea%Dictyoptera%Isoptera%Termopsidae%Zootermopsis	-	-	-	-	-	-	-	Su(z)12,	known
	Ref_Crab_Gene_658	Ref_Crab_Transcript_685_555	2.01627	0.430642	0.967735	UMT_R>UMT_I	-	-	-	-	-	-	-	-	-	-	-	-	-	novel
	Ref_Crab_Gene_659	Ref_Crab_Transcript_686_354	-0.269934	1	1	UMT_R<UMT_I	-	-	-	-	-	-	-	-	-	-	-	-	-	novel
	Ref_Crab_Gene_660	Ref_Crab_Transcript_687_793	-0.0889944	1	1	UMT_R<UMT_I	CENPBD1	K7F1A6	Uncharacterized_protein	Pelodiscus_sinensis	Eukaryota%Metazoa%Chordata%Craniata%Vertebrata%Euteleostomi%Testudines_+_Archosauria_group%Testudines%Cryptodira%Trionychoidea%Trionychidae%Pelodiscus	-	IPR009057%IPR006600%IPR007889	Homeodomain-like%HTH_CenpB_DNA-bd_dom%HTH_Psq	PF04218%PF03221	CENP-B_N%HTH_Tnp_Tc5	PS51253	HTH_CENPB	-	known
	Ref_Crab_Gene_661	Ref_Crab_Transcript_688_304	1.18082	0.726708	1	UMT_R>UMT_I	-	-	-	-	-	-	-	-	-	-	-	-	-	novel
	Ref_Crab_Gene_662	Ref_Crab_Transcript_689_375	0.712826	0.390757	0.967735	UMT_R>UMT_I	-	-	-	-	-	-	-	-	-	-	-	-	-	novel
	Ref_Crab_Gene_663	Ref_Crab_Transcript_690_517	1.16416	0.143419	0.820853	UMT_R>UMT_I	-	-	-	-	-	-	-	-	-	-	-	-	-	novel
	Ref_Crab_Gene_664	Ref_Crab_Transcript_691_562	-0.189862	1	1	UMT_R<UMT_I	-	-	-	-	-	-	-	-	-	-	-	-	-	novel
	Ref_Crab_Gene_665	Ref_Crab_Transcript_692_347	0.651746	0.573302	1	UMT_R>UMT_I	-	-	-	-	-	-	-	-	-	-	-	-	-	novel
	Ref_Crab_Gene_666	Ref_Crab_Transcript_693_479	0.230242	1	1	UMT_R>UMT_I	-	-	-	-	-	-	-	-	-	-	-	-	-	novel
	Ref_Crab_Gene_667	Ref_Crab_Transcript_694_392	5.00397	0.0219002	0.661049	UMT_R>UMT_I	-	-	-	-	-	-	-	-	-	-	-	-	-	novel
	Ref_Crab_Gene_668	Ref_Crab_Transcript_695_320	0.829819	0.63315	1	UMT_R>UMT_I	-	-	-	-	-	-	-	-	-	-	-	-	-	novel
	Ref_Crab_Gene_669	Ref_Crab_Transcript_696_364	-0.269934	1	1	UMT_R<UMT_I	-	-	-	-	-	-	-	-	-	-	-	-	-	novel
	Ref_Crab_Gene_670	Ref_Crab_Transcript_697_338	-0.654381	0.726708	1	UMT_R<UMT_I	-	-	-	-	-	-	-	-	-	-	-	-	-	novel
	Ref_Crab_Gene_671	Ref_Crab_Transcript_698_384	4.22995	0.161491	0.820853	UMT_R>UMT_I	-	-	-	-	-	-	-	-	-	-	-	-	-	novel
	Ref_Crab_Gene_672	Ref_Crab_Transcript_699_468	-3.95923	0.161491	0.820853	UMT_R<UMT_I	B382_23633	S6JPG1	Uncharacterized_protein	Pseudomonas_stutzeri_B1SMN1	Bacteria%Proteobacteria%Gammaproteobacteria%Pseudomonadales%Pseudomonadaceae%Pseudomonas	-	-	-	-	-	-	-	-	known
	Ref_Crab_Gene_673	Ref_Crab_Transcript_700_573	0.74148	0.497906	0.9699	UMT_R>UMT_I	-	-	-	-	-	-	-	-	-	-	-	-	-	novel
	Ref_Crab_Gene_674	Ref_Crab_Transcript_701_542	-0.691944	0.612094	1	UMT_R<UMT_I	-	-	-	-	-	-	-	-	-	-	-	-	-	novel
	Ref_Crab_Gene_675	Ref_Crab_Transcript_702_381	0.265527	1	1	UMT_R>UMT_I	-	-	-	-	-	-	-	-	-	-	-	-	-	novel
	Ref_Crab_Gene_676	Ref_Crab_Transcript_703_400	0.265527	1	1	UMT_R>UMT_I	-	-	-	-	-	-	-	-	-	-	-	-	-	novel
	Ref_Crab_Gene_677	Ref_Crab_Transcript_704_320	-0.269934	1	1	UMT_R<UMT_I	-	-	-	-	-	-	-	-	-	-	-	-	-	novel
	Ref_Crab_Gene_678	Ref_Crab_Transcript_705_556	-0.654381	0.726708	1	UMT_R<UMT_I	-	-	-	-	-	-	-	-	-	-	-	-	-	novel
	Ref_Crab_Gene_679	Ref_Crab_Transcript_706_357	-0.11892	1	1	UMT_R<UMT_I	-	-	-	-	-	-	-	-	-	-	-	-	-	novel
	Ref_Crab_Gene_680	Ref_Crab_Transcript_707_352,Ref_Crab_Transcript_708_382	0.526562	0.63315	1	UMT_R>UMT_I	-	-	-	-	-	-	-	-	-	-	-	-	-	novel
	Ref_Crab_Gene_681	Ref_Crab_Transcript_709_336	-0.957638	0.521739	0.9699	UMT_R<UMT_I	-	-	-	-	-	-	-	-	-	-	-	-	-	novel
	Ref_Crab_Gene_682	Ref_Crab_Transcript_710_566	-2.63277	0.084472	0.770441	UMT_R<UMT_I	-	-	-	-	-	-	-	-	-	-	-	-	-	novel
	Ref_Crab_Gene_683	Ref_Crab_Transcript_711_390	1.62664	0.658385	1	UMT_R>UMT_I	-	-	-	-	-	-	-	-	-	-	-	-	-	novel
	Ref_Crab_Gene_684	Ref_Crab_Transcript_712_305	-0.605209	1	1	UMT_R<UMT_I	-	-	-	-	-	-	-	-	-	-	-	-	-	novel
	Ref_Crab_Gene_685	Ref_Crab_Transcript_713_348	-1.81857	0.282609	0.860513	UMT_R<UMT_I	-	-	-	-	-	-	-	-	-	-	-	-	-	novel
	Ref_Crab_Gene_686	Ref_Crab_Transcript_714_335	0.230242	1	1	UMT_R>UMT_I	-	-	-	-	-	-	-	-	-	-	-	-	-	novel
	Ref_Crab_Gene_687	Ref_Crab_Transcript_715_456	-0.422177	0.769726	1	UMT_R<UMT_I	-	-	-	-	-	-	-	-	-	-	-	-	-	novel
	Ref_Crab_Gene_688	Ref_Crab_Transcript_716_480	0.273926	1	1	UMT_R>UMT_I	-	-	-	-	-	-	-	-	-	-	-	-	-	novel
[truncated: 124,429 more rows]

## Sheet: UMT_I_vs_UMT_R_Filter
	Sample Source	UMT
	Organism	Crab transcripts
[truncated: 129 more rows]

## Sheet: UMT_M_vs_UMT_R_All
	Sample Source	UMT
[truncated: 115,231 more rows]

[truncated: 1 more sheets: UMT_M_vs_UMT_R_Filter]
